# Supplementary material for: Dataset of active avoidance in Wistar-Kyoto and Sprague Dawley rats: Experimental data and reinforcement learning model code and output
Source: Data Brief. 2020 Jul 25;32:106074. doi: 10.1016/j.dib.2020.106074 (PMC7451822; doi:10.1016/j.dib.2020.106074)
Supplement: Supplementary file 1 [file mmc1.zip]

Archive with 257 entries (257 files):
- Mendeley Data Instructions.docx
- ratRL_codedTrials_Sim_InputOutput/parm_listfile.csv
- ratRL_codedTrials_Sim_InputOutput/S09out.csv
- ratRL_codedTrials_Sim_InputOutput/S09sum.csv
- ratRL_codedTrials_Sim_InputOutput/S10out.csv
- ratRL_codedTrials_Sim_InputOutput/S10sum.csv
- ratRL_codedTrials_Sim_InputOutput/S11out.csv
- ratRL_codedTrials_Sim_InputOutput/S11sum.csv
- ratRL_codedTrials_Sim_InputOutput/S12out.csv
- ratRL_codedTrials_Sim_InputOutput/S12sum.csv
- ratRL_codedTrials_Sim_InputOutput/S13out.csv
- ratRL_codedTrials_Sim_InputOutput/S13sum.csv
- ratRL_codedTrials_Sim_InputOutput/S14out.csv
- ratRL_codedTrials_Sim_InputOutput/S14sum.csv
- ratRL_codedTrials_Sim_InputOutput/S15out.csv
- ratRL_codedTrials_Sim_InputOutput/S15sum.csv
- ratRL_codedTrials_Sim_InputOutput/S16out.csv
- ratRL_codedTrials_Sim_InputOutput/S16sum.csv
- ratRL_codedTrials_Sim_InputOutput/S17out.csv
- ratRL_codedTrials_Sim_InputOutput/S17sum.csv
- ratRL_codedTrials_Sim_InputOutput/S18out.csv
- ratRL_codedTrials_Sim_InputOutput/S18sum.csv
- ratRL_codedTrials_Sim_InputOutput/S19out.csv
- ratRL_codedTrials_Sim_InputOutput/S19sum.csv
- ratRL_codedTrials_Sim_InputOutput/S20out.csv
- ratRL_codedTrials_Sim_InputOutput/S20sum.csv
- ratRL_codedTrials_Sim_InputOutput/S21out.csv
- ratRL_codedTrials_Sim_InputOutput/S21sum.csv
- ratRL_codedTrials_Sim_InputOutput/S22out.csv
- ratRL_codedTrials_Sim_InputOutput/S22sum.csv
- ratRL_codedTrials_Sim_InputOutput/S23out.csv
- ratRL_codedTrials_Sim_InputOutput/S23sum.csv
- ratRL_codedTrials_Sim_InputOutput/S24out.csv
- ratRL_codedTrials_Sim_InputOutput/S24sum.csv
- ratRL_codedTrials_Sim_InputOutput/S25out.csv
- ratRL_codedTrials_Sim_InputOutput/S25sum.csv
- ratRL_codedTrials_Sim_InputOutput/S26out.csv
- ratRL_codedTrials_Sim_InputOutput/S26sum.csv
- ratRL_codedTrials_Sim_InputOutput/S27out.csv
- ratRL_codedTrials_Sim_InputOutput/S27sum.csv
- ratRL_codedTrials_Sim_InputOutput/S28out.csv
- ratRL_codedTrials_Sim_InputOutput/S28sum.csv
- ratRL_codedTrials_Sim_InputOutput/S29out.csv
- ratRL_codedTrials_Sim_InputOutput/S29sum.csv
- ratRL_codedTrials_Sim_InputOutput/S30out.csv
- ratRL_codedTrials_Sim_InputOutput/S30sum.csv
- ratRL_codedTrials_Sim_InputOutput/S31out.csv
- ratRL_codedTrials_Sim_InputOutput/S31sum.csv
- ratRL_codedTrials_Sim_InputOutput/S32out.csv
- ratRL_codedTrials_Sim_InputOutput/S32sum.csv
- ratRL_codedTrials_Sim_InputOutput/S33out.csv
- ratRL_codedTrials_Sim_InputOutput/S33sum.csv
- ratRL_codedTrials_Sim_InputOutput/S34out.csv
- ratRL_codedTrials_Sim_InputOutput/S34sum.csv
- ratRL_codedTrials_Sim_InputOutput/S35out.csv
- ratRL_codedTrials_Sim_InputOutput/S35sum.csv
- ratRL_codedTrials_Sim_InputOutput/S36out.csv
- ratRL_codedTrials_Sim_InputOutput/S36sum.csv
- ratRL_codedTrials_Sim_InputOutput/S37out.csv
- ratRL_codedTrials_Sim_InputOutput/S37sum.csv
- ratRL_codedTrials_Sim_InputOutput/S38out.csv
- ratRL_codedTrials_Sim_InputOutput/S38sum.csv
- ratRL_codedTrials_Sim_InputOutput/S39out.csv
- ratRL_codedTrials_Sim_InputOutput/S39sum.csv
- ratRL_codedTrials_Sim_InputOutput/S40out.csv
- ratRL_codedTrials_Sim_InputOutput/S40sum.csv
- ratRL_codedTrials_Sim_InputOutput/S41out.csv
- ratRL_codedTrials_Sim_InputOutput/S41sum.csv
- ratRL_codedTrials_Sim_InputOutput/S42out.csv
- ratRL_codedTrials_Sim_InputOutput/S42sum.csv
- ratRL_codedTrials_Sim_InputOutput/S43out.csv
- ratRL_codedTrials_Sim_InputOutput/S43sum.csv
- ratRL_codedTrials_Sim_InputOutput/S44out.csv
- ratRL_codedTrials_Sim_InputOutput/S44sum.csv
- ratRL_codedTrials_Sim_InputOutput/S45out.csv
- ratRL_codedTrials_Sim_InputOutput/S45sum.csv
- ratRL_codedTrials_Sim_InputOutput/S46out.csv
- ratRL_codedTrials_Sim_InputOutput/S46sum.csv
- ratRL_codedTrials_Sim_InputOutput/S47out.csv
- ratRL_codedTrials_Sim_InputOutput/S47sum.csv
- ratRL_codedTrials_Sim_InputOutput/S48out.csv
- ratRL_codedTrials_Sim_InputOutput/S48sum.csv
- ratRL_codedTrials_Sim_InputOutput/W09out.csv
- ratRL_codedTrials_Sim_InputOutput/W09sum.csv
- ratRL_codedTrials_Sim_InputOutput/W10out.csv
- ratRL_codedTrials_Sim_InputOutput/W10sum.csv
- ratRL_codedTrials_Sim_InputOutput/W11out.csv
- ratRL_codedTrials_Sim_InputOutput/W11sum.csv
- ratRL_codedTrials_Sim_InputOutput/W12out.csv
- ratRL_codedTrials_Sim_InputOutput/W12sum.csv
- ratRL_codedTrials_Sim_InputOutput/W13out.csv
- ratRL_codedTrials_Sim_InputOutput/W13sum.csv
- ratRL_codedTrials_Sim_InputOutput/W14out.csv
- ratRL_codedTrials_Sim_InputOutput/W14sum.csv
- ratRL_codedTrials_Sim_InputOutput/W15out.csv
- ratRL_codedTrials_Sim_InputOutput/W15sum.csv
- ratRL_codedTrials_Sim_InputOutput/W16out.csv
- ratRL_codedTrials_Sim_InputOutput/W16sum.csv
- ratRL_codedTrials_Sim_InputOutput/W17out.csv
- ratRL_codedTrials_Sim_InputOutput/W17sum.csv
- ratRL_codedTrials_Sim_InputOutput/W18out.csv
- ratRL_codedTrials_Sim_InputOutput/W18sum.csv
- ratRL_codedTrials_Sim_InputOutput/W19out.csv
- ratRL_codedTrials_Sim_InputOutput/W19sum.csv
- ratRL_codedTrials_Sim_InputOutput/W20out.csv
- ratRL_codedTrials_Sim_InputOutput/W20sum.csv
- ratRL_codedTrials_Sim_InputOutput/W21out.csv
- ratRL_codedTrials_Sim_InputOutput/W21sum.csv
- ratRL_codedTrials_Sim_InputOutput/W22out.csv
- ratRL_codedTrials_Sim_InputOutput/W22sum.csv
- ratRL_codedTrials_Sim_InputOutput/W23out.csv
- ratRL_codedTrials_Sim_InputOutput/W23sum.csv
- ratRL_codedTrials_Sim_InputOutput/W24out.csv
- ratRL_codedTrials_Sim_InputOutput/W24sum.csv
- ratRL_codedTrials_Sim_InputOutput/W25out.csv
- ratRL_codedTrials_Sim_InputOutput/W25sum.csv
- ratRL_codedTrials_Sim_InputOutput/W26out.csv
- ratRL_codedTrials_Sim_InputOutput/W26sum.csv
- ratRL_codedTrials_Sim_InputOutput/W27out.csv
- ratRL_codedTrials_Sim_InputOutput/W27sum.csv
- ratRL_codedTrials_Sim_InputOutput/W28out.csv
- ratRL_codedTrials_Sim_InputOutput/W28sum.csv
- ratRL_codedTrials_Sim_InputOutput/W29out.csv
- ratRL_codedTrials_Sim_InputOutput/W29sum.csv
- ratRL_codedTrials_Sim_InputOutput/W30out.csv
- ratRL_codedTrials_Sim_InputOutput/W30sum.csv
- ratRL_codedTrials_Sim_InputOutput/W31out.csv
- ratRL_codedTrials_Sim_InputOutput/W31sum.csv
- ratRL_codedTrials_Sim_InputOutput/W32out.csv
- ratRL_codedTrials_Sim_InputOutput/W32sum.csv
- ratRL_codedTrials_Sim_InputOutput/W33out.csv
- ratRL_codedTrials_Sim_InputOutput/W33sum.csv
- ratRL_codedTrials_Sim_InputOutput/W34out.csv
- ratRL_codedTrials_Sim_InputOutput/W34sum.csv
- ratRL_codedTrials_Sim_InputOutput/W35out.csv
- ratRL_codedTrials_Sim_InputOutput/W35sum.csv
- ratRL_codedTrials_Sim_InputOutput/W36out.csv
- ratRL_codedTrials_Sim_InputOutput/W36sum.csv
- ratRL_codedTrials_Sim_InputOutput/W37out.csv
- ratRL_codedTrials_Sim_InputOutput/W37sum.csv
- ratRL_codedTrials_Sim_InputOutput/W38out.csv
- ratRL_codedTrials_Sim_InputOutput/W38sum.csv
- ratRL_codedTrials_Sim_InputOutput/W39out.csv
- ratRL_codedTrials_Sim_InputOutput/W39sum.csv
- ratRL_codedTrials_Sim_InputOutput/W40out.csv
- ratRL_codedTrials_Sim_InputOutput/W40sum.csv
- ratRL_codedTrials_Sim_InputOutput/W41out.csv
- ratRL_codedTrials_Sim_InputOutput/W41sum.csv
- ratRL_codedTrials_Sim_InputOutput/W42out.csv
- ratRL_codedTrials_Sim_InputOutput/W42sum.csv
- ratRL_codedTrials_Sim_InputOutput/W43out.csv
- ratRL_codedTrials_Sim_InputOutput/W43sum.csv
- ratRL_codedTrials_Sim_InputOutput/W44out.csv
- ratRL_codedTrials_Sim_InputOutput/W44sum.csv
- ratRL_codedTrials_Sim_InputOutput/W45out.csv
- ratRL_codedTrials_Sim_InputOutput/W45sum.csv
- ratRL_codedTrials_Sim_InputOutput/W46out.csv
- ratRL_codedTrials_Sim_InputOutput/W46sum.csv
- ratRL_codedTrials_Sim_InputOutput/W47out.csv
- ratRL_codedTrials_Sim_InputOutput/W47sum.csv
- ratRL_codedTrials_Sim_InputOutput/W48out.csv
- ratRL_codedTrials_Sim_InputOutput/W48sum.csv
- ratRL_datafiles_Model_InputOutput/.DS_Store
- ratRL_datafiles_Model_InputOutput/estimated_parms.csv
- ratRL_datafiles_Model_InputOutput/estimated_parms_ModelC.csv
- ratRL_datafiles_Model_InputOutput/listfile.txt
- ratRL_datafiles_Model_InputOutput/S09.csv
- ratRL_datafiles_Model_InputOutput/S10.csv
- ratRL_datafiles_Model_InputOutput/S11.csv
- ratRL_datafiles_Model_InputOutput/S12.csv
- ratRL_datafiles_Model_InputOutput/S13.csv
- ratRL_datafiles_Model_InputOutput/S14.csv
- ratRL_datafiles_Model_InputOutput/S15.csv
- ratRL_datafiles_Model_InputOutput/S16.csv
- ratRL_datafiles_Model_InputOutput/S17.csv
- ratRL_datafiles_Model_InputOutput/S18.csv
- ratRL_datafiles_Model_InputOutput/S19.csv
- ratRL_datafiles_Model_InputOutput/S20.csv
- ratRL_datafiles_Model_InputOutput/S21.csv
- ratRL_datafiles_Model_InputOutput/S22.csv
- ratRL_datafiles_Model_InputOutput/S23.csv
- ratRL_datafiles_Model_InputOutput/S24.csv
- ratRL_datafiles_Model_InputOutput/S25.csv
- ratRL_datafiles_Model_InputOutput/S26.csv
- ratRL_datafiles_Model_InputOutput/S27.csv
- ratRL_datafiles_Model_InputOutput/S28.csv
- ratRL_datafiles_Model_InputOutput/S29.csv
- ratRL_datafiles_Model_InputOutput/S30.csv
- ratRL_datafiles_Model_InputOutput/S31.csv
- ratRL_datafiles_Model_InputOutput/S32.csv
- ratRL_datafiles_Model_InputOutput/S33.csv
- ratRL_datafiles_Model_InputOutput/S34.csv
- ratRL_datafiles_Model_InputOutput/S35.csv
- ratRL_datafiles_Model_InputOutput/S36.csv
- ratRL_datafiles_Model_InputOutput/S37.csv
- ratRL_datafiles_Model_InputOutput/S38.csv
- ratRL_datafiles_Model_InputOutput/S39.csv
- ratRL_datafiles_Model_InputOutput/S40.csv
- ratRL_datafiles_Model_InputOutput/S41.csv
- ratRL_datafiles_Model_InputOutput/S42.csv
- ratRL_datafiles_Model_InputOutput/S43.csv
- ratRL_datafiles_Model_InputOutput/S44.csv
- ratRL_datafiles_Model_InputOutput/S45.csv
- ratRL_datafiles_Model_InputOutput/S46.csv
- ratRL_datafiles_Model_InputOutput/S47.csv
- ratRL_datafiles_Model_InputOutput/S48.csv
- ratRL_datafiles_Model_InputOutput/W09.csv
- ratRL_datafiles_Model_InputOutput/W10.csv
- ratRL_datafiles_Model_InputOutput/W11.csv
- ratRL_datafiles_Model_InputOutput/W12.csv
- ratRL_datafiles_Model_InputOutput/W13.csv
- ratRL_datafiles_Model_InputOutput/W14.csv
- ratRL_datafiles_Model_InputOutput/W15.csv
- ratRL_datafiles_Model_InputOutput/W16.csv
- ratRL_datafiles_Model_InputOutput/W17.csv
- ratRL_datafiles_Model_InputOutput/W18.csv
- ratRL_datafiles_Model_InputOutput/W19.csv
- ratRL_datafiles_Model_InputOutput/W20.csv
- ratRL_datafiles_Model_InputOutput/W21.csv
- ratRL_datafiles_Model_InputOutput/W22.csv
- ratRL_datafiles_Model_InputOutput/W23.csv
- ratRL_datafiles_Model_InputOutput/W24.csv
- ratRL_datafiles_Model_InputOutput/W25.csv
- ratRL_datafiles_Model_InputOutput/W26.csv
- ratRL_datafiles_Model_InputOutput/W27.csv
- ratRL_datafiles_Model_InputOutput/W28.csv
- ratRL_datafiles_Model_InputOutput/W29.csv
- ratRL_datafiles_Model_InputOutput/W30.csv
- ratRL_datafiles_Model_InputOutput/W31.csv
- ratRL_datafiles_Model_InputOutput/W32.csv
- ratRL_datafiles_Model_InputOutput/W33.csv
- ratRL_datafiles_Model_InputOutput/W34.csv
- ratRL_datafiles_Model_InputOutput/W35.csv
- ratRL_datafiles_Model_InputOutput/W36.csv
- ratRL_datafiles_Model_InputOutput/W37.csv
- ratRL_datafiles_Model_InputOutput/W38.csv
- ratRL_datafiles_Model_InputOutput/W39.csv
- ratRL_datafiles_Model_InputOutput/W40.csv
- ratRL_datafiles_Model_InputOutput/W41.csv
- ratRL_datafiles_Model_InputOutput/W42.csv
- ratRL_datafiles_Model_InputOutput/W43.csv
- ratRL_datafiles_Model_InputOutput/W44.csv
- ratRL_datafiles_Model_InputOutput/W45.csv
- ratRL_datafiles_Model_InputOutput/W46.csv
- ratRL_datafiles_Model_InputOutput/W47.csv
- ratRL_datafiles_Model_InputOutput/W48.csv
- ratRL_ModelFitting_Code/.DS_Store
- ratRL_ModelFitting_Code/ACmodel.c
- ratRL_ModelFitting_Code/include.h
- ratRL_ModelFitting_Code/main.c
- ratRL_ModelFitting_Code/rat_fcns.c
- ratRL_Simulation_Code/.DS_Store
- ratRL_Simulation_Code/ACmodel.c
- ratRL_Simulation_Code/file_io.c
- ratRL_Simulation_Code/include.h
- ratRL_Simulation_Code/main.c
- ratRL_Simulation_Code/utilities.c
