# Supplementary material for: Dataset of active avoidance in Wistar-Kyoto and Sprague Dawley rats: Experimental data and reinforcement learning model code and output
Source: Data Brief. 2020 Jul 25;32:106074. doi: 10.1016/j.dib.2020.106074 (PMC7451822; doi:10.1016/j.dib.2020.106074)
Supplement: Supplementary file 1 [file mmc1.zip › ratRL_codedTrials_Sim_InputOutput/parm_listfile.csv]

RAT	ALPHA	EPSILON	BETA	RSHOCK	PERSEV	GAMMA
S09	0.001	0.01	0.2	-2	0.5	0
S10	0.002	0.01	0.2	-2	0.5	0
S11	0.006	0.003	0.2	-4	0.25	0.7
S12	0.001	0.01	0.1	-6	0	1
S13	0.003	0.01	0.2	-2	0.4	0.8
S14	0.006	0.006	0.2	-1	0.45	0.9
S15	0.004	0.005	0.1	-4	0.1	0.5
S16	0.01	0.002	0.2	-5	0.45	0
S17	0.001	0.005	0.1	-1	0.35	0
S18	0.001	0.01	0.1	-1	0.35	0.5
S19	0.003	0.01	0.3	-2	0.5	0
S20	0.003	0.01	0.1	-1	0.25	0.8
S21	0.004	0.01	0.3	-2	0.35	0.7
S22	0.01	0.002	0.2	-4	0.3	0.1
S23	0.01	0.003	0.1	-1	0.25	0.8
S24	0.005	0.01	0.2	-1	0.45	0.7
S25	0.002	0.002	0.2	-2	0.4	0.2
S26	0.004	0.005	0.1	-1	0.25	0.1
S27	0.01	0.002	0.1	-2	0.2	0.1
S28	0.003	0.006	0.1	-2	0.1	0.8
S29	0.005	0.006	0.1	-1	0.1	0.9
S30	0.007	0.005	0.1	-2	0.2	0.8
S31	0.005	0.008	0.2	-1	0.4	0.9
S32	0.009	0.004	0.3	-5	0.45	0
S33	0.008	0.01	0.2	-2	0.4	0.6
S34	0.005	0.01	0.3	-3	0.5	0
S35	0.001	0.01	0.2	-1	0.5	0.2
S36	0.008	0.002	0.1	-2	0.2	0.8
S37	0.002	0.01	0.2	-2	0.5	0
S38	0.002	0.005	0.2	-1	0.5	0.6
S39	0.007	0.003	0.1	-1	0.25	0.7
S40	0.009	0.005	0.1	-2	0.2	0.8
S41	0.003	0.003	0.2	-2	0.35	0.9
S42	0.005	0.007	0.3	-1	0.5	0.9
S43	0.009	0.005	0.2	-3	0.5	0
S44	0.001	0.008	0.1	-4	0.05	0.4
S45	0.002	0.002	0.1	-4	0.05	0.8
S46	0.01	0.003	0.1	-4	0.2	0
S47	0.002	0.002	0.1	-3	0.05	0.9
S48	0.001	0.006	0.1	-9	0.05	0
W09	0.008	0.004	0.2	-5	0.35	0.8
W10	0.01	0.01	0.2	-7	0.15	0.7
W11	0.001	0.001	0.1	-10	0.2	0.2
W12	0.002	0.001	0.1	-8	0.2	0
W13	0.005	0.005	0.2	-5	0.25	0.8
W14	0.006	0.004	0.1	-6	0.15	0.6
W15	0.002	0.002	0.1	-7	0.1	0
W16	0.008	0.004	0.2	-3	0.3	0.9
W17	0.001	0.01	0.1	-4	0.05	0.7
W18	0.01	0.003	0.1	-2	0.15	0.8
W19	0.009	0.001	0.1	-3	0.15	0.9
W20	0.01	0.003	0.1	-3	0.2	0.6
W21	0.002	0.01	0.2	-6	0.2	0.7
W22	0.01	0.002	0.2	-4	0.45	0.1
W23	0.007	0.002	0.1	-1	0.25	0.8
W24	0.007	0.004	0.2	-10	0.35	0
W25	0.004	0.004	0.2	-1	0.45	0.7
W26	0.003	0.002	0.1	-8	0.15	0
W27	0.002	0.01	0.2	-3	0.35	0.7
W28	0.001	0.006	0.1	-10	0.1	0.7
W29	0.005	0.004	0.2	-2	0.4	0.7
W30	0.004	0.004	0.1	-2	0.1	0.9
W31	0.001	0.004	0.1	-6	0.1	0.6
W32	0.005	0.004	0.2	-4	0.3	0.8
W33	0.001	0.005	0.1	-9	0.1	0.4
W34	0.006	0.01	0.2	-2	0.4	0.9
W35	0.01	0.001	0.1	-4	0.15	0.7
W36	0.005	0.002	0.1	-4	0.15	0.9
W37	0.001	0.006	0.2	-10	0.25	0.5
W38	0.008	0.002	0.1	-5	0.2	0
W39	0.007	0.003	0.1	-4	0.15	0.7
W40	0.01	0.001	0.1	-10	0.2	0
W41	0.004	0.004	0.2	-1	0.45	0.7
W42	0.003	0.003	0.2	-2	0.45	0.4
W43	0.002	0.009	0.1	-1	0.05	0.7
W44	0.01	0.001	0.1	-4	0.15	0.3
W45	0.01	0.001	0.1	-4	0.15	0
W46	0.01	0.004	0.2	-3	0.4	0.1
W47	0.006	0.002	0.1	-4	0.1	0.7
W48	0.01	0.001	0.1	-2	0.15	0.9
