# Supplementary material for: Dataset of active avoidance in Wistar-Kyoto and Sprague Dawley rats: Experimental data and reinforcement learning model code and output
Source: Data Brief. 2020 Jul 25;32:106074. doi: 10.1016/j.dib.2020.106074 (PMC7451822; doi:10.1016/j.dib.2020.106074)
Supplement: Supplementary file 1 [file mmc1.zip › ratRL_codedTrials_Sim_InputOutput/S09out.csv]

RUN	1_ 1	1_ 2	1_ 3	1_ 4	1_ 5	1_ 6	1_ 7	1_ 8	1_ 9	1_10	1_11	1_12	1_13	1_14	1_15	1_16	1_17	1_18	1_19	1_20	1_21	1_22	1_23	1_24	1_25	2_ 1	2_ 2	2_ 3	2_ 4	2_ 5	2_ 6	2_ 7	2_ 8	2_ 9	2_10	2_11	2_12	2_13	2_14	2_15	2_16	2_17	2_18	2_19	2_20	2_21	2_22	2_23	2_24
0	.	.	.	.	.	.	.	.	.	E	.	E	.	.	.	A	E	E	E	.	E	.	.	.	.	E	A	E	A	E	.	A	.	A	.	.	.	E	A	A	.	.	.	.	.	.	.	.	A
1	.	.	.	.	.	.	.	.	.	.	.	.	.	.	.	A	.	.	A	.	.	.	E	A	A	.	.	.	A	.	A	A	.	.	.	.	.	.	.	.	.	.	E	.	.	.	.	.	.
2	.	.	.	.	.	.	.	.	.	.	E	.	E	A	E	E	A	.	.	.	.	A	.	A	.	.	.	.	.	.	.	.	.	.	.	.	A	.	.	.	.	.	.	.	.	.	.	.	.
3	.	.	E	E	A	E	.	A	A	E	A	A	A	A	.	A	.	.	.	.	.	.	.	.	.	.	.	.	.	.	.	.	.	.	.	.	.	.	.	.	.	.	.	.	.	.	.	.	.
4	.	.	A	.	.	.	.	.	.	.	E	.	.	.	.	.	.	.	.	.	.	A	.	.	.	.	.	.	.	.	.	.	.	.	.	E	.	A	A	.	.	E	.	.	A	.	.	.	.
5	.	.	.	.	.	.	.	.	.	A	E	A	.	.	.	.	.	.	.	.	.	.	.	.	.	.	.	.	.	.	.	.	.	.	.	.	.	.	.	.	.	A	A	.	.	.	E	A	A
6	.	.	.	.	.	.	.	.	E	E	A	A	A	A	A	A	.	.	.	.	.	.	.	E	.	.	.	.	.	.	.	.	.	.	.	.	.	.	.	.	.	A	A	A	A	.	.	.	.
7	.	.	.	.	.	.	.	.	.	.	.	.	.	.	.	.	.	.	.	.	.	.	.	.	.	.	.	.	.	.	.	E	A	.	.	.	.	.	.	.	.	E	A	E	.	A	A	.	.
8	.	.	.	.	.	A	.	.	E	E	E	.	.	E	A	.	.	.	.	E	.	.	.	.	.	.	.	.	.	.	.	.	.	.	.	.	.	.	.	E	.	.	.	.	.	.	.	.	.
9	.	.	.	.	E	.	.	.	A	.	.	.	.	.	A	.	.	.	A	.	.	E	.	.	.	.	.	.	.	.	.	.	.	.	.	.	.	.	.	.	.	.	A	A	E	.	E	A	.
10	.	.	.	.	.	.	.	.	.	.	.	.	.	.	A	A	A	A	A	A	E	A	.	.	.	.	.	E	.	A	A	E	A	E	E	A	.	A	.	.	.	.	.	.	.	.	A	E	.
11	.	.	A	.	.	.	.	.	.	E	A	.	.	.	.	A	.	.	.	.	.	.	.	.	.	.	.	.	.	.	.	.	.	.	.	.	.	.	.	.	.	.	.	.	.	.	.	.	.
12	.	.	.	.	.	A	.	A	A	A	A	.	.	.	.	.	A	A	.	.	.	.	.	.	.	.	.	.	.	E	.	A	.	.	.	.	.	.	.	.	.	.	.	.	.	.	.	.	.
13	.	.	.	.	.	.	.	.	.	.	.	.	.	.	.	.	.	.	.	A	.	A	.	E	.	.	.	.	.	.	.	.	.	.	.	.	.	.	.	.	A	.	.	.	.	.	.	.	.
14	.	.	.	.	A	E	.	A	.	.	.	.	.	.	.	.	.	.	.	.	.	A	A	A	.	.	.	.	.	.	.	.	.	.	.	.	.	.	.	.	.	A	E	A	E	.	E	.	.
15	.	.	.	.	.	.	.	.	.	A	A	A	A	.	A	A	A	.	.	.	.	.	.	.	.	.	.	.	.	.	E	.	.	.	.	.	.	.	.	.	.	.	A	A	E	A	A	.	A
16	.	.	.	.	.	.	.	.	.	.	.	.	.	.	E	A	.	A	A	A	A	.	E	A	.	.	.	.	.	.	.	.	.	A	.	.	.	.	.	.	.	.	A	E	E	A	.	.	.
17	.	.	.	.	.	E	A	E	A	.	A	.	.	.	E	E	A	.	.	.	A	.	.	.	.	.	E	.	.	.	.	A	.	.	.	.	.	E	E	A	.	.	.	.	.	A	.	.	.
18	.	.	.	A	A	E	.	.	.	.	.	.	.	.	.	.	.	.	.	.	.	.	.	.	.	A	A	A	E	.	.	.	.	.	.	.	.	.	.	.	.	.	.	E	.	.	.	.	.
19	.	.	.	.	.	.	.	.	.	.	.	.	.	.	.	.	.	.	E	E	.	.	.	.	.	.	A	A	.	.	.	.	.	.	.	.	.	E	.	.	.	.	.	.	.	.	.	.	.
20	.	.	.	.	.	E	.	.	.	.	.	.	.	.	.	.	.	.	.	.	.	.	.	.	.	.	.	A	A	.	.	.	.	.	.	.	.	.	.	E	.	.	.	.	.	.	.	.	.
21	.	.	.	.	.	.	.	.	E	E	A	A	A	A	A	E	E	.	.	.	.	.	.	.	.	.	.	E	A	.	E	.	.	.	.	.	.	.	.	.	.	.	.	.	E	A	A	A	.
22	.	.	.	E	A	A	A	E	A	.	.	.	.	.	.	.	A	.	.	.	.	.	.	.	.	.	.	.	.	.	.	.	A	A	A	A	E	E	.	.	.	.	.	.	.	.	.	.	.
23	.	.	.	A	.	.	.	.	.	.	.	.	.	.	.	.	.	.	.	.	.	.	.	A	.	.	.	.	.	.	.	.	.	E	.	.	.	.	.	.	.	.	.	.	.	.	.	.	.
24	.	.	.	.	.	A	A	A	A	.	.	.	.	.	E	.	.	.	E	A	E	A	.	.	.	.	.	.	.	.	.	.	.	.	.	.	.	.	.	.	.	.	E	E	E	E	E	.	.
25	.	.	.	.	.	.	A	.	.	A	.	A	.	.	.	.	.	.	.	.	.	.	A	.	.	.	.	.	.	.	.	.	.	.	.	.	.	.	.	.	.	.	.	E	.	E	.	.	.
26	.	.	.	.	A	.	.	.	.	.	E	A	A	E	A	.	.	.	A	.	.	.	.	.	.	.	.	.	.	.	.	.	.	.	.	.	.	.	.	.	.	.	.	.	.	.	.	.	.
27	.	.	.	.	.	.	.	.	.	A	E	E	A	A	E	.	.	E	E	A	E	A	A	A	E	.	.	.	A	A	.	A	E	.	.	.	.	.	.	A	A	A	.	.	E	E	.	.	.
28	.	.	.	.	.	.	.	.	.	.	A	.	.	.	.	.	.	.	.	.	.	.	.	.	.	.	.	.	.	.	.	A	A	.	.	A	.	.	.	.	.	.	.	.	.	.	.	.	.
29	.	.	.	.	.	.	.	.	.	.	E	E	A	A	E	E	.	A	.	A	.	.	.	.	.	.	.	.	.	.	.	.	.	.	.	.	.	.	.	.	.	A	.	.	.	.	.	.	E
30	.	.	.	.	.	.	.	.	E	A	A	.	A	E	A	E	E	A	A	.	.	.	.	.	.	.	.	.	.	.	.	.	.	.	.	E	E	A	A	.	E	.	E	.	.	E	.	.	.
31	.	A	A	A	.	.	.	.	.	.	.	.	.	.	.	.	.	.	E	A	A	E	E	.	.	.	.	.	.	.	.	A	.	.	.	.	.	.	.	.	E	A	.	.	.	.	A	A	.
32	.	.	.	.	.	.	.	.	.	.	.	.	.	.	.	.	.	.	.	.	.	.	.	.	E	.	.	.	E	.	E	A	A	.	.	.	.	.	.	.	.	.	.	.	.	.	.	.	.
33	.	.	A	A	A	E	.	.	.	.	.	.	.	.	.	.	.	.	.	.	.	.	A	.	.	.	.	.	.	.	A	A	E	.	.	.	.	.	.	.	.	.	.	.	.	.	.	.	.
34	.	.	.	A	A	.	A	.	A	.	E	.	.	.	.	.	.	.	.	.	.	.	.	.	.	.	.	E	E	E	A	E	E	E	E	.	.	.	.	.	.	.	.	.	.	.	.	.	.
35	.	.	.	.	.	.	.	.	.	.	A	E	.	.	.	.	A	A	A	A	A	E	A	A	A	.	A	E	A	A	E	E	E	A	E	E	.	.	A	E	.	E	.	.	.	.	.	.	.
36	.	.	.	.	.	.	.	.	.	.	.	.	.	.	.	.	.	.	.	A	A	A	.	.	.	.	.	.	.	.	.	.	.	A	E	.	.	.	.	.	E	E	A	.	.	.	.	.	E
37	.	.	.	.	.	A	.	.	A	.	A	.	.	.	.	.	.	.	.	.	.	.	.	.	.	.	.	.	A	A	.	E	A	A	.	.	A	.	.	.	.	.	E	A	.	.	.	.	.
38	.	.	.	.	A	.	.	.	E	E	.	.	.	.	.	.	.	.	.	.	.	.	A	.	.	.	.	.	.	.	.	E	E	A	.	.	.	.	.	.	.	.	.	.	.	E	.	E	A
39	.	.	.	.	.	.	.	.	.	.	.	.	.	.	.	.	.	.	.	.	.	.	.	.	.	.	.	.	.	A	.	.	.	.	.	.	.	.	A	.	.	.	.	.	A	E	A	.	.
40	.	.	A	.	.	.	A	A	A	A	E	E	.	.	.	.	.	.	.	.	.	E	E	E	.	.	.	.	.	.	.	.	.	.	.	.	.	.	.	.	.	A	.	.	.	.	.	.	.
41	.	.	.	.	.	A	E	.	.	.	.	.	E	E	E	A	A	A	A	.	.	.	.	.	.	A	A	.	.	.	.	.	.	.	E	E	.	A	A	.	.	.	.	.	.	.	.	.	E
42	.	.	.	.	.	.	.	.	.	.	.	.	.	.	.	.	.	.	.	.	.	.	.	.	.	A	A	A	.	E	A	E	A	E	E	E	A	.	.	.	.	.	.	.	E	E	E	E	E
43	.	.	.	.	.	.	.	.	.	A	E	A	A	A	.	.	.	.	.	.	.	.	.	.	A	.	.	.	.	.	.	.	.	.	.	.	.	.	.	.	.	.	.	.	.	.	.	.	.
44	.	.	.	A	.	.	.	.	.	.	.	.	.	.	.	.	.	.	.	A	A	E	A	A	A	.	.	.	.	.	A	A	.	.	.	E	E	.	.	E	.	.	.	.	.	E	E	E	.
45	.	.	.	.	.	.	A	.	A	A	.	A	A	A	.	.	.	.	A	.	.	.	.	.	.	.	.	.	.	.	.	.	A	A	.	.	.	.	.	A	.	A	.	.	.	.	E	E	A
46	.	.	.	.	.	.	.	.	.	E	.	E	A	E	A	.	.	.	.	A	.	A	A	A	A	.	E	A	E	.	.	.	.	.	.	.	.	.	A	A	.	A	.	.	.	E	E	A	A
47	.	.	.	.	.	.	.	.	.	.	.	A	.	A	.	.	A	A	.	.	.	.	E	A	A	.	.	.	.	.	.	.	.	.	A	.	.	.	.	.	.	.	.	.	.	.	.	.	.
48	.	.	.	.	.	.	A	A	A	E	E	A	E	.	.	.	.	.	A	A	.	.	.	.	.	.	.	.	A	.	.	.	.	.	.	.	.	.	.	.	.	.	.	.	.	E	.	.	.
49	.	.	A	.	.	.	.	.	.	.	.	.	.	.	.	.	.	.	.	A	A	.	.	A	A	.	.	E	E	.	E	.	.	E	E	A	.	.	.	.	E	A	.	.	.	A	.	A	.
50	.	.	.	.	.	.	A	A	.	A	A	A	A	A	.	.	.	.	.	.	.	.	.	.	.	.	.	.	A	.	.	.	.	.	E	.	.	.	.	.	.	.	.	.	.	.	.	.	.
51	.	.	E	E	A	A	A	A	.	.	.	A	A	A	A	.	.	.	.	.	.	.	.	A	.	A	.	.	.	.	.	.	.	.	.	.	.	.	.	.	.	.	.	.	.	.	.	E	A
52	.	.	.	E	A	.	.	.	.	.	A	A	A	A	A	A	E	.	.	A	.	.	A	A	.	.	.	A	E	A	.	.	.	.	.	.	.	.	.	.	.	.	E	.	.	.	.	.	.
53	.	.	.	.	.	A	A	A	.	.	.	.	.	.	.	A	A	A	A	A	A	A	A	.	.	.	.	.	.	.	A	.	.	.	.	.	.	.	.	.	.	A	E	A	E	A	A	A	A
54	.	.	.	.	.	.	A	A	.	A	E	.	.	.	.	.	.	.	.	.	.	.	.	.	.	.	A	A	A	.	.	.	.	.	.	.	.	.	.	.	.	.	.	A	E	A	E	E	.
55	.	E	.	A	A	.	.	A	.	A	.	.	.	.	.	.	.	.	E	.	.	.	.	.	.	.	A	.	.	.	.	.	.	.	.	.	.	.	.	.	.	.	.	.	.	.	.	.	.
56	.	.	.	.	.	.	.	E	.	.	.	.	.	.	.	.	.	A	.	E	A	.	A	A	A	.	.	.	.	.	.	.	.	.	.	E	A	A	.	.	.	E	E	A	.	.	E	A	.
57	.	.	.	.	.	.	A	.	.	.	.	.	A	.	.	.	.	.	.	.	.	.	.	.	.	.	.	.	E	E	A	A	A	A	.	.	.	E	.	.	.	.	E	.	.	.	A	.	.
58	.	.	.	.	.	E	E	.	.	.	.	.	.	.	.	.	.	.	.	.	.	E	.	.	.	.	.	.	A	.	A	A	.	E	A	A	A	.	A	A	A	A	.	E	E	A	A	.	A
59	.	.	.	E	E	A	.	.	.	.	.	.	E	.	.	.	.	E	A	E	E	E	E	A	A	.	A	.	.	.	.	E	A	E	.	.	A	.	E	E	A	E	E	E	A	E	A	A	.
60	.	A	.	A	A	E	.	.	.	.	.	.	.	.	.	.	.	.	.	.	.	.	.	.	.	.	.	.	.	.	.	.	.	.	.	.	.	.	.	.	.	.	.	.	.	.	.	.	.
61	.	.	.	.	.	.	E	A	.	.	.	.	A	.	.	.	.	A	A	A	A	A	A	.	.	.	.	.	.	.	.	.	.	.	.	.	.	.	.	.	.	.	.	.	.	.	.	.	.
62	.	.	.	.	.	.	.	.	.	A	.	E	A	E	A	E	.	.	.	.	A	.	.	A	E	.	.	.	.	.	.	.	.	.	.	.	.	.	.	.	.	.	A	.	A	A	.	.	.
63	.	.	E	A	A	.	.	E	A	A	E	E	.	A	A	A	A	E	A	E	.	E	A	.	.	.	.	.	.	.	.	.	.	.	.	.	.	.	.	A	.	.	E	.	.	.	.	.	.
64	.	.	.	.	E	A	A	A	.	.	A	.	.	.	.	.	E	A	.	A	A	.	A	.	.	E	.	A	E	A	A	.	.	.	.	.	.	.	.	.	.	.	.	.	.	.	.	.	.
65	.	.	.	.	E	A	E	A	E	E	.	.	A	A	A	A	A	A	.	.	.	.	.	.	.	E	.	.	.	.	.	.	.	.	.	.	.	.	E	.	.	.	.	.	.	.	.	.	.
66	.	.	.	.	.	.	.	.	.	.	.	.	.	E	A	E	A	E	E	A	A	.	.	.	.	E	.	.	.	.	.	.	.	.	.	E	.	.	.	E	E	E	A	A	A	.	.	.	.
67	.	.	.	.	.	.	.	.	.	.	.	.	.	.	.	.	.	.	.	.	.	.	.	.	.	.	E	A	A	A	.	.	.	.	.	.	E	.	A	.	.	.	.	.	.	A	.	.	.
68	.	.	.	A	A	A	A	.	.	A	.	.	.	.	.	.	.	.	.	.	.	.	.	.	.	.	.	.	.	.	A	A	A	A	A	A	.	.	.	A	.	.	.	.	.	.	.	.	.
69	.	.	E	.	.	.	A	E	E	E	A	.	.	.	.	.	.	.	.	A	.	.	.	.	.	A	.	.	.	.	.	A	A	.	.	.	.	.	.	.	.	.	.	.	E	E	A	E	.
70	.	.	.	.	.	E	A	A	A	E	.	A	.	.	.	.	.	.	.	.	.	.	.	.	.	.	.	.	.	.	.	.	.	.	.	.	.	.	.	.	.	.	.	.	.	.	.	.	.
71	.	.	.	.	.	.	.	E	E	.	A	.	.	.	.	.	.	.	.	.	.	.	E	A	A	.	.	.	.	.	.	A	A	.	.	.	A	A	A	E	A	.	.	.	.	.	.	.	.
72	.	.	.	.	.	A	A	E	A	E	.	.	A	E	A	E	A	.	.	.	.	.	.	.	.	.	.	.	.	.	.	.	.	.	.	.	.	.	.	.	.	.	.	.	.	.	.	.	.
73	.	A	.	.	.	.	.	.	.	.	.	.	E	A	.	.	A	.	.	.	A	.	.	.	.	.	E	E	A	.	.	.	.	.	.	.	.	.	.	.	.	.	.	.	.	A	A	E	E
74	.	.	.	A	E	A	.	.	.	.	.	.	.	.	.	E	A	.	.	.	.	.	.	.	.	.	.	.	.	.	.	.	.	.	.	.	.	.	A	.	.	A	E	A	.	E	A	E	A
75	.	.	E	A	.	E	E	E	A	.	.	E	E	.	.	E	.	.	.	.	.	.	.	.	.	.	.	.	.	.	.	.	.	A	A	A	A	.	A	.	.	.	.	.	.	.	.	.	.
76	.	.	.	.	.	.	.	.	.	.	.	.	.	.	.	.	.	.	.	.	.	.	.	.	.	.	.	.	.	.	.	.	E	E	A	A	A	A	.	.	A	.	.	.	.	.	.	.	.
77	.	.	E	E	E	.	.	.	.	.	.	.	.	A	A	A	.	.	.	.	A	A	A	.	.	.	.	.	.	.	.	.	.	.	.	.	.	.	.	.	.	.	A	E	E	.	.	.	.
78	.	.	.	.	.	.	.	A	A	.	.	.	.	.	.	E	A	A	A	A	A	.	.	.	.	.	.	.	.	.	.	.	.	.	.	.	.	.	.	.	.	E	A	A	.	.	.	.	.
79	.	.	.	.	A	.	.	.	A	.	.	.	.	.	.	.	.	.	.	.	.	.	.	.	E	.	.	.	.	.	.	.	.	.	.	.	.	.	.	.	.	.	A	.	.	.	.	.	.
80	.	.	.	.	.	.	.	.	.	A	E	E	A	.	A	A	.	.	.	.	.	.	.	.	.	A	.	.	.	.	.	.	.	.	.	.	.	.	.	.	.	.	E	A	.	.	.	.	.
81	.	.	.	.	A	A	.	.	.	A	A	A	.	.	.	.	.	.	.	.	.	.	.	.	.	.	.	.	.	E	A	.	.	.	A	.	.	.	A	.	.	.	.	.	.	.	.	.	.
82	.	.	.	.	.	.	.	.	.	A	.	A	.	.	.	.	.	.	.	E	.	.	.	.	.	.	.	.	.	.	.	.	.	.	.	.	.	E	A	A	A	A	.	A	.	.	A	.	.
83	.	.	.	.	.	.	.	A	.	.	.	E	E	E	E	A	.	.	.	.	.	.	A	A	A	.	.	.	.	E	.	.	.	.	.	.	.	.	.	.	.	.	.	.	.	.	.	.	A
84	A	.	.	.	A	A	E	A	E	E	.	.	.	A	A	A	A	.	.	.	.	.	.	.	.	.	.	.	.	.	.	.	.	.	.	.	.	.	.	.	.	.	.	.	.	.	.	.	.
85	.	.	.	.	.	.	.	.	.	.	.	.	.	.	.	.	A	E	A	A	E	E	A	A	.	E	A	.	.	.	.	.	.	.	.	.	.	.	.	.	.	.	.	.	.	.	.	.	.
86	.	.	.	.	.	.	.	.	.	.	.	.	.	.	E	.	.	E	E	A	E	A	A	A	A	.	.	.	.	.	A	A	E	A	A	.	.	.	.	.	.	.	.	.	.	E	A	A	A
87	.	.	E	A	.	.	.	.	.	.	.	.	.	.	.	.	.	.	.	E	A	A	A	E	.	.	.	.	.	.	.	.	.	.	.	.	.	.	.	.	.	.	.	.	.	E	A	.	E
88	.	.	.	.	.	.	A	E	A	A	A	.	.	.	.	.	.	.	.	.	E	E	.	A	A	.	.	.	.	.	.	.	.	.	.	.	.	.	.	.	.	E	E	E	A	E	A	A	A
89	.	.	.	.	.	.	.	.	.	.	.	.	.	.	.	.	.	.	.	.	.	.	.	.	A	.	.	.	E	.	.	.	.	.	.	.	.	.	.	.	.	A	.	.	.	.	.	.	.
90	.	.	.	.	.	.	.	.	A	.	E	E	.	.	.	.	.	.	.	.	.	.	.	E	A	.	.	.	.	.	.	.	.	A	A	.	.	A	.	A	A	A	.	.	.	E	E	E	E
91	.	.	.	.	.	.	.	A	E	E	A	E	.	.	.	.	.	.	.	A	A	.	.	.	.	.	.	.	.	A	A	A	A	.	.	A	.	A	A	.	E	A	A	.	A	.	E	A	.
92	A	.	.	.	.	A	E	E	E	.	.	E	.	A	A	.	.	E	A	.	.	.	.	.	.	.	.	.	.	.	.	.	.	.	.	.	.	.	.	.	.	.	.	.	.	.	.	.	.
93	.	A	.	E	.	.	.	.	.	.	.	.	.	.	.	.	.	.	.	.	.	.	.	.	A	.	.	.	.	.	.	.	.	.	E	A	A	A	A	A	.	.	.	.	A	A	A	A	.
94	.	.	.	.	E	E	.	.	.	E	A	.	.	A	A	E	.	.	.	.	.	.	.	.	.	.	.	.	.	.	.	.	.	E	A	.	.	.	.	.	.	.	.	.	.	.	.	.	.
95	.	.	.	.	.	.	.	.	.	.	.	.	.	.	.	.	E	.	A	A	A	A	.	.	.	.	.	.	.	.	.	.	.	.	.	A	A	E	E	E	A	.	.	.	.	.	E	E	A
96	.	.	.	.	A	A	E	.	.	.	.	A	.	.	.	.	.	.	.	.	E	.	.	.	.	.	.	.	.	.	.	.	.	E	.	.	A	.	.	.	.	.	.	.	.	.	.	.	.
97	.	.	.	.	A	.	.	.	.	.	.	A	A	.	.	.	A	.	.	E	E	.	.	.	.	.	.	.	.	.	.	.	E	E	.	.	.	.	.	.	.	.	.	.	.	.	.	.	E
98	.	.	.	.	A	.	.	.	.	A	.	.	.	.	.	.	E	E	A	A	A	A	.	.	.	E	A	A	A	A	A	.	A	.	A	.	.	A	E	A	A	E	E	E	A	A	A	A	A
99	.	.	.	.	.	.	.	.	.	.	.	.	.	.	.	A	E	A	E	.	E	.	.	E	A	.	.	.	.	E	E	E	A	A	A	A	A	E	.	A	.	.	.	.	.	.	.	.	.
RUN	1_ARs	2_ARs	3_ARs	4_ARs	5_ARs	6_ARs	7_ARs	8_ARs	9_ARs	10_ARs	11_ARs	12_ARs
0	0	0	0	0	0	0	1	0	0	0	0	0
1	0	0	0	0	0	0	0	0	0	0	0	0
2	0	0	0	0	0	0	0	0	0	0	0	0
3	0	0	0	0	0	0	0	0	0	0	0	0
4	0	0	0	0	0	0	0	0	0	0	0	0
5	0	0	0	0	0	0	2	1	3	0	0	0
6	0	0	0	0	0	0	0	0	0	0	0	0
7	0	0	0	1	0	0	0	0	0	0	0	0
8	0	0	0	0	0	0	0	1	0	0	0	0
9	0	0	0	0	2	0	0	0	0	0	0	0
10	0	0	0	0	0	0	1	0	0	0	0	0
11	0	0	0	0	0	0	0	0	0	0	0	0
12	0	0	0	0	0	0	0	0	1	0	0	0
13	0	0	0	0	0	0	0	0	0	0	0	0
14	0	0	0	0	0	0	1	0	0	0	0	1
15	0	0	0	0	0	0	0	0	0	0	0	0
16	0	0	0	0	0	0	0	0	0	0	0	0
17	0	0	0	0	0	0	0	0	0	0	0	0
18	0	0	0	0	0	0	0	0	0	0	0	0
19	0	0	0	0	0	0	0	0	0	0	0	0
20	0	0	0	0	0	0	0	0	0	0	0	0
21	0	0	0	0	0	0	0	0	0	0	0	0
22	0	0	0	0	0	0	0	0	0	0	0	0
23	0	0	0	0	0	0	0	0	0	0	0	0
24	0	0	0	0	1	0	0	0	2	0	0	0
25	0	0	0	0	0	0	0	0	0	1	0	0
26	0	0	0	0	0	0	0	0	0	0	0	0
27	0	0	0	0	0	0	0	0	0	0	0	0
28	0	0	0	0	0	0	0	0	0	0	0	0
29	0	0	0	0	0	0	0	0	0	0	0	0
30	0	0	0	0	0	1	0	0	0	0	0	0
31	0	0	0	0	0	0	0	0	0	0	0	0
32	0	0	0	0	0	0	0	0	0	0	0	0
33	0	0	0	0	0	0	0	1	0	0	0	0
34	0	0	0	0	0	0	0	0	0	0	0	0
35	0	0	0	0	1	0	0	0	0	0	0	0
36	0	0	0	0	0	0	3	0	0	0	1	1
37	0	0	0	0	0	0	0	0	0	0	0	3
38	0	0	0	0	0	0	0	0	0	0	0	0
39	0	0	0	0	0	0	0	0	0	0	0	0
40	0	0	0	0	0	0	0	0	0	0	0	0
41	0	0	0	0	0	0	0	0	0	0	0	1
42	0	0	0	0	0	0	0	0	0	0	0	0
43	0	0	0	0	1	0	0	0	0	0	0	0
44	0	0	0	0	0	0	0	0	0	0	0	0
45	0	0	0	0	0	0	0	0	0	0	0	0
46	0	2	0	0	0	1	0	0	0	0	0	0
47	0	0	0	0	0	0	1	0	0	0	0	0
48	0	0	0	0	0	0	0	0	1	0	0	0
49	0	0	0	0	0	0	0	0	0	0	0	0
50	0	0	0	0	1	0	0	0	0	0	0	0
51	0	0	0	0	0	0	0	0	0	0	0	0
52	0	0	0	0	2	0	0	0	0	0	0	0
53	0	0	0	0	0	0	0	0	0	0	0	0
54	0	0	0	0	0	0	0	0	0	0	3	0
55	0	0	0	0	0	0	0	0	0	0	0	0
56	0	0	0	0	0	0	0	0	0	0	0	0
57	0	0	0	0	0	0	0	0	0	0	0	3
58	0	0	0	0	0	0	0	0	0	0	0	0
59	0	0	0	0	1	0	0	0	0	0	0	0
60	0	0	0	0	0	0	0	0	0	0	0	0
61	0	0	0	0	0	0	0	0	0	0	1	0
62	0	0	0	0	0	0	0	0	0	0	0	0
63	0	0	0	0	0	0	0	0	0	0	0	0
64	0	0	0	0	0	0	0	0	0	0	0	0
65	0	1	0	0	0	0	0	0	0	0	0	0
66	0	0	0	0	0	0	0	0	0	0	0	0
67	0	0	0	0	0	0	0	0	0	0	0	0
68	0	0	0	0	0	0	0	0	0	0	0	0
69	0	0	0	0	0	0	0	0	0	0	0	0
70	0	0	0	0	0	0	0	0	0	0	0	0
71	0	0	0	0	0	0	0	0	0	0	0	0
72	0	0	0	0	0	0	0	0	0	0	0	0
73	0	0	0	0	0	0	2	1	0	0	0	0
74	0	0	0	0	0	0	0	0	0	0	0	0
75	0	0	0	0	0	0	0	0	0	0	0	0
76	0	0	0	0	1	0	0	0	0	0	0	0
77	0	0	0	0	0	0	0	1	0	0	0	0
78	0	0	1	0	0	0	0	0	0	0	1	0
79	0	0	0	0	0	0	0	0	0	0	0	0
80	0	1	0	0	1	0	0	0	0	0	0	0
81	0	0	0	0	0	0	0	0	0	0	1	0
82	0	0	0	0	0	0	0	0	0	0	0	0
83	0	0	1	0	0	0	0	0	0	0	0	0
84	0	0	0	0	0	0	0	0	0	0	0	0
85	0	0	0	0	0	0	1	0	0	0	0	1
86	0	0	0	0	0	0	0	0	0	0	1	0
87	0	0	0	0	0	0	0	0	0	0	0	0
88	0	0	0	2	0	1	0	0	0	0	0	0
89	0	0	0	1	0	0	0	0	1	0	0	0
90	0	0	0	0	0	0	0	0	0	0	0	0
91	0	0	0	0	0	0	0	0	0	0	0	0
92	0	0	0	0	0	0	0	0	0	0	0	0
93	0	0	0	0	0	0	0	0	0	0	0	0
94	0	0	0	0	0	0	0	0	0	0	0	0
95	0	0	0	0	0	0	0	0	0	0	0	0
96	0	0	0	0	0	0	0	0	0	0	0	0
97	0	0	0	0	0	0	0	0	0	0	0	0
98	0	0	0	0	0	0	0	0	2	0	0	0
99	0	0	0	0	0	0	0	0	0	0	0	0
RUN	1_1_1_ITRs	1_1_2_ITRs	1_1_3_ITRs	1_2_1_ITRs	1_2_2_ITRs	1_2_3_ITRs	1_3_1_ITRs	1_3_2_ITRs	1_3_3_ITRs	1_4_1_ITRs	1_4_2_ITRs	1_4_3_ITRs	1_5_1_ITRs	1_5_2_ITRs	1_5_3_ITRs	1_6_1_ITRs	1_6_2_ITRs	1_6_3_ITRs	1_7_1_ITRs	1_7_2_ITRs	1_7_3_ITRs	1_8_1_ITRs	1_8_2_ITRs	1_8_3_ITRs	1_9_1_ITRs	1_9_2_ITRs	1_9_3_ITRs	1_10_1_ITRs	1_10_2_ITRs	1_10_3_ITRs	1_11_1_ITRs	1_11_2_ITRs	1_11_3_ITRs	1_12_1_ITRs	1_12_2_ITRs	1_12_3_ITRs	1_13_1_ITRs	1_13_2_ITRs	1_13_3_ITRs	1_14_1_ITRs	1_14_2_ITRs	1_14_3_ITRs	1_15_1_ITRs	1_15_2_ITRs	1_15_3_ITRs	1_16_1_ITRs	1_16_2_ITRs	1_16_3_ITRs	1_17_1_ITRs
0	0	0	0	0	0	0	0	0	0	0	0	0	0	0	0	0	0	0	0	1	3	1	0	0	0	0	0	0	0	0	0	0	0	0	0	0	0	0	0	0	0	0	0	0	0	0	0	0	2
1	0	0	0	0	0	0	0	0	0	0	1	2	0	0	0	0	0	0	0	0	0	0	0	3	0	0	0	0	0	0	0	0	0	0	0	0	0	0	0	0	0	0	0	0	0	0	0	0	0
2	0	0	0	0	0	0	0	0	0	0	0	0	0	0	0	0	0	0	0	0	0	0	0	0	0	0	0	0	0	0	0	0	0	0	1	3	2	0	2	4	2	3	1	0	0	0	0	0	2
3	0	0	0	0	0	0	0	0	0	0	0	0	0	0	0	0	0	0	0	0	2	0	2	2	0	0	2	1	1	2	0	1	3	2	0	0	1	1	2	1	0	0	0	0	0	0	0	0	0
4	0	0	0	0	0	0	0	0	0	0	0	0	0	0	0	0	0	0	0	0	0	0	0	0	0	0	0	0	4	5	1	0	1	0	1	3	0	0	0	0	0	0	0	0	0	0	1	0	3
5	0	0	2	0	0	0	0	0	0	0	0	0	0	0	0	0	0	0	0	0	1	4	2	2	1	3	1	3	0	0	2	2	3	1	3	0	0	0	0	0	0	0	0	0	0	0	0	0	0
6	0	0	0	0	0	0	0	0	0	0	0	0	0	0	0	0	0	0	2	2	4	2	0	2	2	3	3	4	3	4	0	3	1	3	0	2	3	1	2	3	4	1	3	1	2	2	0	0	0
7	4	0	3	0	0	0	0	0	0	0	0	0	0	0	0	0	0	0	0	0	0	0	0	0	0	0	0	0	0	0	0	0	0	0	0	0	0	0	0	0	0	0	0	0	0	0	0	0	0
8	0	2	0	0	0	0	0	0	0	0	0	0	0	0	3	1	3	1	3	2	4	0	0	0	0	0	0	0	0	0	0	0	0	0	0	0	0	0	0	4	4	4	3	0	0	0	2	2	0
9	0	0	0	0	0	0	0	0	0	0	0	0	0	0	0	0	0	0	0	0	0	0	0	0	0	0	0	0	0	0	0	0	0	0	0	0	0	0	0	0	2	2	3	0	1	0	0	0	0
10	0	0	0	0	0	0	0	0	0	0	0	0	0	0	0	0	0	0	0	0	0	0	0	0	0	0	0	0	0	0	0	0	0	0	0	1	1	2	5	2	0	2	3	4	3	1	2	2	2
11	0	0	0	0	0	0	1	1	0	0	0	0	0	0	0	0	0	0	0	0	0	0	4	1	0	0	0	2	4	5	4	2	1	0	0	0	0	0	0	0	0	0	0	0	0	0	0	0	0
12	0	0	0	0	0	0	2	3	5	0	0	0	0	1	2	0	1	2	4	2	3	0	2	0	2	3	2	1	2	2	0	0	0	0	0	0	0	0	0	0	0	0	0	0	0	0	0	0	3
13	0	0	0	0	0	0	0	0	0	0	0	0	0	0	0	0	0	0	0	0	0	0	0	0	0	0	0	0	0	0	0	0	0	0	0	0	0	0	0	0	0	0	0	0	0	0	0	0	0
14	0	0	0	0	0	0	0	0	0	1	4	3	2	0	0	0	0	0	3	1	0	3	0	0	0	0	0	0	0	0	0	0	0	0	0	0	0	0	0	0	0	0	0	0	0	0	0	0	0
15	0	0	0	0	0	0	0	0	0	0	0	0	0	0	0	0	0	0	0	0	0	0	0	0	0	2	3	3	1	0	4	2	0	3	3	1	1	3	0	0	0	0	0	0	2	3	1	0	2
16	0	0	0	0	0	0	0	0	0	0	0	0	0	0	0	0	0	0	0	0	0	0	0	0	0	0	0	0	0	0	0	0	0	0	0	0	0	0	0	0	0	0	2	0	0	3	3	0	0
17	0	0	0	1	1	0	0	1	2	0	0	0	1	4	3	1	3	3	0	0	1	2	4	2	2	3	2	2	1	4	0	0	0	0	0	0	0	0	0	0	0	0	0	2	0	0	0	0	0
18	0	0	0	0	3	3	3	2	1	4	2	3	4	3	4	0	5	0	0	0	0	0	0	0	0	0	0	0	0	0	0	0	0	0	0	0	0	0	0	0	0	0	0	0	0	0	0	0	0
19	0	0	0	0	0	0	0	0	0	0	3	1	0	0	0	0	0	0	0	0	0	0	0	0	0	0	0	0	0	0	0	0	0	0	0	0	0	0	0	0	0	0	0	0	0	0	0	0	0
20	0	0	0	0	0	0	0	0	0	0	0	0	0	0	0	0	1	0	0	0	0	0	0	0	0	0	0	0	0	0	0	0	0	0	0	0	0	0	0	0	0	0	0	0	0	0	0	0	0
21	0	0	0	0	0	0	0	0	0	0	0	0	0	0	0	0	0	0	0	0	0	0	0	0	4	3	3	0	0	1	0	2	2	2	4	2	3	0	3	2	2	0	1	2	2	0	0	0	1
22	0	0	0	0	0	0	0	0	0	3	3	3	5	0	3	0	3	2	3	2	2	1	3	1	3	4	0	2	2	1	0	0	0	0	0	0	0	0	0	0	0	0	0	0	0	0	0	0	0
23	0	0	0	0	0	0	0	0	0	0	0	0	0	0	0	0	0	0	0	0	0	0	0	0	0	0	0	0	0	0	0	0	0	0	0	0	0	0	1	0	0	0	0	0	0	0	0	0	0
24	0	0	0	0	0	0	0	0	0	0	0	0	0	0	0	0	0	0	1	0	4	4	5	5	1	2	0	0	0	0	0	0	0	0	0	0	0	0	0	0	0	0	0	0	0	0	0	0	0
25	0	0	0	0	0	0	0	0	0	0	0	0	0	0	0	0	0	0	0	3	4	4	3	3	1	1	3	2	0	0	0	0	1	2	0	5	0	0	0	0	0	0	0	0	0	0	0	0	0
26	2	3	1	1	1	1	0	0	0	3	1	2	0	1	2	0	0	0	0	0	0	0	0	0	0	0	0	0	0	0	0	0	0	0	1	1	2	1	4	0	0	3	3	2	0	0	0	0	0
27	0	0	0	0	0	0	0	0	0	0	0	0	0	0	0	0	0	0	0	0	0	0	0	0	0	0	0	1	0	0	0	0	0	1	2	3	1	3	4	1	2	2	0	0	0	0	0	0	0
28	0	0	0	0	0	0	0	0	0	0	0	0	2	2	1	0	0	0	0	0	0	0	0	0	0	0	0	1	3	2	0	0	0	0	0	0	0	0	0	0	0	0	0	0	0	0	0	0	0
29	0	0	0	0	0	0	0	0	0	0	0	0	0	0	0	0	0	0	0	0	0	0	0	0	0	4	3	0	0	2	0	0	0	2	2	2	0	1	2	4	1	0	0	0	3	2	0	0	2
30	0	0	0	0	0	0	0	0	0	0	0	0	0	0	0	0	0	0	0	0	0	0	3	3	5	3	1	0	0	1	4	3	1	0	0	2	0	3	0	4	3	1	3	0	2	0	0	0	0
31	0	0	0	0	0	1	5	5	2	0	0	0	0	0	0	0	0	0	0	0	0	0	0	0	0	0	0	0	0	0	0	0	0	0	0	0	0	0	0	0	0	0	0	0	0	0	0	0	0
32	0	0	0	0	0	0	0	0	0	0	0	0	0	0	0	0	0	0	0	0	0	0	0	0	0	0	0	0	0	0	0	0	0	0	0	0	0	0	0	0	0	2	3	4	3	3	5	2	0
33	0	0	0	0	0	0	0	0	3	3	3	2	1	3	0	0	0	0	0	0	0	0	0	0	0	0	0	0	0	0	0	0	0	0	0	0	0	0	0	0	0	0	0	0	0	0	0	0	0
34	0	0	0	0	0	0	0	0	0	2	2	1	1	2	4	0	0	2	1	0	0	1	2	4	1	1	1	2	1	2	0	0	0	0	0	0	0	0	0	0	0	0	0	0	0	0	0	0	0
35	0	0	0	0	0	0	0	0	0	0	0	0	0	1	2	0	0	0	0	0	0	0	0	0	0	0	0	2	2	1	2	0	2	2	0	0	0	0	0	0	0	0	0	0	0	2	0	3	2
36	0	0	0	0	0	0	0	0	0	0	0	0	0	0	0	0	0	0	0	0	0	0	5	1	0	0	0	0	0	0	0	0	0	0	0	0	0	0	0	0	0	0	0	0	0	0	0	0	0
37	0	0	0	0	2	3	0	0	0	0	0	0	0	0	0	0	0	0	0	0	2	0	2	2	3	0	0	0	2	2	1	0	2	0	0	0	0	0	0	0	0	0	0	0	0	0	0	1	0
38	0	0	0	0	0	0	0	3	2	0	1	1	0	2	0	0	0	0	0	0	1	0	0	0	0	0	0	0	0	0	0	0	0	0	0	0	0	0	0	0	0	0	0	0	0	0	0	0	0
39	0	0	0	0	0	0	0	0	0	0	0	0	0	0	0	0	0	0	0	0	0	0	0	0	0	0	0	0	0	0	0	0	0	0	0	0	0	0	0	0	0	0	0	0	0	0	0	0	0
40	0	0	0	0	0	0	0	0	0	0	0	0	1	0	1	1	1	1	2	0	1	4	2	0	0	1	2	0	0	1	5	3	4	1	0	0	0	2	0	0	0	0	0	0	0	0	0	0	0
41	0	1	0	0	0	0	0	0	0	0	1	3	3	2	4	2	3	1	1	3	4	0	0	0	0	0	0	0	0	0	0	0	0	0	0	0	3	1	0	0	0	0	0	0	2	1	0	1	1
42	0	0	0	0	0	0	0	0	0	0	0	0	4	2	2	1	3	1	2	3	3	0	0	0	0	0	0	0	0	0	0	0	0	0	0	0	0	0	0	0	0	0	0	0	0	0	0	0	0
43	0	0	0	0	0	0	0	0	0	0	0	0	0	0	0	0	0	0	0	0	0	0	0	0	0	0	0	0	0	0	3	2	4	1	2	3	0	2	1	5	1	0	0	0	0	0	0	0	0
44	0	0	0	0	0	0	0	0	2	1	2	2	0	0	0	0	0	0	0	0	0	0	0	0	0	0	0	0	0	0	0	0	0	0	0	0	0	0	0	0	2	3	0	0	0	0	0	0	0
45	0	0	0	0	0	0	0	0	0	0	0	0	0	0	0	0	0	0	3	1	4	0	0	0	1	3	4	2	0	2	2	3	0	2	0	2	0	2	2	1	3	4	0	0	0	0	0	0	0
46	0	0	0	0	0	0	0	0	0	0	0	0	0	0	0	0	0	0	0	0	0	0	0	0	0	0	0	0	0	0	0	0	0	2	2	1	1	3	2	2	0	0	0	0	0	0	0	0	0
47	0	3	2	0	0	0	0	0	0	0	0	0	0	0	3	0	0	0	0	0	0	0	0	0	0	0	0	0	0	0	0	0	0	1	1	2	3	2	1	1	1	0	0	1	1	2	3	0	2
48	0	0	0	0	0	0	0	0	0	0	0	0	0	0	0	1	3	2	1	2	0	1	1	3	3	2	2	2	0	0	0	2	3	2	0	0	0	1	3	0	0	0	2	2	3	1	1	1	0
49	0	0	0	0	0	0	0	0	0	0	0	0	0	0	0	0	0	0	0	0	0	0	0	0	0	0	0	0	0	0	0	0	0	0	0	0	0	0	0	0	0	0	0	0	0	0	0	0	0
50	0	0	0	0	0	0	0	0	0	0	0	0	0	0	0	0	0	0	0	0	1	4	2	1	2	2	4	1	3	2	1	1	0	1	0	4	2	1	0	1	1	1	0	0	0	0	0	0	0
51	0	0	0	0	0	0	0	0	1	1	2	0	3	2	2	1	0	4	2	0	2	2	1	0	0	0	0	0	0	0	1	0	3	0	0	0	0	0	0	0	0	0	1	1	0	2	3	0	0
52	0	0	0	0	0	0	0	0	1	3	3	1	2	2	0	0	0	0	0	0	1	0	1	4	0	0	0	0	0	0	1	2	0	2	2	4	0	1	3	1	2	3	2	1	1	2	1	0	0
53	0	0	0	0	0	0	0	0	0	0	0	0	0	0	0	0	0	0	0	3	2	2	4	1	2	3	0	0	2	0	0	0	0	0	0	0	0	0	0	0	1	3	0	0	0	1	4	0	0
54	0	0	0	0	0	0	0	0	0	0	0	0	0	0	0	1	2	4	1	3	2	0	2	4	0	2	0	0	1	3	0	1	0	0	0	0	0	0	0	0	0	0	0	0	0	0	0	0	0
55	0	0	0	2	0	0	0	0	1	3	2	3	2	3	0	0	0	1	0	0	3	4	3	0	2	1	2	2	0	1	0	0	0	0	0	0	0	0	0	0	0	0	0	0	0	0	0	0	0
56	0	0	0	0	0	0	0	0	0	0	0	0	0	0	0	0	0	0	0	0	0	0	0	0	0	0	2	4	0	1	1	5	1	0	0	0	0	0	0	0	0	0	0	0	0	0	0	0	0
57	0	0	0	0	0	0	0	0	0	0	0	1	1	2	2	3	3	1	0	0	0	1	0	0	0	0	0	0	0	0	0	0	0	0	0	0	0	2	1	0	0	0	0	0	0	0	0	0	0
58	0	0	0	0	0	0	0	0	0	0	0	0	1	3	2	1	3	2	2	0	0	0	0	0	0	0	0	0	0	0	0	0	0	0	0	0	0	0	0	0	0	0	0	0	0	0	0	0	0
59	0	0	0	0	0	0	0	0	2	4	1	2	0	2	4	3	4	2	0	0	0	0	0	0	0	0	0	0	0	0	0	0	0	0	0	0	0	0	0	0	2	2	0	0	0	0	0	0	0
60	2	2	3	2	3	1	0	0	0	2	3	0	2	2	4	1	1	0	0	0	0	0	0	0	0	0	0	0	0	0	0	0	0	0	0	0	0	0	0	0	0	0	0	0	0	0	0	0	0
61	0	0	0	0	0	0	0	0	0	0	0	0	0	0	0	0	0	0	0	0	0	0	0	0	0	0	0	0	0	0	0	0	0	0	1	3	2	0	3	0	0	0	0	0	0	0	0	0	0
62	0	0	0	0	0	0	0	0	0	0	0	0	0	0	0	0	0	0	0	0	0	0	0	0	0	0	0	0	0	0	0	0	0	0	0	0	0	0	0	1	1	2	4	5	0	0	0	0	0
63	0	0	0	0	0	0	0	0	0	2	4	2	2	2	2	0	0	0	0	0	0	0	1	1	2	1	3	0	0	1	2	1	1	0	0	0	0	1	2	0	0	3	1	3	1	0	0	3	1
64	0	0	0	0	0	0	0	0	0	0	3	3	0	0	0	0	0	0	0	0	0	1	0	1	0	0	1	4	3	2	0	0	0	0	2	1	0	0	0	0	0	0	0	0	0	2	2	4	2
65	0	0	0	0	0	0	0	0	0	0	0	0	0	0	0	0	0	0	1	5	2	3	1	1	4	1	0	1	1	2	1	1	2	0	1	1	1	0	0	3	1	3	2	2	4	3	1	0	1
66	0	0	0	0	0	0	0	0	0	0	0	0	0	0	0	0	0	0	0	0	0	0	0	0	0	0	0	0	1	3	0	0	0	0	0	0	1	0	3	3	2	3	0	4	2	0	0	0	4
67	0	0	0	0	0	0	0	0	0	0	0	0	0	0	0	0	0	0	0	0	0	0	0	0	0	0	0	0	0	0	0	0	0	0	0	0	0	0	0	0	0	0	0	0	0	0	0	0	0
68	0	0	0	0	0	0	0	0	0	0	0	0	0	0	0	0	2	2	3	0	0	0	0	0	2	4	1	2	1	0	0	0	0	0	0	0	0	0	0	0	0	0	0	0	0	0	0	0	0
69	0	0	0	0	0	0	0	0	0	0	0	0	0	0	0	0	0	0	0	0	0	0	0	0	1	1	0	3	4	0	3	0	0	0	0	0	0	0	0	0	0	0	0	0	0	0	0	0	0
70	0	0	0	0	0	0	0	0	0	3	1	2	0	3	4	5	2	2	2	2	2	1	3	3	2	1	2	0	0	0	0	0	0	0	0	0	0	0	0	0	0	0	0	0	0	0	0	0	0
71	0	0	0	0	0	0	0	0	0	0	0	0	0	0	0	0	3	0	3	4	0	2	1	2	3	3	0	2	2	0	2	2	1	0	0	0	0	0	0	0	0	0	0	0	0	0	0	0	0
72	0	0	0	0	0	0	0	0	0	0	0	0	0	0	1	2	2	4	2	0	0	3	1	4	3	0	2	0	1	1	1	2	2	1	2	3	0	0	3	1	0	1	1	0	4	0	0	0	0
73	0	0	0	0	3	3	0	0	0	0	0	0	0	0	0	0	0	0	0	0	0	0	0	0	0	0	0	0	0	0	0	0	0	0	0	1	2	4	3	0	0	0	0	0	0	1	3	0	4
74	0	0	0	2	0	2	3	2	1	0	0	0	0	1	0	1	3	1	0	0	0	0	0	0	0	0	0	0	2	1	4	0	0	0	0	0	0	0	0	0	0	0	0	0	0	0	0	0	0
75	3	0	3	5	4	2	3	1	1	3	0	0	0	0	0	0	1	3	0	0	0	0	0	0	0	0	0	0	0	0	0	0	0	2	3	2	2	0	0	2	2	0	0	0	0	0	0	0	0
76	0	0	0	0	0	3	0	0	0	0	2	2	0	2	4	3	3	1	4	4	3	0	0	0	0	0	0	0	0	0	0	0	0	0	0	0	0	0	0	0	0	0	0	0	0	0	0	0	0
77	0	0	0	0	0	1	0	4	1	2	2	0	0	0	0	0	0	0	0	0	0	0	0	0	0	0	0	0	0	0	0	0	0	0	0	0	0	0	0	0	0	0	2	0	0	0	2	1	0
78	0	0	0	0	0	0	0	0	0	0	0	0	0	0	0	0	0	0	0	0	0	4	0	0	0	1	3	0	0	0	0	0	0	0	0	0	0	0	0	0	0	0	0	0	0	2	0	1	0
79	0	0	0	0	0	0	0	0	0	0	0	0	0	0	0	0	0	0	0	0	0	0	0	1	4	3	0	4	1	0	0	0	0	0	0	0	0	1	3	4	2	0	1	1	2	2	3	3	0
80	0	0	0	0	0	0	0	0	0	0	0	0	0	0	0	0	0	0	0	0	0	0	0	0	0	0	0	0	0	0	1	2	4	4	3	1	2	1	0	0	0	0	0	0	0	0	0	0	0
81	0	0	0	0	0	0	0	0	0	0	0	2	2	3	0	5	4	2	0	0	0	0	0	0	0	0	0	0	2	4	1	2	3	4	0	0	0	0	0	0	0	0	0	0	0	0	0	0	0
82	0	0	0	0	0	0	0	0	0	0	0	0	0	0	0	0	0	0	0	0	0	0	0	0	0	1	2	1	3	5	2	4	3	3	2	1	0	0	0	0	0	0	1	2	3	1	0	0	0
83	0	0	0	0	0	0	0	0	0	0	0	0	0	0	0	0	0	0	0	0	0	0	0	0	0	0	0	0	0	0	0	0	0	0	0	0	0	0	0	0	0	0	0	0	0	0	0	0	0
84	2	1	0	0	0	0	0	2	3	0	4	1	0	2	3	3	3	5	2	1	2	0	0	0	0	1	0	0	0	0	0	0	0	0	0	0	0	0	0	0	0	0	0	1	0	1	2	1	2
85	0	0	0	0	2	2	0	0	0	0	0	0	0	0	0	0	0	0	0	0	0	0	0	0	0	0	0	0	0	0	0	0	0	0	0	0	0	0	0	0	0	0	0	0	0	0	0	0	3
86	0	0	0	0	0	0	0	0	0	0	0	0	0	0	0	0	0	0	0	0	0	0	0	0	0	0	0	0	0	0	0	0	0	0	0	0	0	0	0	0	0	0	0	0	0	0	0	0	0
87	0	0	0	0	0	0	0	0	0	0	0	0	0	0	0	0	0	0	0	0	0	0	0	0	0	3	0	0	0	0	0	0	0	0	0	0	0	0	0	0	0	0	0	0	0	0	0	0	0
88	0	0	0	0	0	0	0	0	0	0	0	0	0	0	0	0	0	0	2	3	3	0	1	3	5	1	1	3	0	0	0	0	0	0	0	0	0	0	0	0	0	0	0	0	0	0	0	0	0
89	0	0	0	0	0	0	0	0	0	0	0	0	0	0	0	0	0	0	2	0	0	0	0	0	0	0	0	0	0	0	0	0	0	0	0	0	0	0	0	0	0	0	0	0	0	0	0	0	0
90	0	0	0	0	0	0	0	0	0	0	0	0	0	0	0	0	0	0	0	0	0	0	1	2	2	1	3	0	3	2	0	0	2	2	3	0	0	0	0	0	0	0	0	0	0	0	0	0	0
91	0	0	0	0	0	0	0	0	0	0	0	0	0	0	0	0	0	0	0	0	3	3	1	0	0	3	2	1	2	4	2	0	3	0	0	0	0	0	0	0	0	0	0	0	0	1	2	2	0
92	0	0	0	0	0	0	0	0	0	0	0	0	0	0	0	0	0	0	0	1	4	0	0	0	5	2	2	3	1	1	1	0	0	0	0	0	0	0	0	0	0	0	0	0	0	0	0	0	0
93	0	0	1	4	3	2	3	1	0	1	0	0	0	0	0	0	0	0	0	0	0	0	0	0	0	0	0	0	0	0	0	0	0	0	0	0	0	0	0	0	0	0	0	0	0	0	0	0	0
94	0	0	0	0	0	0	0	0	0	1	0	3	2	0	3	0	0	0	0	0	0	0	0	0	0	0	0	0	1	2	4	3	4	0	1	1	0	1	0	1	0	0	1	1	3	3	2	1	0
95	0	0	0	0	0	0	0	0	0	0	0	0	0	0	0	0	0	0	0	0	0	0	0	0	0	0	0	0	0	0	0	0	0	0	0	0	0	0	0	0	0	0	0	0	0	0	0	0	0
96	0	0	0	0	0	0	0	0	0	1	1	2	1	2	1	3	2	1	0	0	0	0	0	0	0	0	0	1	1	5	3	1	2	2	4	2	0	0	0	0	0	0	0	0	0	0	0	0	0
97	0	0	0	2	2	2	2	0	0	4	3	3	0	0	0	0	0	0	0	0	0	0	0	0	0	0	0	0	0	0	3	4	1	1	3	3	1	0	1	0	0	0	0	0	0	0	0	0	0
98	0	0	0	0	0	0	0	0	0	0	0	0	0	0	0	0	0	0	0	0	0	0	0	0	0	0	0	0	0	0	0	0	0	0	0	0	0	0	0	0	0	0	0	0	0	0	0	0	1
99	0	0	0	0	0	0	0	0	0	0	0	0	0	0	0	0	0	0	0	0	0	0	0	0	0	0	0	0	0	0	0	0	0	0	0	0	0	0	0	0	0	0	0	0	0	0	2	0	0
[truncated: 851 more columns]
