# Supplementary material for: Dataset of active avoidance in Wistar-Kyoto and Sprague Dawley rats: Experimental data and reinforcement learning model code and output
Source: Data Brief. 2020 Jul 25;32:106074. doi: 10.1016/j.dib.2020.106074 (PMC7451822; doi:10.1016/j.dib.2020.106074)
Supplement: Supplementary file 1 [file mmc1.zip › ratRL_codedTrials_Sim_InputOutput/S10sum.csv]

Escape_Avoid_by_session
Session	1	.	E	.	.	E	E	E	A	A	A	A	A	E	E	E	E	E	E	E	E	E	E	E	E	E	E
Session	2	.	E	A	E	E	E	E	E	A	E	E	E	E	E	E	E	E	E	E	E	A	A	A	A	E	A
Session	3	.	E	E	E	E	E	E	E	E	A	A	E	E	E	A	E	E	E	E	E	E	E	E	E	E	E
Session	4	.	E	E	A	E	E	E	E	E	E	E	A	E	E	E	A	E	E	E	E	E	A	A	E	E	E
Session	5	.	E	E	E	E	E	E	E	E	E	E	E	E	E	E	E	E	E	E	E	E	E	E	E	A	A
Session	6	.	E	E	E	E	A	E	A	A	E	E	E	E	E	E	E	E	E	A	E	E	E	A	A	A	A
Session	7	.	E	E	E	E	E	E	E	E	E	E	E	A	E	E	E	E	E	E	E	E	A	A	E	E	E
Session	8	.	A	A	A	A	E	E	E	E	A	E	E	E	E	E	E	E	E	E	E	E	E	A	E	A	E
Session	9	.	A	A	E	A	A	A	A	A	A	E	E	A	A	E	E	A	A	E	A	A	A	A	A	A	A
Session	10	.	E	E	E	E	A	A	A	A	A	A	A	E	A	E	A	A	A	A	A	E	E	E	A	E	A
Session	11	.	E	A	A	A	A	A	A	A	E	A	A	A	A	E	A	A	A	E	A	A	A	A	A	A	A
Session	12	.	E	A	A	A	A	A	A	A	A	E	A	A	A	A	A	A	A	A	A	A	A	A	A	A	A
ARs_&_ITRs_by_session
Session	1	1	0	0	0	0	0	3	2	4	1	1	2	0	3	1	0	0	1	0	0	1	0	0	1	0	0
Session	2	1	1	2	4	0	0	0	0	0	0	0	1	0	1	0	0	0	1	0	0	3	5	7	10	6	1
Session	3	0	2	3	1	0	1	1	1	2	5	1	6	6	3	3	2	3	0	0	0	0	1	0	0	0	0
Session	4	0	0	2	0	0	1	2	8	4	2	0	2	0	0	2	2	3	1	3	2	5	1	0	2	9	4
Session	5	1	1	6	4	4	6	4	0	2	2	0	4	6	1	3	1	6	0	5	5	5	4	5	6	4	6
Session	6	3	1	0	0	3	1	1	4	4	3	0	0	0	2	6	0	1	0	1	4	0	3	5	3	6	4
Session	7	0	2	1	3	0	2	1	1	0	1	3	9	3	0	5	2	1	0	0	0	4	0	1	1	0	0
Session	8	3	1	3	3	2	1	8	0	1	0	3	0	0	1	0	0	1	0	3	4	3	1	3	1	3	2
Session	9	2	3	3	1	2	4	3	1	1	1	2	0	0	0	1	0	2	1	0	1	2	1	0	0	1	0
Session	10	0	0	1	0	1	0	0	0	3	3	1	0	1	0	0	0	0	0	1	1	0	1	0	2	1	2
Session	11	0	4	8	1	2	2	0	1	0	2	5	1	3	2	1	0	0	1	1	0	0	1	3	0	0	0
Session	12	4	9	3	8	4	1	1	1	0	1	0	4	0	0	2	0	1	0	0	0	0	0	0	0	1	0
