# Supplementary material for: Dataset of active avoidance in Wistar-Kyoto and Sprague Dawley rats: Experimental data and reinforcement learning model code and output
Source: Data Brief. 2020 Jul 25;32:106074. doi: 10.1016/j.dib.2020.106074 (PMC7451822; doi:10.1016/j.dib.2020.106074)
Supplement: Supplementary file 1 [file mmc1.zip › ratRL_codedTrials_Sim_InputOutput/S11sum.csv]

Escape_Avoid_by_session
Session	1	.	.	E	E	E	E	E	E	E	E	E	E	A	E	E	E	A	A	A	A	A	A	A	A	A	E
Session	2	.	E	E	A	E	A	E	E	E	E	E	E	E	E	E	E	E	A	A	A	A	A	E	E	E	E
Session	3	.	E	E	A	A	A	A	A	A	A	A	A	A	A	A	A	A	A	A	A	A	A	A	A	A	A
Session	4	.	A	E	A	A	A	A	A	A	E	A	E	A	A	A	A	A	A	A	A	A	A	A	A	A	A
Session	5	.	A	A	A	A	A	A	A	A	A	A	A	A	A	A	E	A	A	A	A	A	A	A	A	A	A
Session	6	.	E	E	E	A	A	A	A	A	A	A	A	E	A	A	A	A	A	A	A	A	A	A	A	A	A
Session	7	.	A	E	A	A	A	A	A	A	A	A	A	A	A	A	A	A	A	A	A	A	A	A	A	A	A
Session	8	.	E	E	A	E	A	A	A	A	A	A	A	A	A	A	A	E	E	A	A	A	A	A	A	A	A
Session	9	.	A	A	A	A	A	A	A	A	A	A	A	A	A	A	A	A	A	A	A	A	A	A	A	A	A
Session	10	.	A	A	A	A	A	A	A	A	A	A	A	A	A	A	A	A	A	A	A	E	A	A	A	A	A
Session	11	.	A	A	A	A	A	A	A	A	A	A	A	A	A	A	A	A	A	A	A	A	A	A	A	A	A
Session	12	.	A	A	A	A	A	A	A	A	A	A	A	A	A	A	A	A	A	A	A	A	A	A	A	A	A
ARs_&_ITRs_by_session
Session	1	0	0	2	2	3	1	1	1	1	5	2	2	3	1	2	1	0	0	9	8	8	1	9	3	1	1
Session	2	0	1	2	0	1	0	3	1	3	2	1	3	3	1	3	4	2	3	9	5	8	7	9	1	4	2
Session	3	0	3	3	2	6	6	9	9	8	7	4	4	8	5	3	8	7	3	9	6	1	3	1	2	4	1
Session	4	2	2	3	1	3	3	2	0	1	7	2	4	2	4	2	4	4	6	3	3	3	4	4	5	4	0
Session	5	3	10	2	1	5	3	4	3	0	0	2	1	2	2	1	1	5	6	5	4	5	1	3	1	0	0
Session	6	0	1	8	1	7	8	7	11	5	0	1	1	7	4	2	9	6	6	5	3	5	3	5	3	3	2
Session	7	1	4	1	2	2	6	2	1	3	1	3	2	1	1	1	0	1	2	1	2	0	0	0	0	1	2
Session	8	3	3	1	2	4	4	8	2	2	0	1	0	0	2	4	1	1	7	3	5	4	8	6	7	3	3
Session	9	2	4	5	2	2	2	2	2	1	3	2	2	0	0	1	2	8	1	1	2	0	2	2	1	0	4
Session	10	5	7	3	4	1	2	3	2	2	6	2	2	1	1	2	5	0	2	2	2	5	5	5	7	2	4
Session	11	1	5	4	2	1	1	2	2	3	3	5	3	1	0	0	0	0	1	1	2	0	0	2	0	1	0
Session	12	3	3	2	4	6	2	2	2	1	2	3	4	4	1	1	0	0	0	0	1	0	0	0	2	0	1
