# Supplementary material for: Dataset of active avoidance in Wistar-Kyoto and Sprague Dawley rats: Experimental data and reinforcement learning model code and output
Source: Data Brief. 2020 Jul 25;32:106074. doi: 10.1016/j.dib.2020.106074 (PMC7451822; doi:10.1016/j.dib.2020.106074)
Supplement: Supplementary file 1 [file mmc1.zip › ratRL_codedTrials_Sim_InputOutput/S14sum.csv]

Escape_Avoid_by_session
Session	1	.	.	.	.	.	.	.	.	.	.	.	.	E	E	.	E	.	E	.	E	E	E	E	E	E	E
Session	2	.	E	E	A	A	A	A	A	A	A	A	A	E	A	A	A	A	A	A	A	E	A	E	A	A	A
Session	3	.	E	E	E	E	E	E	E	A	A	A	A	A	A	A	E	A	A	A	E	E	E	E	E	A	A
Session	4	.	A	A	A	A	A	A	A	A	E	A	A	A	A	A	A	A	E	A	A	A	A	A	A	A	A
Session	5	.	E	A	A	A	E	A	A	A	A	A	A	A	A	A	A	A	A	A	A	A	A	A	A	A	A
Session	6	.	A	A	A	A	A	A	A	A	A	A	A	A	A	A	E	A	A	A	A	A	A	A	A	A	E
Session	7	.	E	A	E	A	A	A	E	A	A	A	A	A	A	A	A	A	A	A	A	A	A	A	A	A	A
Session	8	.	E	E	E	A	A	A	A	A	A	A	A	A	A	A	A	A	A	A	A	A	A	A	E	A	A
Session	9	.	A	A	A	A	A	A	A	A	A	A	A	A	A	A	A	A	A	A	A	A	A	A	A	A	A
Session	10	.	E	A	A	A	A	A	A	A	A	A	A	A	A	A	A	A	A	A	A	A	A	A	A	A	A
Session	11	.	A	A	A	A	A	A	E	A	A	A	A	A	A	A	A	A	A	A	A	A	A	A	A	A	A
Session	12	.	A	A	A	A	A	A	A	A	A	A	A	A	A	A	A	A	A	A	A	A	A	A	A	A	A
ARs_&_ITRs_by_session
Session	1	0	0	0	0	0	0	0	0	0	0	0	0	0	0	0	0	0	0	0	0	0	0	0	0	0	0
Session	2	0	0	12	3	4	7	2	4	7	9	3	1	3	5	2	2	0	4	1	2	5	3	7	4	6	4
Session	3	0	0	2	0	1	1	0	2	1	3	6	7	1	4	6	3	4	2	0	2	2	1	2	2	1	4
Session	4	3	0	1	2	4	1	1	1	1	4	3	1	3	1	2	7	3	5	6	3	3	6	3	8	2	4
Session	5	0	2	5	6	2	2	5	4	0	2	5	1	3	2	1	1	2	0	2	0	2	0	0	0	0	6
Session	6	2	8	2	0	1	0	1	2	2	0	1	0	0	1	0	5	2	1	3	3	6	3	0	2	0	1
Session	7	2	0	0	10	5	3	9	2	11	4	6	6	7	3	5	4	2	0	1	1	0	3	2	1	1	6
Session	8	0	1	1	9	6	7	8	3	2	1	1	0	2	1	0	1	1	0	3	1	0	0	0	4	9	4
Session	9	4	3	7	2	0	1	0	1	0	0	0	1	0	0	0	0	0	3	0	1	0	2	0	2	0	0
Session	10	3	3	2	1	0	0	0	0	0	1	0	0	0	0	0	0	0	0	0	1	0	0	0	0	0	0
Session	11	3	3	1	0	1	1	0	1	3	0	3	1	1	0	0	1	0	0	1	1	1	0	1	0	1	1
Session	12	4	6	4	1	0	1	1	1	1	0	0	0	0	0	1	0	0	0	0	0	0	0	0	0	0	1
