# Supplementary material for: Dataset of active avoidance in Wistar-Kyoto and Sprague Dawley rats: Experimental data and reinforcement learning model code and output
Source: Data Brief. 2020 Jul 25;32:106074. doi: 10.1016/j.dib.2020.106074 (PMC7451822; doi:10.1016/j.dib.2020.106074)
Supplement: Supplementary file 1 [file mmc1.zip › ratRL_codedTrials_Sim_InputOutput/S16sum.csv]

Escape_Avoid_by_session
Session	1	.	A	A	A	E	E	.	A	A	A	E	E	E	E	A	A	E	E	E	A	E	E	E	E	E	E
Session	2	.	A	A	A	A	A	A	A	A	A	A	A	A	A	A	A	A	A	A	A	A	A	A	A	A	A
Session	3	.	E	E	A	A	A	A	E	A	A	E	E	A	E	E	A	E	A	A	A	E	E	A	A	A	A
Session	4	.	E	A	A	A	A	A	E	A	E	E	E	E	E	E	E	A	A	A	E	A	A	A	A	A	E
Session	5	.	E	E	E	A	A	A	A	A	A	A	A	A	A	A	A	A	A	A	A	A	A	A	A	A	A
Session	6	.	A	E	A	A	A	A	A	A	A	E	A	A	A	A	A	E	E	E	A	E	A	A	A	A	A
Session	7	.	A	E	A	A	A	A	A	A	A	A	E	E	A	A	A	A	A	A	A	A	A	A	A	A	A
Session	8	.	E	A	A	A	A	A	A	A	A	A	A	A	A	A	E	E	E	A	A	A	E	A	A	A	A
Session	9	.	E	A	A	A	A	A	A	A	A	A	A	A	A	A	A	A	A	A	A	A	A	A	A	A	A
Session	10	.	A	A	A	E	E	E	E	E	E	A	A	E	A	A	A	A	E	A	A	A	E	A	A	E	A
Session	11	.	A	A	A	A	A	A	A	E	A	E	E	A	A	E	E	E	E	E	A	A	A	E	A	A	A
Session	12	.	A	E	E	E	A	A	A	A	A	A	A	E	A	A	A	E	E	A	A	A	A	A	A	A	A
ARs_&_ITRs_by_session
Session	1	0	3	3	1	0	0	0	6	7	9	0	2	1	7	2	3	0	5	4	8	4	3	0	1	2	0
Session	2	0	3	5	5	6	6	8	3	3	6	8	7	6	1	1	1	1	1	2	2	4	1	1	0	1	3
Session	3	2	0	12	5	8	9	2	8	11	7	2	2	5	2	8	1	2	1	1	3	1	3	9	7	7	3
Session	4	1	3	3	4	4	4	2	3	2	2	1	1	0	1	5	3	3	4	7	2	1	9	5	2	2	4
Session	5	1	1	1	0	2	6	7	8	11	9	7	10	6	9	6	10	12	11	7	10	8	8	5	9	2	0
Session	6	0	1	4	12	10	12	8	5	6	3	3	10	6	6	6	5	0	1	5	1	4	1	0	1	2	1
Session	7	3	2	3	8	9	12	5	10	2	8	2	1	2	9	3	4	3	2	3	0	2	1	1	1	3	4
Session	8	4	12	10	8	5	5	4	3	2	1	1	1	1	1	0	7	1	1	2	2	1	1	5	1	3	3
Session	9	2	6	6	6	7	4	5	6	1	3	4	2	4	0	1	0	3	3	1	0	3	0	1	1	0	3
Session	10	2	7	6	2	1	1	2	3	0	4	4	3	2	1	1	0	1	1	0	1	0	1	1	1	1	1
Session	11	3	5	6	3	1	1	0	2	0	1	1	4	8	5	4	3	1	1	1	4	2	8	2	4	7	1
Session	12	4	5	0	8	6	9	13	6	4	7	6	3	1	1	2	5	9	0	2	1	2	2	2	1	3	1
