# Supplementary material for: Dataset of active avoidance in Wistar-Kyoto and Sprague Dawley rats: Experimental data and reinforcement learning model code and output
Source: Data Brief. 2020 Jul 25;32:106074. doi: 10.1016/j.dib.2020.106074 (PMC7451822; doi:10.1016/j.dib.2020.106074)
Supplement: Supplementary file 1 [file mmc1.zip › ratRL_codedTrials_Sim_InputOutput/S18sum.csv]

Escape_Avoid_by_session
Session	1	.	A	.	.	.	.	.	.	.	.	.	.	E	.	E	.	E	E	E	E	E	E	E	E	.	E
Session	2	.	E	E	E	E	E	E	A	E	E	E	E	E	E	E	E	E	E	E	E	E	E	E	E	E	E
Session	3	.	E	A	A	E	E	A	A	E	A	E	E	A	A	E	E	E	E	E	E	E	E	E	E	E	E
Session	4	.	E	A	E	E	E	E	E	A	A	A	E	A	E	E	E	E	E	A	E	E	A	E	E	E	E
Session	5	.	E	E	E	E	A	A	E	A	E	A	A	E	E	E	E	E	E	E	E	E	E	E	E	E	E
Session	6	.	E	E	E	E	E	E	E	E	E	E	E	E	A	E	E	E	E	E	E	E	E	E	E	E	E
Session	7	.	E	E	E	E	E	E	A	A	E	E	A	A	E	A	A	A	A	A	A	E	E	E	E	E	E
Session	8	.	A	A	A	E	A	A	A	A	A	A	A	E	E	A	E	A	A	E	E	E	E	A	E	E	A
Session	9	.	E	A	A	A	E	E	A	E	A	E	E	E	E	E	E	E	E	E	E	E	E	E	A	A	E
Session	10	.	E	A	A	A	A	A	A	A	A	A	E	A	A	A	A	A	A	A	A	A	E	A	E	E	A
Session	11	.	A	A	A	E	A	A	A	A	A	A	A	A	A	A	A	A	A	A	A	E	A	A	A	A	A
Session	12	.	E	A	A	A	A	E	A	A	A	A	A	A	A	A	A	A	A	A	A	A	A	E	A	A	A
ARs_&_ITRs_by_session
Session	1	0	1	0	0	0	0	0	0	0	0	0	0	0	0	0	0	0	0	0	0	0	0	0	0	0	1
Session	2	0	0	1	0	0	0	0	0	0	0	0	0	0	0	0	0	0	0	0	0	0	0	0	0	0	2
Session	3	0	0	0	1	1	0	0	0	0	1	0	0	0	0	0	0	0	0	0	1	0	0	0	0	0	0
Session	4	0	0	0	0	0	0	0	0	0	0	0	0	0	0	0	0	0	0	1	1	0	1	0	0	0	0
Session	5	0	0	1	0	0	1	1	0	0	0	0	0	0	0	0	0	0	0	0	0	0	0	0	0	0	0
Session	6	0	0	0	0	0	0	0	1	0	0	0	1	0	0	0	1	1	0	0	0	0	0	1	0	0	0
Session	7	0	0	0	0	0	1	0	0	1	0	0	0	0	0	0	0	0	0	0	0	0	0	0	0	0	0
Session	8	0	0	0	0	0	1	0	1	0	1	0	0	0	0	0	0	0	0	0	0	0	0	0	1	0	0
Session	9	0	0	0	0	0	0	0	0	0	0	0	1	0	0	0	0	0	0	0	0	0	0	0	0	0	0
Session	10	0	0	0	0	0	0	0	0	0	0	1	0	0	1	0	1	0	0	0	0	0	0	0	0	0	0
Session	11	1	0	0	0	0	0	1	0	0	2	0	0	0	0	0	0	0	0	0	0	0	0	0	0	0	0
Session	12	0	0	0	0	0	0	1	2	0	0	1	0	0	0	0	0	0	0	0	1	1	0	0	0	0	0
