# Supplementary material for: Dataset of active avoidance in Wistar-Kyoto and Sprague Dawley rats: Experimental data and reinforcement learning model code and output
Source: Data Brief. 2020 Jul 25;32:106074. doi: 10.1016/j.dib.2020.106074 (PMC7451822; doi:10.1016/j.dib.2020.106074)
Supplement: Supplementary file 1 [file mmc1.zip › ratRL_codedTrials_Sim_InputOutput/S19sum.csv]

Escape_Avoid_by_session
Session	1	.	E	.	E	E	E	E	E	E	E	E	E	E	E	E	E	E	E	E	E	E	E	E	E	E	E
Session	2	.	E	E	.	.	.	.	.	E	E	E	E	E	E	E	E	E	A	E	E	E	E	E	E	E	E
Session	3	.	E	.	E	A	A	E	E	E	E	E	E	A	A	A	E	E	A	E	A	E	E	E	E	E	E
Session	4	.	E	E	E	E	A	A	A	E	E	E	E	E	A	E	E	E	E	E	E	A	A	A	E	E	A
Session	5	.	E	E	E	A	A	A	A	A	E	A	A	A	A	A	A	A	A	A	A	E	E	E	A	A	E
Session	6	.	E	E	A	A	A	E	A	E	A	A	A	A	A	A	E	E	E	A	E	A	E	E	A	A	A
Session	7	.	E	A	A	A	E	E	E	E	E	E	E	E	E	E	E	A	E	E	A	A	A	E	A	E	E
Session	8	.	E	E	E	E	A	E	E	E	A	A	E	E	A	A	A	A	A	E	E	A	A	A	A	E	E
Session	9	.	E	A	A	A	A	A	A	A	A	A	A	A	A	A	A	A	A	A	A	A	A	A	A	A	A
Session	10	.	E	E	E	A	A	A	A	E	A	A	A	A	A	E	A	A	E	A	E	A	E	A	A	A	A
Session	11	.	E	E	E	A	E	E	A	A	A	A	A	E	A	A	E	E	E	A	A	E	E	A	A	E	E
Session	12	.	E	A	E	E	A	A	E	E	A	A	A	A	A	A	A	E	A	E	E	E	E	E	E	A	A
ARs_&_ITRs_by_session
Session	1	0	1	0	0	1	0	0	0	0	0	1	0	1	1	1	0	2	0	3	1	1	1	2	5	3	5
Session	2	0	0	1	0	0	0	0	0	2	0	2	0	2	0	2	0	2	1	0	0	0	1	0	1	0	0
Session	3	0	0	0	0	0	3	4	6	4	0	1	8	2	1	4	3	6	2	0	1	1	0	1	3	0	5
Session	4	0	0	1	3	3	4	3	7	6	2	2	2	7	4	2	2	2	5	1	4	6	2	3	8	3	4
Session	5	1	1	7	7	10	13	6	8	5	7	7	4	5	4	3	8	6	8	9	4	6	4	4	5	5	7
Session	6	1	3	7	1	8	4	7	3	3	2	1	7	3	1	1	3	1	2	1	4	1	2	6	4	9	3
Session	7	0	3	2	6	3	5	2	1	0	0	1	2	1	2	5	2	5	5	2	2	0	2	0	2	1	1
Session	8	1	1	1	1	0	1	4	2	2	0	2	2	2	2	1	2	1	3	8	8	5	4	5	10	6	9
Session	9	2	2	1	1	5	4	4	0	1	2	2	4	4	5	3	2	1	4	0	2	2	1	0	2	0	2
Session	10	0	2	0	3	5	5	3	5	3	6	5	4	5	1	3	1	1	1	3	1	0	1	3	5	2	2
Session	11	0	0	4	4	2	5	3	2	0	2	3	2	4	1	6	7	1	3	2	2	6	5	2	3	5	4
Session	12	0	1	5	0	0	0	0	0	2	3	6	5	4	3	0	0	1	2	2	4	7	7	8	5	4	0
