# Supplementary material for: Dataset of active avoidance in Wistar-Kyoto and Sprague Dawley rats: Experimental data and reinforcement learning model code and output
Source: Data Brief. 2020 Jul 25;32:106074. doi: 10.1016/j.dib.2020.106074 (PMC7451822; doi:10.1016/j.dib.2020.106074)
Supplement: Supplementary file 1 [file mmc1.zip › ratRL_codedTrials_Sim_InputOutput/S22sum.csv]

Escape_Avoid_by_session
Session	1	.	.	E	.	.	E	E	A	A	E	E	E	A	A	E	A	E	E	A	E	A	A	A	E	E	A
Session	2	.	E	E	E	E	A	E	A	E	E	A	A	A	E	A	A	A	E	E	A	E	A	A	E	E	E
Session	3	.	E	A	A	E	A	A	A	A	E	A	A	E	A	A	A	A	A	A	A	A	A	A	A	A	A
Session	4	.	A	E	A	A	A	A	A	A	E	E	A	A	A	A	A	A	A	A	A	A	A	A	A	A	A
Session	5	.	A	E	E	E	E	E	E	A	E	A	E	E	A	E	E	A	A	E	E	E	E	E	E	A	A
Session	6	.	E	E	E	A	E	E	E	A	E	E	E	E	A	A	A	A	A	E	A	E	E	A	E	A	E
Session	7	.	E	E	A	E	E	A	E	A	E	A	E	A	A	A	A	A	A	A	A	A	A	A	A	A	A
Session	8	.	E	A	A	A	A	A	A	A	A	A	A	A	A	A	A	A	A	A	A	A	A	A	A	E	A
Session	9	.	A	A	A	A	A	A	A	A	A	A	A	A	A	A	A	A	A	A	A	A	A	E	A	E	A
Session	10	.	A	A	A	A	A	A	A	A	A	A	A	A	A	A	A	A	A	A	A	A	A	A	A	A	A
Session	11	.	A	A	A	A	A	A	A	A	A	A	A	A	A	A	A	A	A	A	A	A	A	A	A	A	A
Session	12	.	A	E	A	A	A	A	A	A	A	A	A	A	A	A	A	A	A	A	A	A	A	A	E	A	E
ARs_&_ITRs_by_session
Session	1	0	0	3	0	0	5	5	4	4	2	6	7	4	6	8	0	4	10	4	5	2	5	6	2	9	3
Session	2	0	0	1	4	5	3	6	1	1	1	3	3	4	1	1	2	4	3	6	2	10	4	6	1	1	0
Session	3	0	4	1	3	7	5	6	9	7	6	7	7	5	6	5	8	6	6	6	8	4	2	5	2	1	1
Session	4	2	0	8	8	7	8	2	4	1	6	5	6	5	9	9	8	9	6	4	6	1	3	6	3	2	2
Session	5	3	6	7	4	2	2	0	1	3	2	0	3	1	2	1	1	2	2	3	1	0	4	4	4	0	6
Session	6	0	4	3	3	1	1	0	4	5	4	3	4	6	5	2	0	2	0	9	2	4	5	3	7	9	5
Session	7	1	4	2	2	2	1	2	0	0	5	4	1	4	5	1	2	4	2	4	2	1	1	1	3	3	2
Session	8	2	4	1	5	3	3	2	3	4	5	2	3	4	2	0	1	1	1	0	1	1	0	1	0	4	7
Session	9	1	4	7	3	0	1	1	1	0	0	1	0	0	0	0	0	1	1	0	1	0	0	5	2	3	4
Session	10	4	10	7	5	5	2	2	3	3	0	3	1	1	1	1	0	1	5	3	5	0	0	2	2	3	0
Session	11	3	7	6	0	2	3	3	3	1	1	2	3	4	3	4	1	1	0	0	0	1	1	0	2	0	0
Session	12	3	1	6	8	4	2	2	2	3	1	1	1	4	1	0	1	2	0	0	3	0	1	0	3	0	6
