# Supplementary material for: Dataset of active avoidance in Wistar-Kyoto and Sprague Dawley rats: Experimental data and reinforcement learning model code and output
Source: Data Brief. 2020 Jul 25;32:106074. doi: 10.1016/j.dib.2020.106074 (PMC7451822; doi:10.1016/j.dib.2020.106074)
Supplement: Supplementary file 1 [file mmc1.zip › ratRL_codedTrials_Sim_InputOutput/S25sum.csv]

Escape_Avoid_by_session
Session	1	.	.	.	E	.	.	.	.	.	.	.	.	.	.	.	.	.	.	.	.	.	.	.	.	.	.
Session	2	.	.	.	.	.	.	.	E	E	.	E	E	.	.	.	.	E	E	.	.	.	.	E	E	.	E
Session	3	.	E	A	E	A	E	A	.	A	E	A	E	E	A	A	A	E	E	E	A	A	E	A	E	A	E
Session	4	.	.	E	E	E	A	A	A	A	A	A	E	E	A	A	A	A	E	A	E	A	E	A	E	E	A
Session	5	.	A	E	E	A	A	A	A	A	E	A	E	E	A	E	A	A	E	E	A	A	A	A	A	A	E
Session	6	.	A	E	A	A	A	A	E	A	A	A	A	E	A	A	E	A	E	A	A	A	E	A	A	A	A
Session	7	.	E	E	E	A	A	A	A	A	A	A	A	E	A	A	A	A	A	A	A	A	A	A	A	A	A
Session	8	.	E	E	E	A	A	A	A	A	A	A	A	A	A	A	A	A	E	A	A	A	A	A	A	A	A
Session	9	.	A	A	A	A	A	A	A	A	A	A	A	A	A	A	E	A	A	A	A	A	A	A	A	A	A
Session	10	.	A	A	A	A	A	A	A	A	A	A	E	A	A	A	A	A	A	A	A	A	A	A	A	E	A
Session	11	.	A	E	A	A	A	A	E	A	A	A	A	E	A	E	A	A	A	A	A	A	A	A	A	A	A
Session	12	.	A	A	A	A	A	A	A	A	A	A	A	A	A	A	A	A	A	A	A	A	A	A	A	A	A
ARs_&_ITRs_by_session
Session	1	0	0	0	0	0	0	0	0	0	0	0	0	0	0	0	0	0	0	0	0	0	0	0	0	0	0
Session	2	0	0	0	0	0	0	0	0	0	0	0	0	0	0	0	0	0	0	0	0	0	0	1	1	0	0
Session	3	0	0	1	1	0	1	0	0	0	1	2	0	0	3	1	1	0	0	0	5	3	4	2	1	0	0
Session	4	0	0	1	1	3	1	7	3	5	5	0	0	2	3	5	8	3	8	3	1	0	3	6	5	2	5
Session	5	1	1	4	5	4	5	8	4	4	2	2	2	8	4	7	7	2	1	6	4	2	5	3	3	5	1
Session	6	1	1	0	5	9	7	3	6	4	2	3	7	8	3	2	2	1	5	9	8	9	3	1	4	6	3
Session	7	2	0	2	3	1	8	6	2	4	3	0	3	7	8	2	2	7	2	7	5	4	3	3	1	0	5
Session	8	0	0	2	0	0	0	2	5	2	2	3	1	1	1	0	3	0	4	5	4	5	1	0	3	3	6
Session	9	4	1	7	4	3	4	2	2	1	1	0	2	0	3	0	3	0	0	0	0	1	0	0	0	2	3
Session	10	0	4	4	3	3	0	0	1	0	0	1	1	0	3	0	0	0	1	2	1	1	1	1	3	2	2
Session	11	1	5	3	3	0	1	1	2	1	1	6	9	3	4	2	1	0	2	3	1	2	3	4	6	2	4
Session	12	1	1	1	4	5	7	3	2	3	5	1	3	2	0	5	3	1	1	0	1	3	0	3	5	3	2
