# Supplementary material for: Dataset of active avoidance in Wistar-Kyoto and Sprague Dawley rats: Experimental data and reinforcement learning model code and output
Source: Data Brief. 2020 Jul 25;32:106074. doi: 10.1016/j.dib.2020.106074 (PMC7451822; doi:10.1016/j.dib.2020.106074)
Supplement: Supplementary file 1 [file mmc1.zip › ratRL_codedTrials_Sim_InputOutput/S27sum.csv]

Escape_Avoid_by_session
Session	1	.	E	.	.	.	.	.	.	.	.	.	.	.	.	E	E	.	E	E	.	E	E	E	A	.	E
Session	2	.	.	.	.	.	.	A	E	A	E	E	E	A	A	A	A	A	A	A	A	A	A	A	A	A	A
Session	3	.	.	E	E	.	E	E	E	E	A	A	A	A	E	A	A	A	E	A	A	A	A	E	E	A	A
Session	4	.	.	E	E	A	E	A	A	A	A	E	E	E	A	E	E	E	A	A	A	A	A	A	A	A	A
Session	5	.	A	E	E	E	A	A	A	A	A	A	A	A	A	A	E	A	A	A	A	A	A	A	A	A	E
Session	6	.	E	.	A	A	E	A	A	A	A	A	A	A	A	A	A	A	A	A	A	A	A	A	E	A	E
Session	7	.	E	E	E	A	A	E	A	A	E	A	A	E	A	A	A	A	A	A	A	A	A	A	A	A	A
Session	8	.	A	E	A	A	A	A	A	A	A	A	A	A	A	E	A	A	A	A	A	A	A	A	A	A	A
Session	9	.	E	A	A	A	A	A	A	A	A	A	E	A	A	A	A	A	A	A	A	A	A	A	A	A	A
Session	10	.	A	A	A	A	E	E	A	A	A	A	A	A	A	A	A	A	A	A	A	A	A	A	A	A	E
Session	11	.	E	A	A	A	A	A	A	A	A	A	A	A	A	A	A	A	A	A	A	A	A	A	A	A	A
Session	12	.	A	E	A	E	A	A	A	E	A	A	A	A	A	A	A	A	A	A	A	A	A	A	A	A	A
ARs_&_ITRs_by_session
Session	1	0	0	0	0	0	0	0	0	0	0	0	0	0	0	0	1	0	0	1	0	0	2	0	1	0	0
Session	2	0	0	0	0	0	0	2	1	1	0	0	4	7	3	4	4	2	2	0	5	3	5	9	4	5	8
Session	3	0	0	0	0	0	0	5	1	2	2	3	0	7	6	4	9	2	3	3	5	6	2	1	6	2	2
Session	4	0	0	2	6	6	5	4	8	6	3	2	5	1	2	6	1	2	6	5	7	7	3	4	6	4	5
Session	5	0	0	1	1	2	3	5	7	1	2	4	3	1	0	0	6	9	5	9	6	6	8	4	0	0	1
Session	6	1	2	0	6	1	2	5	4	5	7	6	4	1	6	3	1	0	0	1	1	0	0	0	1	0	0
Session	7	0	0	1	0	1	8	2	2	5	3	3	1	1	3	0	2	0	1	1	2	3	1	3	1	0	3
Session	8	0	1	1	3	4	1	3	4	1	2	0	1	0	0	2	0	0	3	1	2	0	0	0	0	0	0
Session	9	3	3	1	1	0	1	1	0	0	0	1	1	2	1	1	0	2	0	2	2	2	0	1	2	0	0
Session	10	1	0	1	0	2	4	2	2	0	3	0	1	0	1	3	0	0	1	1	0	1	0	1	0	1	1
Session	11	0	1	1	1	0	2	0	3	2	2	0	3	2	2	0	0	0	2	0	1	1	1	1	3	0	0
Session	12	1	2	1	2	2	0	1	1	2	0	0	1	0	1	1	1	0	1	1	0	0	3	1	1	1	0
