# Supplementary material for: Dataset of active avoidance in Wistar-Kyoto and Sprague Dawley rats: Experimental data and reinforcement learning model code and output
Source: Data Brief. 2020 Jul 25;32:106074. doi: 10.1016/j.dib.2020.106074 (PMC7451822; doi:10.1016/j.dib.2020.106074)
Supplement: Supplementary file 1 [file mmc1.zip › ratRL_codedTrials_Sim_InputOutput/S28sum.csv]

Escape_Avoid_by_session
Session	1	.	.	E	.	E	E	E	E	E	E	E	E	E	E	E	E	E	A	A	E	E	E	E	E	E	E
Session	2	.	.	.	.	.	.	.	.	.	A	A	A	E	E	A	A	E	E	E	A	A	A	A	A	A	A
Session	3	.	E	E	E	A	A	A	A	A	A	A	A	A	A	A	A	A	A	E	E	E	A	A	A	A	E
Session	4	.	E	A	A	A	E	A	A	A	A	A	A	A	A	A	A	A	A	A	A	A	A	A	A	A	A
Session	5	.	A	A	A	A	A	A	A	A	A	A	A	A	A	A	A	A	A	A	A	A	A	A	A	A	A
Session	6	.	A	A	A	A	A	A	A	A	A	A	A	A	A	A	A	A	A	A	A	A	E	A	A	A	A
Session	7	.	A	A	A	A	A	A	A	A	A	A	A	A	A	A	A	A	A	A	A	A	A	A	A	A	A
Session	8	.	A	A	A	A	A	A	A	A	A	A	A	A	A	A	A	A	A	A	A	A	A	A	A	A	A
Session	9	.	A	A	A	A	A	A	A	A	A	E	A	A	A	A	A	A	A	A	A	A	A	A	A	A	A
Session	10	.	A	A	A	A	A	A	A	A	A	A	A	A	A	A	A	A	A	A	A	A	A	A	A	A	A
Session	11	.	A	A	A	A	A	A	A	A	A	A	A	A	A	A	A	A	A	A	A	A	A	A	A	A	A
Session	12	.	A	A	A	A	A	A	A	A	A	A	A	A	A	A	A	A	A	A	A	A	A	A	A	A	A
ARs_&_ITRs_by_session
Session	1	1	0	0	0	2	2	2	0	1	0	1	2	2	3	1	1	1	2	0	2	1	1	0	1	5	1
Session	2	0	0	0	0	0	0	0	0	0	2	8	3	3	8	4	3	4	6	4	5	5	5	4	1	4	0
Session	3	0	0	0	1	2	0	0	1	0	1	0	1	0	1	1	1	0	1	6	4	3	5	7	6	1	3
Session	4	0	1	3	2	5	6	5	6	4	5	2	3	0	4	5	4	1	1	1	0	2	2	0	2	2	0
Session	5	1	3	7	3	1	2	0	2	0	1	1	0	0	0	2	0	1	0	0	1	1	0	1	0	0	1
Session	6	3	5	2	2	0	3	0	1	3	0	0	1	1	0	0	0	2	0	0	1	0	7	3	3	3	1
Session	7	2	4	4	2	1	1	0	1	2	1	1	0	0	0	0	0	0	0	0	1	0	0	0	1	0	0
Session	8	3	2	2	2	0	0	2	3	2	3	2	0	1	0	2	0	0	2	1	1	0	3	0	0	1	1
Session	9	3	2	0	1	0	1	0	1	0	0	0	0	0	1	0	0	0	0	0	0	1	0	1	1	0	1
Session	10	2	2	2	0	0	1	3	0	1	0	1	0	3	0	0	0	2	0	0	1	0	1	0	0	0	0
Session	11	4	8	1	0	3	0	2	4	4	2	0	2	1	0	0	0	1	1	0	0	1	0	1	0	1	0
Session	12	2	2	1	0	2	0	0	2	0	0	0	1	0	0	1	0	1	0	0	0	0	0	0	0	1	1
