# Supplementary material for: Dataset of active avoidance in Wistar-Kyoto and Sprague Dawley rats: Experimental data and reinforcement learning model code and output
Source: Data Brief. 2020 Jul 25;32:106074. doi: 10.1016/j.dib.2020.106074 (PMC7451822; doi:10.1016/j.dib.2020.106074)
Supplement: Supplementary file 1 [file mmc1.zip › ratRL_codedTrials_Sim_InputOutput/S32sum.csv]

Escape_Avoid_by_session
Session	1	.	E	.	.	.	.	.	.	.	.	.	.	.	.	.	.	E	E	E	E	E	E	E	E	E	A
Session	2	.	E	E	E	E	E	E	E	E	E	E	A	E	E	A	A	A	A	A	A	A	A	A	A	A	A
Session	3	.	E	E	E	A	A	A	A	A	A	A	A	A	A	A	A	A	A	A	A	A	A	A	A	A	A
Session	4	.	E	A	A	E	A	A	A	A	A	A	A	A	A	A	A	E	A	E	A	E	A	A	A	A	A
Session	5	.	A	A	A	A	A	A	A	A	A	A	E	A	A	A	E	A	A	A	E	E	A	A	A	A	A
Session	6	.	A	E	A	E	A	A	A	A	A	A	A	A	A	A	E	A	A	A	A	A	E	A	A	E	A
Session	7	.	E	A	A	A	A	A	A	A	A	A	A	A	A	A	A	A	A	A	A	A	A	A	A	A	A
Session	8	.	E	A	A	A	A	A	A	E	A	A	A	A	A	A	A	E	A	A	A	A	A	A	A	A	E
Session	9	.	A	A	A	A	A	A	A	A	A	A	A	E	A	A	A	A	A	A	A	A	A	A	A	A	A
Session	10	.	A	A	A	A	A	A	A	A	A	A	E	A	A	A	A	A	A	A	A	A	A	A	A	A	A
Session	11	.	E	A	A	A	A	A	A	A	A	A	A	A	A	A	A	A	A	A	A	A	A	E	A	A	E
Session	12	.	E	A	A	A	A	A	A	A	A	A	A	A	A	A	A	A	A	A	A	A	A	A	A	A	A
ARs_&_ITRs_by_session
Session	1	0	0	0	0	0	0	0	0	0	0	0	0	0	0	0	0	1	1	0	0	2	8	3	4	3	1
Session	2	0	1	1	0	0	0	1	0	1	1	2	3	3	5	3	1	5	3	2	7	11	5	1	1	2	1
Session	3	0	3	1	3	7	4	5	5	8	5	8	9	5	6	4	3	2	1	2	4	1	3	3	0	3	4
Session	4	1	7	2	3	6	3	4	3	7	8	7	9	2	3	4	0	2	0	5	0	3	2	3	0	8	4
Session	5	0	8	5	5	6	2	3	3	3	3	2	9	6	4	0	1	1	3	1	3	4	0	2	9	5	2
Session	6	1	2	3	1	1	1	1	8	5	6	4	5	0	5	1	4	8	3	4	5	4	3	4	4	0	2
Session	7	0	4	0	1	2	3	4	5	1	8	3	4	1	4	2	1	4	3	7	3	1	2	4	2	3	1
Session	8	0	5	1	5	3	3	3	0	9	3	5	3	6	1	2	2	2	5	1	0	2	3	2	0	2	2
Session	9	1	4	2	1	2	2	0	1	0	2	1	1	3	4	5	3	4	1	2	2	4	0	0	3	2	1
Session	10	1	5	0	6	5	0	1	3	1	3	0	3	3	4	3	5	3	1	1	3	3	4	0	0	0	0
Session	11	0	5	5	3	10	3	4	2	9	7	2	1	1	0	2	0	0	0	2	0	2	0	6	6	4	3
Session	12	1	7	1	6	2	3	2	1	1	0	2	2	0	3	2	0	1	2	0	0	1	2	0	0	1	1
