# Supplementary material for: Dataset of active avoidance in Wistar-Kyoto and Sprague Dawley rats: Experimental data and reinforcement learning model code and output
Source: Data Brief. 2020 Jul 25;32:106074. doi: 10.1016/j.dib.2020.106074 (PMC7451822; doi:10.1016/j.dib.2020.106074)
Supplement: Supplementary file 1 [file mmc1.zip › ratRL_codedTrials_Sim_InputOutput/S33sum.csv]

Escape_Avoid_by_session
Session	1	.	E	.	E	E	E	E	A	E	E	E	E	A	E	A	E	E	A	A	A	E	A	E	E	E	E
Session	2	.	E	E	E	E	E	A	A	A	E	E	E	E	E	A	E	A	A	E	A	A	A	A	A	A	E
Session	3	.	.	A	E	E	A	A	E	E	A	A	A	A	A	A	A	A	A	A	A	A	A	A	A	A	A
Session	4	.	E	E	E	A	A	A	A	A	A	A	A	A	A	A	A	A	A	A	E	A	A	E	A	A	A
Session	5	.	E	E	E	A	A	A	A	A	A	E	E	E	E	E	E	A	E	E	E	E	E	E	E	A	E
Session	6	.	A	A	A	A	A	A	A	A	A	A	A	A	A	A	A	A	A	A	A	A	A	A	A	E	A
Session	7	.	E	A	A	A	A	A	A	A	A	A	A	A	A	A	A	A	A	A	A	A	A	A	A	A	A
Session	8	.	E	A	E	A	A	A	A	A	A	A	A	A	A	A	A	A	A	A	A	E	A	A	A	A	A
Session	9	.	A	A	A	A	A	A	A	A	A	A	A	A	A	E	A	A	A	A	A	A	A	E	A	A	A
Session	10	.	A	A	A	A	A	A	A	A	A	A	A	A	A	A	A	A	A	A	A	A	A	A	E	A	A
Session	11	.	A	A	A	E	A	E	E	E	E	E	A	A	A	E	A	A	A	E	A	E	A	E	A	A	A
Session	12	.	E	A	E	E	A	E	E	E	E	E	E	A	A	A	A	A	A	A	A	A	A	A	A	A	A
ARs_&_ITRs_by_session
Session	1	0	1	0	1	1	0	1	0	4	1	2	6	3	1	3	1	4	3	1	5	1	10	7	3	4	2
Session	2	0	0	1	1	2	1	0	0	1	3	1	0	2	5	0	4	3	4	3	8	3	2	5	5	1	4
Session	3	0	0	0	4	8	3	10	5	6	0	8	6	7	4	6	5	8	3	6	2	3	6	5	1	1	0
Session	4	0	3	0	7	7	10	3	7	3	1	1	0	0	0	1	0	1	0	0	3	1	1	1	4	0	0
Session	5	0	2	4	1	0	2	0	2	0	0	5	0	1	1	1	4	0	0	2	1	1	3	1	1	0	3
Session	6	1	1	5	7	4	1	3	2	6	1	1	1	2	0	3	1	1	0	0	1	2	0	0	0	6	3
Session	7	1	1	10	7	2	5	1	1	1	0	1	0	2	0	2	0	0	1	2	0	0	1	2	1	3	1
Session	8	0	0	3	7	7	5	4	5	0	3	4	3	0	0	0	1	0	0	0	0	3	5	5	7	2	0
Session	9	0	5	4	3	4	4	0	1	0	0	1	0	1	1	3	0	0	0	0	1	1	0	1	0	0	0
Session	10	1	4	4	2	4	2	0	0	0	0	1	1	1	0	1	0	0	0	0	0	1	1	0	3	5	3
Session	11	0	1	1	0	1	3	1	1	0	0	0	0	0	0	0	1	0	1	1	1	1	0	1	1	0	0
Session	12	0	0	1	0	1	0	1	1	0	0	0	0	0	1	1	0	0	1	2	1	0	0	0	0	0	0
