# Supplementary material for: Dataset of active avoidance in Wistar-Kyoto and Sprague Dawley rats: Experimental data and reinforcement learning model code and output
Source: Data Brief. 2020 Jul 25;32:106074. doi: 10.1016/j.dib.2020.106074 (PMC7451822; doi:10.1016/j.dib.2020.106074)
Supplement: Supplementary file 1 [file mmc1.zip › ratRL_codedTrials_Sim_InputOutput/S34sum.csv]

Escape_Avoid_by_session
Session	1	.	E	.	.	.	E	E	E	E	A	A	E	E	E	E	E	A	A	A	A	A	E	A	E	E	E
Session	2	.	.	E	E	E	A	E	E	A	E	A	E	A	E	E	A	E	E	E	A	E	E	A	A	E	E
Session	3	.	E	E	E	E	A	E	A	A	E	A	A	E	E	E	A	E	E	E	E	E	A	A	A	E	A
Session	4	.	A	E	E	A	A	A	E	E	E	A	E	E	E	E	E	E	A	A	E	E	A	E	E	A	A
Session	5	.	E	E	E	E	A	A	A	E	E	E	E	E	E	E	E	E	E	E	E	E	E	E	E	A	E
Session	6	.	E	A	E	E	E	E	A	A	A	E	A	E	A	A	A	A	A	E	E	E	E	A	E	A	A
Session	7	.	A	E	E	E	A	A	A	A	A	A	A	A	A	E	E	E	A	A	A	A	A	A	A	A	A
Session	8	.	A	A	A	A	A	A	A	A	E	A	A	A	A	A	A	A	A	A	A	A	E	E	E	A	A
Session	9	.	A	E	A	E	A	A	A	A	A	E	A	E	A	A	A	A	A	A	A	A	A	E	E	E	A
Session	10	.	A	E	E	E	A	A	A	A	A	E	A	E	A	A	E	E	A	A	A	E	A	A	A	E	A
Session	11	.	A	A	A	A	A	A	A	A	E	E	A	A	E	A	E	A	E	E	E	A	A	E	E	E	A
Session	12	.	E	A	A	A	A	A	A	A	A	A	A	A	A	E	E	E	E	A	E	A	A	A	A	A	A
ARs_&_ITRs_by_session
Session	1	0	0	0	0	0	2	2	0	7	2	1	3	4	3	0	6	3	8	10	6	0	0	5	3	2	4
Session	2	0	0	0	1	1	0	0	1	0	1	3	3	0	5	2	1	2	0	4	0	3	2	4	4	3	3
Session	3	0	2	1	1	1	5	0	2	1	4	12	2	2	1	1	0	1	4	4	2	9	7	5	2	4	6
Session	4	1	0	5	2	4	12	1	4	2	3	1	4	10	6	7	6	5	3	1	2	2	0	1	2	2	5
Session	5	0	2	1	4	6	5	5	1	5	2	5	2	4	5	8	5	1	3	2	2	5	5	2	10	3	6
Session	6	0	7	1	8	10	9	5	3	8	6	3	3	5	3	6	5	5	2	0	7	1	1	2	7	3	7
Session	7	3	1	3	7	6	2	2	4	1	0	2	0	2	0	2	2	3	5	4	5	5	5	6	5	1	4
Session	8	0	5	1	2	3	2	2	1	2	3	1	1	0	1	3	1	1	0	0	1	0	0	1	4	2	1
Session	9	2	7	5	2	4	1	2	2	0	1	4	5	7	5	2	3	2	1	3	1	1	3	2	0	2	3
Session	10	2	6	3	0	3	2	1	2	4	2	2	0	0	1	2	1	1	1	0	0	1	1	0	2	4	1
Session	11	3	3	2	3	1	0	2	2	1	2	3	0	1	2	0	0	0	1	1	1	0	1	1	1	1	1
Session	12	3	3	4	2	2	0	2	0	2	1	1	0	0	0	1	1	0	1	2	1	2	1	0	1	0	1
