# Supplementary material for: Dataset of active avoidance in Wistar-Kyoto and Sprague Dawley rats: Experimental data and reinforcement learning model code and output
Source: Data Brief. 2020 Jul 25;32:106074. doi: 10.1016/j.dib.2020.106074 (PMC7451822; doi:10.1016/j.dib.2020.106074)
Supplement: Supplementary file 1 [file mmc1.zip › ratRL_codedTrials_Sim_InputOutput/S36sum.csv]

Escape_Avoid_by_session
Session	1	.	A	A	E	E	E	E	E	E	E	E	E	E	A	E	E	E	E	E	E	E	E	E	E	A	A
Session	2	.	E	E	E	E	E	E	A	A	A	A	A	A	A	A	E	E	A	A	E	A	E	A	A	E	A
Session	3	.	E	E	A	A	A	A	A	A	A	A	A	A	A	A	A	A	A	A	A	A	A	A	A	A	A
Session	4	.	E	E	A	A	A	A	E	E	A	E	A	A	A	A	A	E	E	A	A	A	A	A	A	A	A
Session	5	.	E	E	E	A	A	A	A	A	E	A	A	A	A	A	A	A	A	A	E	E	E	E	A	A	A
Session	6	.	A	E	E	E	A	A	A	A	A	A	A	A	A	E	A	A	A	A	A	A	A	A	A	A	A
Session	7	.	A	A	A	A	A	A	A	A	A	A	E	A	A	E	A	A	A	A	A	A	A	A	A	A	A
Session	8	.	A	A	A	A	A	A	A	A	A	A	A	A	A	A	A	A	A	A	A	A	A	A	A	A	A
Session	9	.	A	A	A	A	A	A	A	A	A	A	A	A	A	A	A	A	A	A	A	A	A	A	A	A	A
Session	10	.	A	A	A	A	A	A	A	A	A	A	A	A	A	A	A	A	A	A	A	A	A	A	A	A	A
Session	11	.	A	A	A	A	A	A	A	A	A	A	A	A	A	A	A	A	A	A	A	E	A	A	A	A	A
Session	12	.	A	A	A	A	A	A	A	A	A	A	A	A	A	A	A	A	A	A	A	A	A	A	A	A	A
ARs_&_ITRs_by_session
Session	1	1	0	4	1	0	4	2	5	1	1	1	1	0	0	3	2	4	1	1	0	1	0	1	1	0	0
Session	2	0	0	0	5	3	7	8	11	3	13	1	8	1	9	7	2	1	2	0	6	0	1	7	1	2	6
Session	3	0	0	7	10	4	7	8	10	4	12	5	7	7	4	7	3	2	9	8	3	6	3	8	3	3	3
Session	4	0	0	9	8	3	1	2	0	2	5	1	1	0	1	1	0	3	3	3	4	1	2	4	5	1	2
Session	5	0	0	2	1	3	3	1	0	0	1	4	5	1	1	3	1	2	2	0	1	1	2	5	7	4	5
Session	6	0	1	2	2	3	4	5	7	8	3	3	1	1	4	0	2	1	1	2	1	1	0	3	3	1	0
Session	7	1	5	1	4	1	0	1	1	3	3	0	6	3	7	5	4	3	0	2	1	1	0	3	3	1	0
Session	8	1	5	3	3	1	4	1	5	2	2	0	4	2	1	1	1	0	0	1	1	0	1	0	3	0	1
Session	9	4	3	4	4	1	1	3	2	1	1	1	2	0	0	1	0	0	0	1	0	0	0	0	0	0	0
Session	10	2	5	3	2	1	1	1	2	1	0	1	2	1	1	0	0	1	0	0	0	1	0	0	0	0	0
Session	11	3	3	3	0	1	2	2	1	0	0	1	0	0	0	1	1	0	0	0	0	3	1	0	5	1	4
Session	12	3	2	4	2	0	2	4	2	1	0	1	0	0	0	2	0	1	1	1	1	0	0	0	0	1	0
