# Supplementary material for: Dataset of active avoidance in Wistar-Kyoto and Sprague Dawley rats: Experimental data and reinforcement learning model code and output
Source: Data Brief. 2020 Jul 25;32:106074. doi: 10.1016/j.dib.2020.106074 (PMC7451822; doi:10.1016/j.dib.2020.106074)
Supplement: Supplementary file 1 [file mmc1.zip › ratRL_codedTrials_Sim_InputOutput/S38sum.csv]

Escape_Avoid_by_session
Session	1	.	.	.	.	.	.	.	.	.	.	.	.	.	.	.	.	.	.	.	.	.	.	.	.	.	E
Session	2	.	.	.	.	.	.	.	.	.	.	.	.	.	.	.	E	E	E	.	.	.	E	E	E	E	A
Session	3	.	.	.	.	.	.	.	.	.	E	E	E	E	E	E	E	E	E	E	E	E	E	E	E	E	E
Session	4	.	E	E	E	E	E	E	E	E	E	A	A	A	A	A	A	A	A	A	A	A	A	A	A	E	E
Session	5	.	E	E	E	E	E	E	E	E	E	E	E	E	A	E	E	E	A	A	A	A	A	A	A	A	A
Session	6	.	E	A	A	A	A	A	A	A	A	A	A	A	A	A	E	A	A	A	A	A	A	A	A	A	A
Session	7	.	A	A	A	A	A	A	A	A	A	A	A	A	A	E	A	A	A	A	A	A	A	A	A	A	A
Session	8	.	A	A	A	A	A	A	A	A	A	A	A	A	A	A	A	A	A	A	A	E	A	A	A	A	A
Session	9	.	A	A	A	A	A	A	A	A	A	A	A	A	A	A	A	A	A	A	A	A	A	E	A	A	A
Session	10	.	A	A	A	A	A	A	A	A	A	E	A	A	A	A	A	A	A	A	E	A	E	A	E	A	E
Session	11	.	A	A	A	A	A	A	A	A	A	A	A	A	A	A	A	A	A	A	A	A	A	A	A	A	A
Session	12	.	A	A	A	A	A	A	A	A	A	A	A	A	A	A	A	A	A	A	A	A	A	A	A	A	A
ARs_&_ITRs_by_session
Session	1	0	0	0	0	0	0	0	0	0	0	0	0	0	0	0	0	0	0	0	0	0	0	0	0	0	0
Session	2	0	0	0	0	0	0	0	0	0	0	0	0	0	0	0	1	0	3	0	0	0	2	4	1	4	2
Session	3	0	0	0	0	0	0	0	0	0	1	0	3	1	0	0	1	1	0	0	1	0	4	0	1	0	0
Session	4	0	0	1	1	0	0	1	0	1	3	12	6	2	5	2	4	2	3	4	1	1	1	1	1	0	0
Session	5	1	0	0	0	0	0	1	1	1	1	2	2	1	0	1	3	2	1	2	8	5	9	9	12	5	1
Session	6	3	0	12	11	5	2	1	1	0	2	0	0	0	0	0	4	9	6	10	9	11	9	4	2	3	5
Session	7	0	10	6	5	9	6	4	2	0	3	0	0	1	0	2	1	0	0	1	2	2	1	3	3	1	0
Session	8	4	10	7	4	2	2	5	1	2	3	0	0	0	3	1	1	0	0	0	0	0	3	3	3	0	0
Session	9	0	3	3	4	2	1	0	4	0	3	0	1	0	0	0	2	1	0	0	0	0	0	1	1	3	2
Session	10	2	6	1	2	1	2	3	0	2	0	4	0	4	0	0	1	0	1	1	1	1	0	1	0	0	0
Session	11	3	6	4	2	0	0	0	0	1	0	0	0	0	0	0	0	1	2	0	1	0	0	1	0	0	0
Session	12	3	5	2	4	0	1	0	1	0	4	1	2	0	0	2	0	0	0	0	0	0	0	0	0	0	0
