# Supplementary material for: Dataset of active avoidance in Wistar-Kyoto and Sprague Dawley rats: Experimental data and reinforcement learning model code and output
Source: Data Brief. 2020 Jul 25;32:106074. doi: 10.1016/j.dib.2020.106074 (PMC7451822; doi:10.1016/j.dib.2020.106074)
Supplement: Supplementary file 1 [file mmc1.zip › ratRL_codedTrials_Sim_InputOutput/S39sum.csv]

Escape_Avoid_by_session
Session	1	.	E	.	.	.	.	.	.	.	.	.	.	.	.	.	.	.	.	.	.	.	.	.	.	.	.
Session	2	.	.	.	.	E	.	.	.	.	.	.	.	.	.	.	.	E	E	A	E	E	E	E	E	A	A
Session	3	.	.	.	.	.	.	.	.	.	E	A	A	A	A	A	A	A	A	A	A	A	A	A	A	A	A
Session	4	.	A	A	A	A	A	A	E	A	A	A	A	A	A	E	A	A	A	A	A	A	A	A	A	A	A
Session	5	.	A	A	A	A	A	A	A	A	A	E	A	A	A	A	A	A	A	A	A	A	A	A	A	A	A
Session	6	.	A	A	A	A	A	A	A	A	A	A	A	E	A	A	A	A	A	A	A	A	A	A	A	A	A
Session	7	.	E	A	A	A	A	A	A	A	A	A	A	A	A	A	A	A	E	A	A	A	A	A	A	A	A
Session	8	.	A	A	A	A	A	A	A	A	A	A	A	A	E	A	A	A	A	A	A	A	A	A	A	A	A
Session	9	.	A	A	A	A	A	A	A	A	A	A	A	A	A	A	A	A	A	E	A	A	A	A	A	A	A
Session	10	.	A	A	A	A	A	A	A	A	A	A	A	A	A	A	A	A	A	A	A	A	A	A	A	A	A
Session	11	.	A	A	A	A	A	A	A	A	A	A	A	A	A	A	A	A	A	A	A	A	A	A	E	A	A
Session	12	.	A	A	A	A	A	A	A	A	A	A	A	A	A	A	A	A	A	A	A	A	A	A	A	A	A
ARs_&_ITRs_by_session
Session	1	0	0	0	0	0	0	0	0	0	0	0	0	0	0	0	0	0	0	0	0	0	0	0	0	0	0
Session	2	0	0	0	0	0	0	0	0	0	0	0	0	0	0	0	0	3	3	6	5	3	6	5	3	7	5
Session	3	0	0	0	0	0	0	0	0	0	7	10	11	6	5	10	9	6	11	6	5	8	7	4	4	6	11
Session	4	1	4	4	9	0	0	0	6	7	5	6	5	0	3	1	2	5	4	4	5	1	2	5	7	2	0
Session	5	2	5	4	5	1	1	1	0	0	3	1	2	4	0	0	0	0	0	0	0	0	0	0	0	0	0
Session	6	2	2	3	3	2	1	1	0	2	0	3	0	1	0	0	2	2	0	1	0	1	0	0	0	0	1
Session	7	0	8	10	11	9	5	6	3	1	0	0	0	0	0	0	2	0	0	0	0	1	1	3	5	0	0
Session	8	3	4	1	0	1	0	0	1	0	1	0	0	1	1	0	1	0	1	0	1	0	0	0	0	0	1
Session	9	3	0	1	1	0	0	0	0	0	0	0	0	0	1	0	0	0	0	0	0	0	1	0	0	0	0
Session	10	4	4	0	1	0	0	0	1	0	1	0	0	0	0	0	0	0	0	1	1	0	0	0	0	0	0
Session	11	3	1	1	1	0	1	0	0	1	0	0	0	0	0	0	0	0	0	1	0	0	0	0	1	0	0
Session	12	5	1	1	0	0	1	1	0	0	0	1	0	0	0	0	0	0	0	0	1	0	0	0	0	0	0
