# Supplementary material for: Dataset of active avoidance in Wistar-Kyoto and Sprague Dawley rats: Experimental data and reinforcement learning model code and output
Source: Data Brief. 2020 Jul 25;32:106074. doi: 10.1016/j.dib.2020.106074 (PMC7451822; doi:10.1016/j.dib.2020.106074)
Supplement: Supplementary file 1 [file mmc1.zip › ratRL_codedTrials_Sim_InputOutput/S41sum.csv]

Escape_Avoid_by_session
Session	1	.	A	.	.	.	.	E	.	E	A	A	E	A	E	A	A	E	E	E	A	A	A	A	A	A	A
Session	2	.	A	E	.	.	.	A	A	A	A	A	A	A	A	E	A	E	A	A	A	A	A	E	A	A	A
Session	3	.	E	A	E	A	A	E	A	E	A	A	E	A	A	A	A	A	A	A	A	A	E	A	A	E	E
Session	4	.	A	A	A	A	A	A	A	E	E	E	E	A	E	A	E	A	A	E	E	E	E	E	A	A	E
Session	5	.	.	E	E	A	A	A	A	A	E	A	A	A	A	A	A	A	A	A	A	A	A	A	A	A	A
Session	6	.	E	E	E	A	A	A	A	A	A	A	A	A	A	A	A	A	A	A	A	A	A	A	A	A	E
Session	7	.	E	A	A	A	A	A	A	A	A	A	A	A	E	A	A	A	A	A	A	A	A	A	A	A	A
Session	8	.	A	A	A	A	A	A	A	A	A	A	A	A	A	A	A	A	A	A	A	A	A	A	A	A	A
Session	9	.	A	A	A	A	A	A	A	A	A	A	A	A	A	A	A	A	A	A	E	A	A	A	A	A	A
Session	10	.	A	A	E	E	A	A	A	A	A	A	A	A	A	A	A	A	A	A	A	A	A	A	A	A	A
Session	11	.	A	A	A	A	A	A	A	A	A	A	A	A	A	A	A	A	A	A	A	A	A	A	A	A	A
Session	12	.	A	A	A	A	A	A	A	A	A	A	A	A	A	A	A	A	A	A	A	A	A	A	A	A	A
ARs_&_ITRs_by_session
Session	1	0	0	0	0	0	0	1	0	8	2	0	6	1	4	7	4	3	1	2	7	7	4	4	6	9	9
Session	2	0	0	0	0	0	0	6	8	12	8	9	8	5	1	7	1	10	9	6	4	8	3	7	11	11	3
Session	3	0	10	4	12	8	3	3	0	1	2	0	2	3	5	3	7	1	2	2	0	1	1	0	0	0	0
Session	4	0	4	2	2	1	0	2	1	1	0	1	0	1	2	1	1	3	1	1	1	2	4	2	1	0	0
Session	5	0	0	0	5	6	7	4	2	3	7	6	6	9	7	7	6	3	2	1	4	7	6	7	2	5	8
Session	6	1	0	1	3	4	6	2	2	3	2	2	2	2	4	3	1	2	1	2	3	2	0	3	4	0	1
Session	7	1	4	5	3	4	2	4	0	8	2	2	2	2	7	4	9	7	8	7	4	4	0	1	1	1	2
Session	8	1	9	1	3	3	3	1	0	0	1	2	0	0	5	1	1	0	0	0	2	1	1	0	3	4	2
Session	9	3	5	0	3	1	0	1	0	0	0	1	1	2	0	1	1	0	1	0	6	3	3	1	3	6	2
Session	10	1	6	0	1	1	1	3	3	1	4	4	2	1	0	1	0	2	5	3	1	1	1	1	1	1	2
Session	11	1	7	1	3	0	1	0	3	2	4	1	0	1	3	0	1	2	2	1	1	1	0	0	1	1	1
Session	12	3	3	6	2	3	5	1	1	1	0	0	0	0	1	0	1	0	2	1	0	0	0	0	1	3	1
