# Supplementary material for: Dataset of active avoidance in Wistar-Kyoto and Sprague Dawley rats: Experimental data and reinforcement learning model code and output
Source: Data Brief. 2020 Jul 25;32:106074. doi: 10.1016/j.dib.2020.106074 (PMC7451822; doi:10.1016/j.dib.2020.106074)
Supplement: Supplementary file 1 [file mmc1.zip › ratRL_codedTrials_Sim_InputOutput/S42sum.csv]

Escape_Avoid_by_session
Session	1	.	E	E	E	E	E	E	E	E	E	E	E	E	A	E	A	A	E	E	E	E	E	E	E	.	.
Session	2	.	.	.	.	.	.	A	.	.	.	.	A	.	.	.	.	.	E	E	.	E	E	E	A	A	A
Session	3	.	E	E	.	.	.	E	E	.	.	.	E	E	E	A	A	A	A	A	E	E	A	E	A	E	A
Session	4	.	A	E	A	A	E	E	E	A	A	E	A	A	A	A	A	E	A	A	A	A	E	E	E	A	A
Session	5	.	A	A	A	A	A	A	A	A	A	E	A	E	A	E	A	A	A	A	A	A	A	E	E	A	E
Session	6	.	E	A	A	E	E	A	E	A	A	A	A	A	A	A	A	A	A	A	A	A	A	A	A	A	A
Session	7	.	E	E	A	A	A	A	A	A	A	A	A	A	A	E	E	A	A	A	A	A	A	A	E	A	A
Session	8	.	A	A	A	A	A	A	A	A	A	A	A	A	A	A	A	A	A	A	A	A	A	A	A	A	A
Session	9	.	A	A	A	A	A	A	A	A	A	A	A	A	A	A	A	A	A	E	A	A	A	A	A	A	A
Session	10	.	A	A	A	A	A	A	A	A	A	A	A	A	A	A	A	A	A	A	E	A	A	A	A	A	A
Session	11	.	A	A	A	A	A	A	A	A	A	A	A	A	A	A	A	A	A	A	A	A	A	A	A	A	A
Session	12	.	A	A	A	A	A	A	A	A	A	A	A	A	A	A	A	A	A	A	A	A	A	A	A	A	A
ARs_&_ITRs_by_session
Session	1	0	2	1	1	2	0	5	1	1	3	3	3	2	2	4	7	10	1	0	1	3	1	0	0	0	0
Session	2	0	0	0	0	0	0	1	0	0	0	0	2	0	0	0	0	0	0	0	0	0	6	4	1	4	1
Session	3	0	1	1	0	0	0	3	0	0	0	0	2	0	7	8	3	5	5	0	3	7	2	1	2	2	5
Session	4	1	6	1	2	3	3	1	3	2	1	7	2	1	4	2	3	7	8	7	6	3	6	7	3	5	5
Session	5	2	4	10	8	5	8	0	4	0	2	5	2	0	0	13	9	8	13	7	5	5	4	1	6	6	1
Session	6	1	3	3	5	1	8	6	11	2	11	9	6	6	6	7	6	5	0	8	3	1	8	5	3	2	2
Session	7	2	9	6	1	9	8	10	1	4	1	3	1	3	0	3	6	9	6	7	6	5	7	3	6	3	6
Session	8	3	7	6	3	6	4	4	3	3	2	2	3	1	1	3	0	0	0	0	0	0	0	0	0	0	1
Session	9	3	10	5	3	4	4	2	1	3	2	0	1	0	0	1	1	0	0	5	6	3	8	6	4	4	1
Session	10	3	10	10	7	2	3	1	2	1	0	0	0	0	0	0	0	0	0	0	7	3	4	0	2	2	1
Session	11	2	5	8	6	5	3	0	1	2	2	0	0	0	0	0	1	0	0	0	0	0	0	2	1	0	0
Session	12	4	7	5	5	3	1	0	0	0	1	0	0	2	0	0	0	0	0	0	1	0	0	0	0	0	0
