# Supplementary material for: Dataset of active avoidance in Wistar-Kyoto and Sprague Dawley rats: Experimental data and reinforcement learning model code and output
Source: Data Brief. 2020 Jul 25;32:106074. doi: 10.1016/j.dib.2020.106074 (PMC7451822; doi:10.1016/j.dib.2020.106074)
Supplement: Supplementary file 1 [file mmc1.zip › ratRL_codedTrials_Sim_InputOutput/S43sum.csv]

Escape_Avoid_by_session
Session	1	.	.	.	.	.	.	.	.	.	E	.	.	.	.	.	.	.	E	.	.	.	.	.	.	.	.
Session	2	.	.	.	.	.	.	.	.	.	.	.	E	.	E	A	E	E	E	E	A	A	A	A	E	A	E
Session	3	.	.	.	.	.	A	A	A	E	E	.	E	E	A	A	A	A	A	A	E	E	A	A	A	E	A
Session	4	.	.	A	A	A	A	A	A	A	A	A	A	A	A	A	A	A	A	A	A	A	E	E	E	A	A
Session	5	.	A	E	A	A	A	A	A	A	A	A	E	A	A	E	E	A	A	A	A	E	A	A	E	E	E
Session	6	.	A	A	A	A	A	A	A	A	A	A	A	A	A	A	A	A	A	A	A	A	A	A	A	A	A
Session	7	.	A	A	A	A	A	A	A	A	A	A	A	A	A	A	A	A	A	A	E	A	E	E	E	A	A
Session	8	.	A	E	E	A	A	E	A	A	A	A	A	A	A	A	A	A	A	A	A	A	A	A	A	A	A
Session	9	.	A	A	A	A	A	A	A	A	E	A	E	A	E	A	A	A	A	A	A	A	A	A	E	A	A
Session	10	.	A	A	A	A	A	A	A	A	A	A	E	A	A	A	A	A	A	A	A	A	A	A	A	A	A
Session	11	.	A	A	A	A	A	A	A	A	A	A	A	A	A	A	A	A	A	A	A	A	A	A	A	A	A
Session	12	.	A	A	A	A	A	A	A	A	A	A	A	E	A	A	A	A	E	A	A	A	A	A	A	A	A
ARs_&_ITRs_by_session
Session	1	0	0	0	0	0	0	0	0	0	0	0	0	0	0	0	0	0	0	0	0	0	0	0	0	0	0
Session	2	0	0	0	0	0	0	0	0	0	0	0	1	0	3	1	0	2	4	7	3	10	5	1	6	4	2
Session	3	0	0	0	0	0	0	2	0	0	0	0	0	6	6	6	2	3	1	2	0	4	3	9	2	5	7
Session	4	0	0	8	2	0	5	5	5	3	1	9	5	4	2	8	1	7	7	3	2	3	0	0	1	1	5
Session	5	1	4	5	3	3	2	1	0	1	2	0	12	3	10	2	3	1	8	6	5	0	6	5	1	3	2
Session	6	0	3	7	2	2	2	6	2	4	0	3	0	3	3	2	0	1	3	0	0	0	1	0	0	2	1
Session	7	1	3	1	2	1	0	1	3	1	1	0	2	2	1	2	1	1	0	0	0	0	0	0	7	7	10
Session	8	1	2	2	0	4	1	4	6	1	1	4	6	0	1	3	2	0	0	3	0	0	0	0	0	0	0
Session	9	3	8	1	0	5	3	1	0	2	6	1	0	0	0	0	0	0	0	0	1	0	0	1	0	0	0
Session	10	2	4	1	0	1	0	0	0	0	0	4	1	1	1	0	2	0	0	0	0	0	0	0	0	2	0
Session	11	1	3	2	4	1	1	8	3	0	0	0	3	0	0	0	0	0	1	0	0	0	1	0	0	0	0
Session	12	1	5	0	3	0	0	0	0	0	0	0	0	2	1	1	3	1	0	5	3	3	2	0	0	1	0
