# Supplementary material for: Dataset of active avoidance in Wistar-Kyoto and Sprague Dawley rats: Experimental data and reinforcement learning model code and output
Source: Data Brief. 2020 Jul 25;32:106074. doi: 10.1016/j.dib.2020.106074 (PMC7451822; doi:10.1016/j.dib.2020.106074)
Supplement: Supplementary file 1 [file mmc1.zip › ratRL_codedTrials_Sim_InputOutput/S44sum.csv]

Escape_Avoid_by_session
Session	1	.	E	E	E	E	E	E	E	E	E	.	E	.	E	E	E	E	E	E	E	E	E	E	E	E	E
Session	2	.	E	E	A	E	E	E	E	E	E	E	E	A	E	E	E	A	A	A	E	E	E	A	E	A	A
Session	3	.	A	E	E	A	A	E	A	E	A	A	E	A	A	E	A	A	A	A	A	A	A	A	A	E	A
Session	4	.	A	A	A	A	A	A	E	A	E	A	A	A	A	A	A	A	A	A	A	A	A	A	A	A	E
Session	5	.	A	A	A	A	A	A	A	A	A	A	A	A	A	A	A	E	A	A	A	A	A	A	A	A	A
Session	6	.	A	A	A	A	A	A	A	A	A	A	A	A	A	A	A	A	E	A	A	A	E	A	A	A	A
Session	7	.	A	A	A	A	A	A	A	A	A	A	A	A	A	A	A	A	A	A	A	A	A	A	A	A	A
Session	8	.	A	A	A	A	A	A	A	A	A	A	A	A	A	A	A	A	A	A	A	A	A	A	A	A	A
Session	9	.	A	A	A	A	A	A	A	A	A	A	A	A	A	A	A	A	A	A	A	A	A	A	A	A	A
Session	10	.	A	A	A	A	A	A	A	A	A	A	A	A	A	A	A	A	A	A	A	A	A	A	A	A	A
Session	11	.	A	A	A	A	A	A	A	A	A	A	A	A	A	E	A	A	A	A	A	A	A	A	A	A	A
Session	12	.	A	A	A	A	A	A	A	A	A	A	A	A	A	A	A	A	A	E	A	A	A	A	A	A	A
ARs_&_ITRs_by_session
Session	1	0	0	3	1	0	1	0	1	1	1	0	0	0	1	0	0	0	0	0	0	1	1	0	0	0	2
Session	2	0	0	3	1	2	5	0	0	1	1	0	3	1	0	2	0	0	6	1	1	0	0	1	3	6	8
Session	3	2	7	5	5	2	1	3	4	2	3	6	0	2	1	2	2	1	2	2	7	1	2	2	0	2	0
Session	4	0	5	2	2	0	1	2	1	0	0	7	0	0	2	3	0	1	1	2	0	2	0	3	1	2	5
Session	5	2	2	0	0	0	0	0	1	3	1	1	0	0	1	0	0	1	0	4	2	1	1	0	1	0	0
Session	6	2	2	1	3	1	2	1	0	1	2	1	0	1	2	0	2	0	1	1	0	0	0	0	0	4	1
Session	7	1	1	1	3	0	0	1	1	2	0	0	1	1	1	0	0	3	2	0	0	0	0	1	0	1	0
Session	8	2	3	1	2	0	1	0	1	1	0	1	0	0	1	0	0	0	0	2	0	0	3	0	0	1	1
Session	9	2	3	3	0	2	0	0	1	2	0	0	0	0	0	0	0	0	0	1	0	0	0	1	0	0	0
Session	10	2	4	1	2	0	0	0	0	0	0	2	0	0	0	0	0	1	1	0	0	0	0	0	1	0	0
Session	11	1	3	0	0	1	0	0	1	0	1	1	0	0	0	1	0	0	0	0	0	0	0	2	1	2	2
Session	12	2	4	0	2	0	1	0	0	0	0	0	1	0	1	0	0	2	1	0	1	0	0	0	0	0	0
