# Supplementary material for: Dataset of active avoidance in Wistar-Kyoto and Sprague Dawley rats: Experimental data and reinforcement learning model code and output
Source: Data Brief. 2020 Jul 25;32:106074. doi: 10.1016/j.dib.2020.106074 (PMC7451822; doi:10.1016/j.dib.2020.106074)
Supplement: Supplementary file 1 [file mmc1.zip › ratRL_codedTrials_Sim_InputOutput/W09sum.csv]

Escape_Avoid_by_session
Session	1	.	E	.	E	A	A	A	A	A	A	A	A	A	A	A	E	E	A	A	A	E	E	A	A	A	A
Session	2	.	A	A	E	A	A	A	A	A	A	A	E	A	A	A	A	A	E	A	A	A	A	A	E	A	A
Session	3	.	E	A	E	A	E	A	A	A	E	A	A	A	A	A	A	A	A	A	A	A	A	A	A	A	A
Session	4	.	A	A	A	A	A	A	A	A	E	A	A	A	A	A	A	A	A	E	A	A	A	A	A	A	E
Session	5	.	A	E	A	A	A	A	A	A	E	A	A	A	A	A	A	A	A	A	A	A	A	A	A	A	A
Session	6	.	A	A	A	A	A	A	A	A	A	E	A	A	A	A	A	A	A	A	A	A	A	E	A	A	A
Session	7	.	A	A	A	A	A	A	A	A	A	A	A	A	A	A	A	E	A	A	A	A	A	A	A	A	A
Session	8	.	A	A	A	A	A	A	A	A	A	A	A	A	A	A	A	A	E	A	A	A	A	A	E	A	A
Session	9	.	A	A	A	A	A	A	A	A	A	A	A	A	A	A	A	A	A	A	A	A	E	A	A	A	A
Session	10	.	A	A	A	A	A	A	A	A	A	A	A	A	A	A	A	A	A	A	A	A	A	A	A	A	A
Session	11	.	A	A	A	A	A	A	A	A	A	A	A	A	A	A	A	A	A	A	A	A	A	E	A	A	A
Session	12	.	A	A	A	A	A	A	A	A	A	A	A	A	A	A	A	A	A	A	A	E	A	A	A	A	E
ARs_&_ITRs_by_session
Session	1	1	0	0	5	8	12	6	6	9	10	6	8	9	5	9	3	4	7	6	6	4	1	4	9	3	4
Session	2	2	2	1	3	0	7	3	6	9	3	3	5	0	6	8	7	6	6	6	6	9	6	1	6	3	6
Session	3	0	8	4	8	0	3	6	1	1	4	5	4	3	5	8	8	6	8	7	5	5	7	2	2	1	2
Session	4	1	6	8	8	6	1	1	2	0	7	3	5	1	9	0	0	0	0	3	0	2	0	0	1	1	4
Session	5	2	1	8	12	11	3	4	2	0	8	5	9	6	5	5	5	7	3	1	3	3	4	3	3	0	0
Session	6	4	8	12	9	3	3	3	2	0	1	3	7	4	6	3	0	1	0	3	3	1	1	1	2	1	4
Session	7	5	11	12	8	4	3	4	5	4	0	1	1	1	0	1	1	0	0	4	5	3	4	1	1	0	3
Session	8	5	10	10	5	2	0	2	1	2	0	0	1	1	0	1	0	0	0	0	0	0	2	0	2	6	2
Session	9	3	11	4	2	1	3	0	0	1	1	0	0	0	0	2	0	0	0	1	0	1	1	0	1	0	0
Session	10	4	8	5	2	4	1	3	3	0	0	0	1	0	1	0	0	0	0	0	1	0	0	0	1	0	0
Session	11	3	8	4	2	2	2	2	1	1	1	1	1	1	1	0	0	1	1	0	1	0	1	2	1	3	2
Session	12	3	6	3	4	0	0	0	1	1	1	0	0	0	0	0	0	0	1	0	0	0	1	3	1	1	4
