# Supplementary material for: Dataset of active avoidance in Wistar-Kyoto and Sprague Dawley rats: Experimental data and reinforcement learning model code and output
Source: Data Brief. 2020 Jul 25;32:106074. doi: 10.1016/j.dib.2020.106074 (PMC7451822; doi:10.1016/j.dib.2020.106074)
Supplement: Supplementary file 1 [file mmc1.zip › ratRL_codedTrials_Sim_InputOutput/W10sum.csv]

Escape_Avoid_by_session
Session	1	.	A	E	E	E	E	.	E	E	E	E	E	E	.	E	E	E	E	E	E	E	E	E	E	E	E
Session	2	.	E	A	E	A	A	A	A	A	A	A	A	A	E	A	A	A	A	A	A	A	A	A	A	A	E
Session	3	.	A	E	E	A	A	A	A	A	A	A	E	A	A	A	A	A	A	A	E	E	A	A	A	E	A
Session	4	.	A	A	A	A	A	A	A	A	A	A	E	A	A	A	A	A	E	A	A	A	A	A	A	A	A
Session	5	.	A	A	A	A	A	A	A	A	E	A	A	A	A	A	A	A	A	A	A	A	A	A	A	A	A
Session	6	.	A	A	A	A	A	A	A	A	A	A	A	A	A	A	A	A	E	A	A	A	A	A	A	A	A
Session	7	.	A	A	A	A	A	A	A	A	A	A	A	A	A	A	A	A	A	A	A	A	A	A	A	A	E
Session	8	.	A	A	A	A	A	A	A	A	A	A	A	A	A	A	A	A	A	A	A	A	A	A	A	A	A
Session	9	.	A	A	A	A	A	A	A	A	A	A	A	A	A	A	A	A	A	A	A	A	A	A	A	A	A
Session	10	.	A	A	A	A	A	A	A	A	A	A	A	A	A	A	A	A	A	A	A	A	A	A	A	A	A
Session	11	.	A	A	A	A	A	A	A	A	A	A	A	A	A	A	A	A	A	A	E	A	A	A	A	A	A
Session	12	.	A	A	A	A	A	A	A	A	A	A	A	A	A	A	A	A	A	A	A	A	A	A	A	A	E
ARs_&_ITRs_by_session
Session	1	1	5	1	0	0	1	0	0	0	0	1	1	0	0	0	0	1	0	0	1	1	0	0	0	0	1
Session	2	1	3	1	4	1	3	1	1	3	1	1	0	0	2	3	1	2	2	1	2	1	1	0	0	0	2
Session	3	3	6	1	0	5	4	3	2	3	1	3	2	0	0	1	0	2	0	2	1	1	1	4	0	1	0
Session	4	1	6	4	2	2	2	4	0	0	0	0	1	1	2	1	3	0	1	2	1	2	3	0	1	1	2
Session	5	1	6	2	4	3	2	4	1	1	3	6	4	6	3	2	0	0	0	0	2	1	1	0	1	2	0
Session	6	2	4	5	3	4	2	1	2	1	0	0	2	1	1	1	0	1	1	5	8	5	1	0	0	4	0
Session	7	1	8	6	5	2	7	4	3	3	2	0	1	2	0	1	0	0	0	2	0	0	0	1	0	0	0
Session	8	1	5	6	7	1	4	2	2	1	1	1	1	1	1	1	2	0	1	0	0	1	1	0	0	0	1
Session	9	3	7	8	6	0	2	0	2	0	1	0	0	1	1	0	0	1	1	0	0	2	2	0	1	0	0
Session	10	4	8	2	4	0	0	2	0	1	3	1	1	4	0	0	1	0	0	0	0	0	0	2	1	1	0
Session	11	4	5	1	1	2	2	1	0	1	0	0	0	1	1	1	1	0	0	1	4	5	1	1	0	0	0
Session	12	2	4	2	0	1	1	1	4	1	0	1	0	0	0	1	1	0	1	0	1	2	0	0	0	0	1
