# Supplementary material for: Dataset of active avoidance in Wistar-Kyoto and Sprague Dawley rats: Experimental data and reinforcement learning model code and output
Source: Data Brief. 2020 Jul 25;32:106074. doi: 10.1016/j.dib.2020.106074 (PMC7451822; doi:10.1016/j.dib.2020.106074)
Supplement: Supplementary file 1 [file mmc1.zip › ratRL_codedTrials_Sim_InputOutput/W11sum.csv]

Escape_Avoid_by_session
Session	1	.	A	E	E	A	A	A	A	E	A	A	A	A	A	A	A	A	A	E	A	A	A	A	A	A	A
Session	2	.	E	A	A	A	A	E	A	E	A	A	A	A	A	A	A	A	A	A	A	A	A	A	A	A	A
Session	3	.	E	E	A	A	A	A	A	A	A	E	A	E	A	A	A	A	A	A	A	A	A	A	A	A	E
Session	4	.	A	A	A	A	A	A	A	A	A	A	E	A	A	A	A	A	A	A	A	A	A	A	A	A	A
Session	5	.	A	E	A	A	A	A	A	A	A	A	A	A	A	E	A	A	A	A	A	A	A	A	A	A	A
Session	6	.	A	A	A	A	A	A	E	A	A	A	A	A	A	A	A	A	A	A	A	A	A	A	A	A	E
Session	7	.	A	A	A	A	A	A	A	A	A	A	A	E	A	A	A	A	A	A	E	A	A	A	A	A	E
Session	8	.	A	A	A	A	A	A	A	A	A	E	A	A	A	A	A	A	A	A	A	A	A	A	A	A	A
Session	9	.	A	A	A	A	A	A	A	A	A	A	A	E	A	E	A	A	A	A	A	E	E	A	A	E	A
Session	10	.	A	A	A	A	A	A	A	A	A	A	A	A	A	A	A	A	A	A	A	A	A	A	A	A	A
Session	11	.	A	A	A	A	A	A	A	A	A	A	A	A	A	A	A	A	A	A	A	A	A	A	A	A	A
Session	12	.	A	A	A	A	A	A	A	A	A	A	A	A	A	A	A	A	A	A	A	A	A	E	A	A	A
ARs_&_ITRs_by_session
Session	1	0	2	0	7	3	6	4	1	9	4	11	8	8	9	5	5	8	7	10	6	8	6	8	8	8	5
Session	2	1	9	8	6	7	12	11	4	13	10	5	6	3	5	7	7	14	9	12	8	5	0	12	8	11	10
Session	3	0	3	13	4	5	9	6	3	2	3	8	1	10	8	12	5	5	10	10	13	10	9	11	12	6	1
Session	4	4	4	3	10	10	6	2	2	5	5	3	11	12	10	10	9	6	6	7	10	11	10	9	10	6	7
Session	5	3	3	10	12	10	4	4	3	0	2	0	1	2	1	5	4	7	9	7	5	6	5	5	2	3	0
Session	6	2	4	5	3	2	3	2	3	5	8	4	4	5	8	7	3	5	2	4	3	0	0	1	3	3	5
Session	7	0	7	5	4	3	1	1	4	3	1	3	0	5	7	3	4	4	3	2	4	5	4	5	2	4	1
Session	8	0	9	7	2	2	1	1	1	2	1	2	4	5	2	3	3	1	2	0	3	1	1	0	1	0	2
Session	9	4	8	7	4	3	3	0	0	1	0	1	1	0	0	4	3	0	2	3	1	1	0	1	0	0	1
Session	10	2	4	6	5	6	3	4	5	3	4	1	0	4	0	1	1	1	0	0	1	2	1	0	1	0	0
Session	11	1	3	5	1	0	2	1	0	0	0	0	0	0	1	1	1	0	1	2	0	0	0	0	0	0	1
Session	12	4	9	3	2	0	4	0	1	1	0	1	0	2	0	1	1	1	0	0	1	1	0	1	2	2	1
