# Supplementary material for: Dataset of active avoidance in Wistar-Kyoto and Sprague Dawley rats: Experimental data and reinforcement learning model code and output
Source: Data Brief. 2020 Jul 25;32:106074. doi: 10.1016/j.dib.2020.106074 (PMC7451822; doi:10.1016/j.dib.2020.106074)
Supplement: Supplementary file 1 [file mmc1.zip › ratRL_codedTrials_Sim_InputOutput/W15sum.csv]

Escape_Avoid_by_session
Session	1	.	A	A	A	.	E	E	E	E	E	E	E	E	E	E	A	A	E	A	A	E	A	A	E	A	A
Session	2	.	E	E	A	A	A	A	A	A	A	A	A	A	A	E	A	E	A	E	E	A	E	E	A	E	A
Session	3	.	E	A	A	A	A	A	A	A	A	A	E	A	E	A	A	E	A	A	A	A	A	A	E	A	A
Session	4	.	E	A	A	A	A	A	A	A	A	E	A	A	A	A	A	E	A	A	E	A	A	A	A	A	E
Session	5	.	A	A	A	A	A	A	E	A	A	A	E	A	E	A	A	A	A	A	A	A	A	A	A	A	E
Session	6	.	A	A	A	A	A	A	A	A	A	A	A	A	A	A	A	A	A	A	A	A	E	A	A	A	E
Session	7	.	A	A	A	A	A	A	A	A	A	A	E	A	A	A	A	A	A	A	A	A	A	A	E	A	E
Session	8	.	A	A	A	A	A	A	A	A	A	A	A	A	A	A	A	A	A	A	E	A	A	A	A	A	A
Session	9	.	A	A	A	A	A	A	A	A	A	A	A	A	A	A	A	A	A	A	A	A	A	A	A	A	A
Session	10	.	A	A	A	A	A	A	A	A	A	A	A	A	A	A	A	A	A	A	A	A	A	A	E	A	A
Session	11	.	A	E	A	A	A	A	A	A	A	A	A	A	A	A	A	A	A	A	A	A	E	A	A	A	A
Session	12	.	A	A	A	A	A	A	A	A	A	A	A	A	A	A	A	A	A	A	A	A	A	A	A	A	A
ARs_&_ITRs_by_session
Session	1	0	6	2	4	0	0	2	1	0	0	0	0	7	1	1	8	6	8	5	8	7	0	5	4	7	5
Session	2	0	7	2	5	7	11	10	8	6	2	0	5	1	1	10	2	6	6	5	10	6	3	7	2	11	5
Session	3	0	7	3	8	5	5	2	1	4	1	2	7	7	4	9	2	2	0	1	3	1	1	2	2	4	1
Session	4	2	4	3	1	2	0	0	4	3	0	2	0	3	0	0	0	2	2	2	1	0	1	1	0	0	0
Session	5	1	6	3	2	1	1	1	2	4	0	0	5	7	5	3	3	1	4	3	2	0	1	1	0	3	2
Session	6	2	4	3	5	3	1	0	0	4	0	0	1	1	2	0	0	1	1	1	0	0	2	1	6	3	0
Session	7	1	5	2	2	3	1	3	2	3	0	0	1	2	2	1	0	1	0	0	0	0	0	1	4	0	0
Session	8	2	3	2	2	4	2	4	2	2	1	2	0	0	0	3	5	0	0	0	1	3	0	0	0	0	0
Session	9	1	3	2	3	2	4	1	1	2	0	0	2	0	5	4	1	1	0	1	0	0	0	0	2	0	1
Session	10	0	4	2	2	1	1	0	0	0	0	0	0	0	1	1	0	0	0	0	1	1	2	1	1	3	1
Session	11	2	8	3	3	4	3	1	0	1	0	1	1	2	0	0	0	1	0	0	0	1	1	2	2	0	1
Session	12	2	4	3	4	1	2	2	0	0	1	0	0	1	1	0	0	0	1	1	0	0	3	0	3	2	2
