# Supplementary material for: Dataset of active avoidance in Wistar-Kyoto and Sprague Dawley rats: Experimental data and reinforcement learning model code and output
Source: Data Brief. 2020 Jul 25;32:106074. doi: 10.1016/j.dib.2020.106074 (PMC7451822; doi:10.1016/j.dib.2020.106074)
Supplement: Supplementary file 1 [file mmc1.zip › ratRL_codedTrials_Sim_InputOutput/W19sum.csv]

Escape_Avoid_by_session
Session	1	.	A	A	.	E	.	E	E	E	E	E	E	E	E	A	E	E	A	E	A	A	E	A	A	A	E
Session	2	.	E	E	A	A	A	A	E	A	A	A	A	A	A	A	A	A	A	A	A	A	A	A	E	A	A
Session	3	.	E	A	E	A	A	A	A	A	A	A	E	A	A	A	A	A	A	A	E	A	A	A	A	A	A
Session	4	.	E	E	E	A	E	A	A	A	E	A	A	A	A	A	A	A	A	A	E	E	E	A	E	E	A
Session	5	.	E	E	A	A	A	A	E	A	E	A	A	E	A	A	A	A	A	A	A	E	E	A	A	A	A
Session	6	.	E	A	A	A	A	A	A	A	A	A	A	E	A	A	A	A	A	A	A	A	A	A	A	A	A
Session	7	.	A	A	A	A	A	A	A	E	A	A	A	A	A	A	A	A	A	A	A	A	A	A	A	A	A
Session	8	.	E	A	A	A	A	A	A	A	A	A	A	A	A	E	A	A	A	A	A	A	A	A	A	A	A
Session	9	.	A	A	A	A	A	A	A	A	A	A	A	A	A	A	A	A	A	A	A	A	A	A	A	A	A
Session	10	.	A	A	A	A	A	A	A	A	A	A	A	A	A	A	A	A	A	A	A	A	A	A	A	A	A
Session	11	.	A	A	A	A	A	A	A	A	A	A	A	A	A	A	A	A	A	A	A	A	A	A	A	A	A
Session	12	.	A	A	A	A	A	A	A	A	A	A	A	A	A	A	A	A	A	A	A	A	A	A	A	A	A
ARs_&_ITRs_by_session
Session	1	0	7	6	0	0	0	1	1	2	5	2	4	4	4	5	3	2	5	8	9	6	9	10	11	6	1
Session	2	0	0	3	6	5	4	12	6	8	10	8	7	8	7	6	4	1	4	9	7	4	12	3	10	10	2
Session	3	0	5	5	7	11	11	8	4	9	4	6	9	7	5	7	6	2	2	1	4	5	7	1	1	3	3
Session	4	0	6	2	5	4	5	3	3	3	2	0	2	6	2	1	3	2	1	0	0	1	7	1	5	1	3
Session	5	0	4	3	1	3	4	2	1	2	1	1	7	4	5	4	8	6	3	2	0	1	8	10	9	9	4
Session	6	0	7	6	4	3	2	4	1	3	0	1	0	3	4	2	0	0	2	1	2	0	0	0	0	0	0
Session	7	2	2	5	5	3	3	3	1	2	9	6	5	9	7	3	2	0	1	1	1	2	0	2	1	0	1
Session	8	3	10	2	6	3	1	3	1	0	1	0	2	1	1	6	6	0	7	0	3	3	2	2	1	1	2
Session	9	3	6	5	5	6	2	5	3	7	4	0	2	2	0	0	1	1	0	0	0	0	0	0	0	0	1
Session	10	2	9	7	4	3	3	2	2	0	2	0	3	5	1	0	2	0	0	2	0	0	1	0	0	0	0
Session	11	2	7	5	6	2	2	10	2	4	2	0	4	4	3	4	1	0	1	1	3	0	0	0	0	1	0
Session	12	2	7	4	3	2	2	1	1	1	1	2	1	2	1	0	2	0	0	1	0	0	0	0	0	0	1
