# Supplementary material for: Dataset of active avoidance in Wistar-Kyoto and Sprague Dawley rats: Experimental data and reinforcement learning model code and output
Source: Data Brief. 2020 Jul 25;32:106074. doi: 10.1016/j.dib.2020.106074 (PMC7451822; doi:10.1016/j.dib.2020.106074)
Supplement: Supplementary file 1 [file mmc1.zip › ratRL_codedTrials_Sim_InputOutput/W22sum.csv]

Escape_Avoid_by_session
Session	1	.	E	E	E	.	.	.	.	.	.	.	.	E	.	.	.	.	.	.	.	.	.	.	.	.	.
Session	2	.	.	.	.	.	.	.	.	.	.	A	E	E	A	A	A	E	A	A	E	E	E	A	A	E	E
Session	3	.	E	E	E	E	A	A	A	A	A	A	E	A	A	E	E	E	A	A	A	A	A	A	A	A	A
Session	4	.	.	E	A	A	A	E	E	A	E	A	A	E	A	A	E	A	A	A	E	A	E	E	E	A	A
Session	5	.	E	A	A	A	A	A	A	A	A	A	A	E	A	A	E	A	A	A	A	A	A	A	A	A	A
Session	6	.	.	E	A	A	A	A	A	A	A	A	A	A	E	A	A	A	A	A	A	A	A	A	A	A	E
Session	7	.	E	E	A	A	A	A	A	A	A	A	A	A	A	E	E	A	A	A	A	A	A	A	A	E	A
Session	8	.	A	A	A	A	A	A	A	A	A	A	A	A	A	A	A	A	A	A	A	E	A	E	A	A	A
Session	9	.	A	E	A	A	A	A	E	E	A	A	A	E	A	A	A	E	A	A	A	A	A	A	A	A	A
Session	10	.	A	A	A	A	A	A	A	A	A	A	A	A	A	A	A	A	A	A	A	A	A	A	A	A	A
Session	11	.	A	A	A	A	A	A	A	A	A	A	A	A	A	A	A	A	A	A	A	A	A	A	A	A	A
Session	12	.	A	A	A	A	A	A	A	A	A	A	A	A	A	A	A	A	A	A	A	A	A	A	A	A	A
ARs_&_ITRs_by_session
Session	1	0	0	0	1	0	0	0	0	0	0	0	0	0	0	0	0	0	0	0	0	0	0	0	0	0	0
Session	2	0	0	0	0	0	0	0	0	0	0	4	12	9	6	5	5	7	5	3	7	0	2	2	2	7	7
Session	3	0	6	8	3	5	12	13	11	12	13	2	10	7	6	10	10	9	5	0	12	12	7	6	1	2	1
Session	4	0	0	6	9	10	1	2	9	6	11	10	9	7	5	3	4	2	3	3	3	2	8	6	5	1	4
Session	5	1	3	4	1	6	2	1	0	0	0	1	0	7	2	8	7	9	4	5	7	2	6	6	3	3	3
Session	6	2	0	10	8	8	4	3	4	2	1	0	4	1	4	3	10	8	8	11	5	5	2	3	2	0	4
Session	7	1	5	8	11	5	3	8	7	3	1	0	0	0	0	2	1	2	0	0	2	0	0	0	1	7	1
Session	8	1	7	10	2	5	2	2	0	1	0	0	0	0	0	1	0	1	0	0	0	3	8	1	1	1	0
Session	9	4	6	6	5	7	5	2	4	4	2	12	2	4	2	4	3	3	2	3	4	1	0	1	0	0	0
Session	10	3	10	4	2	3	5	5	8	1	2	1	3	2	1	4	4	0	2	1	2	1	1	2	1	0	2
Session	11	3	10	4	5	6	1	6	0	3	2	0	3	5	1	1	0	2	0	0	1	0	0	0	2	1	1
Session	12	3	9	6	5	1	0	6	4	0	1	0	0	0	1	0	0	1	1	0	1	0	1	0	0	0	0
