# Supplementary material for: Dataset of active avoidance in Wistar-Kyoto and Sprague Dawley rats: Experimental data and reinforcement learning model code and output
Source: Data Brief. 2020 Jul 25;32:106074. doi: 10.1016/j.dib.2020.106074 (PMC7451822; doi:10.1016/j.dib.2020.106074)
Supplement: Supplementary file 1 [file mmc1.zip › ratRL_codedTrials_Sim_InputOutput/W23sum.csv]

Escape_Avoid_by_session
Session	1	.	A	A	A	A	E	E	.	.	E	.	.	.	.	E	.	.	.	.	.	.	.	.	E	.	.
Session	2	.	.	.	.	E	E	.	.	.	.	.	A	E	.	A	E	A	A	A	A	A	A	A	A	A	A
Session	3	.	.	.	.	.	.	.	.	.	.	.	.	A	A	A	A	A	A	A	A	A	A	A	A	A	A
Session	4	.	.	.	A	A	A	A	A	E	A	A	A	A	A	A	A	E	A	E	E	A	A	A	A	A	A
Session	5	.	.	A	A	A	A	A	A	A	A	A	A	A	A	A	A	A	A	A	A	A	A	A	A	E	E
Session	6	.	E	E	A	A	A	A	A	A	A	A	A	A	A	A	A	A	A	A	E	A	A	A	A	A	E
Session	7	.	A	E	A	A	A	A	A	A	A	A	A	A	A	A	A	A	A	A	A	A	A	A	A	A	A
Session	8	.	A	A	A	A	A	A	A	A	A	A	A	A	A	A	A	A	A	A	A	A	A	A	A	A	A
Session	9	.	A	A	A	A	A	A	A	A	A	A	A	A	A	A	A	A	A	A	A	A	A	A	A	A	E
Session	10	.	A	A	A	A	A	A	A	A	A	A	A	A	A	A	A	A	A	A	A	A	A	A	A	A	A
Session	11	.	A	A	A	A	A	A	A	A	A	A	A	A	A	A	A	A	A	A	A	A	A	A	A	A	A
Session	12	.	A	A	A	A	A	A	A	A	A	A	A	A	A	A	A	A	A	A	A	A	A	A	A	A	A
ARs_&_ITRs_by_session
Session	1	0	5	4	3	2	0	1	0	0	0	0	0	0	0	0	0	0	0	0	0	0	0	0	0	0	0
Session	2	1	0	0	0	0	0	0	0	0	0	0	3	1	0	9	3	8	11	0	5	4	7	9	9	8	9
Session	3	0	0	0	0	0	0	0	0	0	0	0	0	4	9	6	11	13	2	13	10	12	9	10	6	1	2
Session	4	0	0	0	4	7	11	9	3	3	6	5	4	4	3	4	2	6	2	0	4	7	3	5	6	2	1
Session	5	0	0	0	0	8	9	4	2	2	2	0	1	1	0	1	1	1	4	1	1	2	0	2	1	1	1
Session	6	1	10	7	5	2	3	5	4	2	2	0	0	0	0	0	0	0	2	0	5	6	7	4	9	5	2
Session	7	2	5	4	7	7	7	5	4	4	2	1	4	6	4	3	0	0	0	2	1	0	0	1	0	0	0
Session	8	2	4	3	0	2	1	1	0	1	1	0	1	0	2	1	0	0	0	1	0	2	1	0	0	1	0
Session	9	5	6	3	4	2	0	0	3	2	0	1	0	0	0	0	0	0	0	1	1	0	0	1	0	0	6
Session	10	3	4	2	1	1	0	1	1	2	0	0	1	0	0	1	0	0	7	2	2	0	0	0	0	0	0
Session	11	2	6	4	2	0	0	0	0	4	0	1	2	0	0	4	1	0	0	1	0	0	0	0	1	0	0
Session	12	4	7	3	2	2	1	1	0	1	1	2	0	0	1	0	0	1	1	0	0	0	0	0	0	2	2
