# Supplementary material for: Dataset of active avoidance in Wistar-Kyoto and Sprague Dawley rats: Experimental data and reinforcement learning model code and output
Source: Data Brief. 2020 Jul 25;32:106074. doi: 10.1016/j.dib.2020.106074 (PMC7451822; doi:10.1016/j.dib.2020.106074)
Supplement: Supplementary file 1 [file mmc1.zip › ratRL_codedTrials_Sim_InputOutput/W24sum.csv]

Escape_Avoid_by_session
Session	1	.	A	E	E	A	E	A	A	A	A	A	A	A	A	A	A	A	A	A	A	A	A	A	A	A	A
Session	2	.	A	E	A	A	A	A	A	A	A	A	A	A	A	E	A	A	A	A	A	A	A	A	A	A	E
Session	3	.	A	A	A	A	A	A	A	E	E	A	A	A	E	A	A	A	A	A	A	A	A	A	A	A	A
Session	4	.	A	A	A	A	A	A	A	A	A	A	E	A	A	A	E	A	A	A	A	A	A	A	A	A	E
Session	5	.	A	A	A	A	A	A	A	A	A	A	A	A	A	A	A	A	E	A	A	A	A	A	A	E	A
Session	6	.	A	A	A	A	A	A	A	A	A	A	A	A	A	A	A	A	A	A	A	A	A	A	A	A	A
Session	7	.	A	A	A	A	A	A	A	A	A	A	A	A	A	A	A	A	A	A	A	A	A	A	A	E	A
Session	8	.	A	A	A	A	A	A	A	A	A	A	A	A	A	A	A	E	A	A	A	A	A	A	A	E	A
Session	9	.	A	A	A	A	A	A	A	A	A	A	A	A	A	A	A	A	A	A	A	A	A	A	A	E	E
Session	10	.	A	A	A	A	A	A	A	A	A	A	A	A	A	A	A	A	A	A	A	A	A	A	A	A	A
Session	11	.	A	A	A	A	A	A	A	A	A	A	A	A	A	A	A	A	A	A	A	A	A	A	A	A	A
Session	12	.	A	A	A	A	A	A	A	A	A	A	A	A	A	A	A	A	A	A	A	A	A	A	A	A	E
ARs_&_ITRs_by_session
Session	1	1	1	0	6	1	8	10	5	8	10	7	9	7	9	7	8	9	12	7	4	6	5	8	6	1	5
Session	2	0	1	7	5	10	14	9	9	11	7	13	10	7	9	3	4	7	9	7	6	9	2	1	6	0	6
Session	3	0	9	4	0	4	1	1	1	1	7	7	6	2	10	8	7	4	6	5	2	4	5	8	5	7	1
Session	4	3	10	1	0	0	2	6	2	0	1	2	3	2	1	1	5	2	2	0	3	4	2	0	0	0	1
Session	5	1	7	2	3	2	2	1	4	0	1	3	5	2	2	3	3	1	3	1	2	2	2	1	0	2	2
Session	6	1	5	5	6	6	3	2	0	4	1	0	0	2	0	2	1	0	2	2	3	0	0	0	0	0	0
Session	7	2	5	7	7	3	5	4	1	1	2	0	5	0	1	1	0	0	1	0	0	0	2	0	1	4	0
Session	8	3	7	4	6	6	2	2	3	1	1	0	1	1	1	1	0	1	2	3	2	2	2	0	0	0	0
Session	9	1	5	6	3	4	3	4	3	2	3	0	1	0	1	1	0	0	0	0	1	1	0	1	1	1	4
Session	10	2	8	6	5	2	2	1	4	0	0	4	2	0	1	6	1	2	3	1	4	2	0	1	0	0	0
Session	11	1	5	3	4	3	0	2	2	2	4	1	0	0	0	0	0	2	1	1	1	1	0	2	0	0	1
Session	12	2	6	5	6	5	4	3	5	2	2	2	0	1	1	0	0	1	0	1	1	2	0	1	1	0	0
