# Supplementary material for: Dataset of active avoidance in Wistar-Kyoto and Sprague Dawley rats: Experimental data and reinforcement learning model code and output
Source: Data Brief. 2020 Jul 25;32:106074. doi: 10.1016/j.dib.2020.106074 (PMC7451822; doi:10.1016/j.dib.2020.106074)
Supplement: Supplementary file 1 [file mmc1.zip › ratRL_codedTrials_Sim_InputOutput/W25sum.csv]

Escape_Avoid_by_session
Session	1	.	E	E	.	.	.	.	.	.	.	.	.	.	.	.	.	.	.	.	.	.	.	.	.	.	.
Session	2	.	.	.	.	.	.	.	.	.	.	E	.	E	.	E	E	.	E	.	E	A	E	E	.	A	A
Session	3	.	.	.	.	.	.	.	.	.	.	.	.	.	.	E	A	.	.	.	.	.	.	E	.	E	A
Session	4	.	.	A	E	E	E	E	E	A	A	A	A	A	A	A	A	A	E	E	E	A	A	A	A	A	A
Session	5	.	.	A	A	A	A	A	A	A	A	A	A	E	E	A	A	A	E	E	A	A	A	A	A	A	A
Session	6	.	A	A	A	A	A	A	A	A	A	A	A	A	A	A	A	A	A	A	A	A	A	A	A	A	A
Session	7	.	A	A	A	A	A	A	A	A	E	A	A	A	A	A	A	A	A	A	A	A	A	A	A	A	A
Session	8	.	A	A	A	A	A	A	A	A	A	A	A	A	A	A	A	A	A	A	A	A	A	A	A	A	A
Session	9	.	A	A	A	A	A	A	A	A	A	A	A	A	A	A	A	A	E	A	A	A	A	A	A	A	A
Session	10	.	A	A	A	A	A	A	A	A	A	A	A	A	A	A	A	A	A	A	A	A	A	A	A	A	A
Session	11	.	A	A	A	A	A	A	A	A	A	A	A	A	A	A	A	A	A	A	E	A	A	A	A	A	A
Session	12	.	A	A	A	A	A	A	A	A	A	A	A	A	A	A	A	A	A	A	A	A	A	A	A	A	A
ARs_&_ITRs_by_session
Session	1	0	1	1	0	0	0	0	0	0	0	0	0	0	0	0	0	0	0	0	0	0	0	0	0	0	0
Session	2	0	0	0	0	0	0	0	0	0	0	1	0	0	0	3	2	0	0	0	1	2	3	2	0	6	8
Session	3	0	0	0	0	0	0	0	0	0	0	0	0	0	0	1	7	0	0	0	0	0	0	2	0	6	3
Session	4	0	0	1	0	1	3	1	13	5	10	6	3	2	1	3	4	0	1	0	7	4	8	7	4	3	4
Session	5	0	0	11	6	13	11	4	6	10	6	1	5	4	6	2	7	8	10	14	11	9	3	11	8	11	3
Session	6	2	6	5	2	3	3	1	2	0	0	2	0	0	1	2	1	1	0	0	0	2	0	1	1	0	0
Session	7	5	5	5	4	4	2	3	1	0	6	6	8	1	5	1	0	0	0	2	1	0	0	0	0	1	0
Session	8	3	7	4	3	1	4	0	2	3	2	0	0	0	1	0	0	2	1	0	0	0	1	0	0	0	0
Session	9	2	4	5	3	3	0	1	1	1	2	2	1	2	0	1	1	2	3	0	0	2	0	1	0	1	0
Session	10	4	5	4	3	4	4	4	1	0	2	0	0	0	3	0	0	0	1	0	0	3	1	0	0	2	2
Session	11	3	5	2	2	2	3	5	2	3	4	1	2	3	3	1	1	0	0	1	3	5	4	4	1	3	1
Session	12	2	4	6	8	3	4	3	3	1	3	3	3	2	1	1	1	5	1	1	1	0	0	1	0	0	2
