# Supplementary material for: Dataset of active avoidance in Wistar-Kyoto and Sprague Dawley rats: Experimental data and reinforcement learning model code and output
Source: Data Brief. 2020 Jul 25;32:106074. doi: 10.1016/j.dib.2020.106074 (PMC7451822; doi:10.1016/j.dib.2020.106074)
Supplement: Supplementary file 1 [file mmc1.zip › ratRL_codedTrials_Sim_InputOutput/W26sum.csv]

Escape_Avoid_by_session
Session	1	.	A	A	A	E	A	A	A	E	A	E	E	E	.	E	E	E	A	A	A	A	A	A	A	A	A
Session	2	.	.	E	A	E	A	A	A	A	A	A	A	A	A	A	A	A	A	A	A	A	A	A	A	A	E
Session	3	.	E	E	E	A	E	A	A	A	A	A	A	A	E	A	A	A	A	A	E	E	A	A	A	A	A
Session	4	.	E	A	A	A	A	A	A	A	A	A	A	A	A	A	A	A	A	A	A	A	E	A	A	A	A
Session	5	.	E	A	A	A	A	A	A	A	A	A	A	A	A	A	A	A	E	A	A	A	A	A	A	A	A
Session	6	.	A	A	A	A	A	A	A	A	A	A	A	A	E	A	A	A	A	A	A	A	A	A	A	A	A
Session	7	.	A	E	A	A	A	A	A	A	A	A	A	A	A	A	A	A	A	E	A	A	A	A	A	A	A
Session	8	.	A	A	A	A	A	A	A	A	A	A	A	A	A	A	A	A	A	A	A	A	A	A	A	A	A
Session	9	.	A	A	A	A	A	A	A	A	A	A	A	A	A	A	A	A	A	A	A	A	A	A	A	A	A
Session	10	.	A	A	A	A	A	A	A	A	A	A	A	A	E	A	A	A	A	A	A	A	A	A	A	A	A
Session	11	.	A	A	A	A	A	A	A	A	A	A	A	A	A	A	A	A	A	A	A	A	A	A	A	A	A
Session	12	.	A	A	A	A	A	A	A	A	A	A	A	A	A	A	A	A	A	A	A	A	A	A	A	E	A
ARs_&_ITRs_by_session
Session	1	1	4	5	2	3	1	2	1	3	3	1	1	0	0	8	3	6	9	5	10	12	13	9	9	6	9
Session	2	1	0	3	8	11	12	14	13	11	13	11	8	3	2	5	3	5	4	8	5	5	7	9	5	7	5
Session	3	2	2	3	4	10	1	3	4	4	6	0	4	0	8	2	3	5	2	0	3	2	5	5	8	1	5
Session	4	1	4	7	5	5	5	1	5	4	2	0	2	3	1	3	1	1	1	2	1	1	7	3	4	1	2
Session	5	0	3	2	1	2	4	3	1	0	0	3	0	0	1	0	2	0	2	3	3	1	1	1	2	0	3
Session	6	1	6	7	4	4	4	3	2	1	1	0	0	0	10	6	6	2	3	3	2	1	1	0	0	0	0
Session	7	4	6	5	3	1	2	2	1	2	2	0	0	1	0	0	3	0	0	2	1	1	0	0	1	0	0
Session	8	3	11	5	3	4	0	2	3	0	1	2	0	1	0	0	0	1	0	0	0	0	0	0	1	1	0
Session	9	3	9	5	3	0	0	1	0	1	0	3	0	0	0	0	0	0	1	0	0	0	0	0	1	0	1
Session	10	1	6	1	6	3	1	1	2	1	0	0	1	2	6	2	1	0	0	0	0	1	3	0	0	0	1
Session	11	3	7	3	2	1	2	2	0	2	2	0	0	1	0	1	1	1	0	0	3	0	1	0	1	0	2
Session	12	2	7	2	2	2	0	1	0	0	0	1	0	0	0	0	1	0	1	0	1	0	1	0	0	2	4
