# Supplementary material for: Dataset of active avoidance in Wistar-Kyoto and Sprague Dawley rats: Experimental data and reinforcement learning model code and output
Source: Data Brief. 2020 Jul 25;32:106074. doi: 10.1016/j.dib.2020.106074 (PMC7451822; doi:10.1016/j.dib.2020.106074)
Supplement: Supplementary file 1 [file mmc1.zip › ratRL_codedTrials_Sim_InputOutput/W27sum.csv]

Escape_Avoid_by_session
Session	1	.	A	A	A	A	E	A	E	A	E	.	E	E	A	E	E	A	E	E	A	A	E	E	A	E	E
Session	2	.	E	E	E	E	E	E	E	E	E	E	E	E	E	E	E	A	A	A	E	A	E	E	E	E	E
Session	3	.	E	E	E	A	A	A	A	A	A	A	A	E	A	A	A	E	E	E	A	A	A	A	A	A	A
Session	4	.	A	E	A	A	A	A	E	A	A	A	A	A	A	A	A	A	A	A	A	A	A	A	A	A	A
Session	5	.	A	A	A	A	A	A	A	A	A	A	A	A	A	E	A	A	A	A	A	A	A	A	A	A	A
Session	6	.	E	A	A	E	A	A	E	A	A	A	A	A	A	A	A	A	A	A	A	A	A	A	A	A	E
Session	7	.	.	A	A	A	A	A	A	A	E	A	A	A	A	A	A	A	A	A	A	E	A	A	A	A	A
Session	8	.	A	A	A	A	A	A	A	A	A	A	A	A	A	A	E	A	A	A	A	A	A	A	A	A	A
Session	9	.	E	A	A	A	A	A	A	A	A	A	A	A	A	A	A	A	A	A	A	A	E	A	A	A	A
Session	10	.	A	A	A	A	A	A	A	A	A	A	A	A	A	A	A	A	A	A	A	A	A	A	E	A	A
Session	11	.	A	A	A	A	A	A	A	A	A	A	A	A	A	A	A	A	A	A	A	A	A	A	A	A	A
Session	12	.	A	A	A	A	A	A	A	A	A	A	A	A	A	A	A	A	A	A	A	A	A	A	A	A	A
ARs_&_ITRs_by_session
Session	1	0	2	2	1	1	1	1	2	5	1	0	1	0	1	1	1	3	2	2	0	1	1	1	2	1	1
Session	2	0	1	0	0	0	1	1	1	0	1	1	0	0	1	0	6	3	0	2	6	2	1	2	1	2	2
Session	3	0	0	1	1	1	2	2	2	3	1	1	2	4	1	3	1	5	0	1	0	2	1	1	2	1	0
Session	4	0	1	1	1	0	1	2	0	3	7	2	1	2	2	0	2	2	2	0	0	0	3	0	0	2	2
Session	5	2	6	1	1	1	0	1	0	0	0	0	0	1	0	1	1	2	1	1	0	1	0	0	0	1	1
Session	6	0	7	10	7	5	10	5	8	8	3	8	6	4	1	0	2	2	2	4	3	7	3	0	1	1	1
Session	7	0	0	7	6	2	2	3	5	5	4	4	1	6	6	1	0	2	1	0	1	4	4	8	2	7	3
Session	8	1	7	6	2	4	3	1	4	1	1	1	2	2	0	1	2	6	2	7	7	7	8	1	0	1	2
Session	9	1	7	5	2	2	3	2	0	2	3	0	0	2	0	1	1	1	0	1	0	0	2	3	1	2	5
Session	10	3	10	8	2	2	4	1	2	1	1	2	1	0	1	1	1	1	0	0	0	0	0	1	3	1	3
Session	11	2	6	3	2	4	2	1	3	3	1	5	1	1	2	3	1	0	0	0	0	0	2	1	1	0	1
Session	12	2	5	2	4	1	0	1	1	2	2	0	2	1	1	2	0	0	1	0	1	0	1	0	0	0	0
