# Supplementary material for: Dataset of active avoidance in Wistar-Kyoto and Sprague Dawley rats: Experimental data and reinforcement learning model code and output
Source: Data Brief. 2020 Jul 25;32:106074. doi: 10.1016/j.dib.2020.106074 (PMC7451822; doi:10.1016/j.dib.2020.106074)
Supplement: Supplementary file 1 [file mmc1.zip › ratRL_codedTrials_Sim_InputOutput/W29sum.csv]

Escape_Avoid_by_session
Session	1	.	A	A	A	E	.	E	E	E	E	E	E	E	E	E	E	E	E	E	E	E	E	E	E	E	E
Session	2	.	E	E	E	E	E	E	E	A	E	A	E	A	E	E	E	E	E	E	E	E	E	A	A	A	A
Session	3	.	E	A	A	A	A	A	A	A	A	A	A	A	A	A	A	A	A	A	E	E	E	A	E	A	E
Session	4	.	E	E	E	A	E	E	A	A	A	A	A	A	A	A	A	A	A	A	E	A	E	A	A	A	A
Session	5	.	E	E	A	A	A	A	A	A	A	A	E	A	A	A	A	A	A	A	A	A	A	A	A	A	A
Session	6	.	E	E	E	A	A	A	A	A	A	A	A	A	A	A	A	A	A	A	E	A	A	A	A	A	A
Session	7	.	A	A	A	A	A	A	A	A	A	A	A	A	A	A	A	A	A	A	A	A	A	E	A	A	A
Session	8	.	A	A	A	A	A	A	A	A	A	A	A	A	A	A	A	A	A	A	A	E	A	A	A	A	A
Session	9	.	A	A	A	A	A	A	A	A	A	A	A	A	A	A	A	A	A	A	A	A	A	A	A	A	A
Session	10	.	A	A	A	A	A	A	A	A	A	E	A	A	A	A	A	A	A	A	A	A	A	A	A	A	A
Session	11	.	A	A	A	A	A	A	A	A	A	A	A	A	A	A	A	A	A	A	A	A	A	A	A	A	A
Session	12	.	A	A	A	A	A	A	A	A	A	A	A	A	A	A	A	A	E	A	A	A	A	A	A	A	E
ARs_&_ITRs_by_session
Session	1	0	4	2	3	0	0	1	1	0	1	0	0	0	0	0	1	1	0	1	0	1	1	0	0	0	1
Session	2	0	0	0	2	3	2	6	10	7	10	14	1	9	6	8	7	13	7	3	6	8	6	8	3	6	6
Session	3	0	2	13	9	8	2	5	6	10	3	1	4	0	0	0	0	3	1	0	5	2	7	2	6	9	7
Session	4	1	5	3	3	2	11	8	6	4	7	6	5	1	4	1	7	3	1	1	4	3	1	1	0	2	3
Session	5	0	3	4	5	0	4	3	1	0	0	2	5	4	1	3	6	3	1	2	0	0	1	1	1	0	0
Session	6	4	4	4	5	3	3	4	2	0	1	1	0	0	0	1	1	0	0	5	1	3	5	2	0	0	3
Session	7	2	4	5	1	4	2	2	1	1	1	0	0	1	2	0	0	0	0	1	2	0	0	4	3	6	9
Session	8	4	9	8	4	2	3	1	0	0	0	0	3	2	1	0	1	0	0	0	0	1	3	5	0	2	1
Session	9	5	4	3	2	2	1	3	1	2	3	0	0	1	0	1	0	1	1	0	0	1	0	0	1	0	0
Session	10	2	2	4	4	1	0	2	0	1	1	0	1	2	0	1	2	0	0	0	2	1	0	0	0	0	0
Session	11	1	4	3	3	0	1	5	6	0	0	0	0	0	0	0	0	1	0	1	2	0	1	0	0	0	0
Session	12	3	5	3	4	0	3	3	0	0	1	0	1	1	0	1	0	1	1	0	2	0	2	0	0	0	1
