# Supplementary material for: Dataset of active avoidance in Wistar-Kyoto and Sprague Dawley rats: Experimental data and reinforcement learning model code and output
Source: Data Brief. 2020 Jul 25;32:106074. doi: 10.1016/j.dib.2020.106074 (PMC7451822; doi:10.1016/j.dib.2020.106074)
Supplement: Supplementary file 1 [file mmc1.zip › ratRL_codedTrials_Sim_InputOutput/W34sum.csv]

Escape_Avoid_by_session
Session	1	.	A	A	A	A	A	A	A	E	E	E	E	.	E	E	E	E	E	E	E	E	E	A	E	E	A
Session	2	.	A	E	E	E	A	E	A	E	A	E	E	E	E	E	E	E	A	E	E	E	E	A	A	A	E
Session	3	.	E	E	E	E	A	A	A	A	E	A	A	E	A	E	A	E	E	E	E	E	E	A	A	E	A
Session	4	.	E	E	E	A	E	A	A	A	A	A	A	A	A	A	A	A	A	A	A	A	A	A	A	A	E
Session	5	.	E	A	A	A	A	A	A	A	A	A	A	A	A	A	A	A	A	A	A	A	A	A	A	A	A
Session	6	.	A	A	A	A	A	A	A	A	A	A	A	A	A	A	A	A	A	A	E	A	A	A	A	A	A
Session	7	.	A	A	A	A	A	A	A	A	A	A	A	A	A	A	A	A	A	A	A	A	A	A	A	A	A
Session	8	.	A	A	A	A	A	A	A	A	A	A	A	A	A	A	A	A	A	E	A	E	E	A	A	A	A
Session	9	.	A	A	A	A	A	A	A	A	A	A	A	A	A	A	A	A	A	A	A	A	A	A	A	A	A
Session	10	.	A	A	A	A	A	A	A	A	A	A	A	A	A	A	A	A	A	A	A	A	A	A	A	A	A
Session	11	.	A	A	A	A	A	A	A	A	E	A	A	A	A	A	A	A	A	A	A	A	A	A	A	A	A
Session	12	.	A	A	A	A	A	A	A	A	A	A	A	A	A	A	A	A	A	E	A	A	A	A	A	A	A
ARs_&_ITRs_by_session
Session	1	1	2	5	3	1	5	1	0	0	1	0	0	0	5	0	0	2	1	1	2	1	5	2	3	2	1
Session	2	3	1	2	3	4	0	1	0	5	0	5	3	2	3	7	2	1	3	5	1	5	3	6	3	3	6
Session	3	0	2	1	7	7	7	3	4	5	8	1	0	8	6	9	4	9	5	3	5	4	5	6	7	0	8
Session	4	0	0	1	0	1	3	1	8	3	5	2	0	1	2	0	0	0	2	0	1	0	0	2	0	3	0
Session	5	0	8	12	6	5	3	5	2	1	2	1	3	1	0	4	1	1	1	0	0	0	1	2	2	0	0
Session	6	0	7	13	3	4	4	3	1	0	0	0	0	1	0	2	1	0	1	1	1	1	1	2	2	1	0
Session	7	4	10	3	0	4	2	1	2	3	1	0	1	1	0	0	0	1	0	1	2	4	3	2	0	0	1
Session	8	3	6	7	3	0	0	2	1	1	0	0	0	0	0	1	4	0	0	1	0	0	2	3	3	1	0
Session	9	2	6	2	2	0	3	1	0	8	0	1	0	0	0	0	0	0	0	1	2	0	1	0	0	0	0
Session	10	3	5	4	3	2	2	0	2	2	0	1	0	1	2	0	0	0	0	1	0	0	0	2	0	0	1
Session	11	1	2	2	3	1	3	1	0	0	1	0	1	0	4	1	1	1	0	0	0	0	0	0	0	0	0
Session	12	1	6	1	3	0	1	0	0	0	0	0	0	0	0	0	0	1	0	0	0	1	0	0	0	0	0
