# Supplementary material for: Dataset of active avoidance in Wistar-Kyoto and Sprague Dawley rats: Experimental data and reinforcement learning model code and output
Source: Data Brief. 2020 Jul 25;32:106074. doi: 10.1016/j.dib.2020.106074 (PMC7451822; doi:10.1016/j.dib.2020.106074)
Supplement: Supplementary file 1 [file mmc1.zip › ratRL_codedTrials_Sim_InputOutput/W35sum.csv]

Escape_Avoid_by_session
Session	1	.	A	A	A	A	E	E	E	E	E	E	E	E	E	A	E	E	A	A	E	A	A	A	A	A	A
Session	2	.	E	E	A	A	E	A	A	A	E	A	A	A	A	A	A	E	A	A	A	A	E	A	E	A	A
Session	3	.	E	E	A	E	A	A	A	A	A	A	A	A	A	A	A	A	E	A	A	A	A	A	A	A	A
Session	4	.	E	A	A	A	E	A	A	A	A	A	A	A	A	E	A	A	A	A	A	A	E	A	A	A	A
Session	5	.	E	E	A	A	A	A	A	A	A	A	E	A	A	A	A	A	A	A	A	A	A	A	A	A	E
Session	6	.	A	E	A	A	A	A	A	A	A	E	A	A	A	A	A	A	A	A	A	A	A	A	A	A	A
Session	7	.	A	A	A	A	A	A	A	A	A	A	A	A	A	A	A	A	A	A	A	A	A	A	A	A	A
Session	8	.	A	A	A	A	A	A	A	A	A	A	A	A	A	A	A	A	A	E	A	A	A	A	A	A	A
Session	9	.	A	A	A	A	A	A	A	A	A	A	A	A	A	A	A	A	A	A	A	A	A	A	A	A	A
Session	10	.	A	A	A	A	A	A	A	A	A	A	A	A	A	A	A	A	A	A	A	A	A	A	A	A	A
Session	11	.	A	A	A	A	A	A	A	A	A	A	A	A	A	A	A	A	A	A	A	A	A	A	A	A	A
Session	12	.	A	A	A	A	A	A	A	A	A	A	A	A	A	A	E	A	A	A	A	A	A	A	A	A	A
ARs_&_ITRs_by_session
Session	1	0	3	1	3	3	1	0	1	2	0	0	5	1	7	5	0	7	10	12	4	3	4	5	12	7	5
Session	2	1	1	3	5	5	6	7	9	5	6	10	8	10	10	5	3	5	8	13	7	8	4	11	7	8	8
Session	3	0	1	10	6	3	3	2	4	9	11	11	7	8	12	10	12	9	7	4	7	8	9	9	11	11	11
Session	4	0	3	6	3	7	13	12	13	13	10	10	14	12	6	1	2	4	2	1	3	4	6	6	8	0	6
Session	5	1	8	10	5	7	8	6	1	2	5	1	6	5	12	8	3	7	10	5	2	4	4	0	3	2	1
Session	6	2	6	5	3	1	1	2	1	1	2	1	4	1	3	2	5	1	0	1	7	2	3	1	0	1	0
Session	7	2	4	6	3	3	3	0	3	3	0	0	1	0	1	3	1	1	1	0	0	0	0	0	0	0	1
Session	8	2	6	7	4	3	2	3	0	1	2	3	2	2	0	0	2	1	0	0	3	1	3	1	0	0	3
Session	9	4	6	4	4	3	4	1	4	2	2	1	1	1	2	0	1	0	0	0	0	1	1	0	0	1	0
Session	10	3	7	5	2	3	2	1	2	1	2	0	1	1	1	0	0	1	0	1	1	0	2	0	1	1	0
Session	11	4	9	3	4	2	2	2	0	1	0	0	1	0	1	0	0	0	0	0	0	0	0	1	1	0	0
Session	12	3	8	6	1	0	0	0	0	3	0	0	0	0	0	0	1	1	1	1	0	1	4	1	0	0	0
