# Supplementary material for: Dataset of active avoidance in Wistar-Kyoto and Sprague Dawley rats: Experimental data and reinforcement learning model code and output
Source: Data Brief. 2020 Jul 25;32:106074. doi: 10.1016/j.dib.2020.106074 (PMC7451822; doi:10.1016/j.dib.2020.106074)
Supplement: Supplementary file 1 [file mmc1.zip › ratRL_codedTrials_Sim_InputOutput/W40sum.csv]

Escape_Avoid_by_session
Session	1	.	A	A	E	E	E	E	E	E	A	A	A	A	A	A	A	A	A	A	A	A	A	A	A	A	A
Session	2	.	E	A	E	A	A	A	A	A	A	A	A	A	A	A	A	A	A	A	A	A	A	A	A	A	A
Session	3	.	A	E	A	E	E	A	A	A	A	A	A	A	A	A	E	A	A	A	A	A	E	A	A	A	A
Session	4	.	E	A	A	A	A	A	A	A	A	A	A	E	A	A	A	A	A	E	A	A	A	A	A	A	A
Session	5	.	A	A	A	A	A	A	A	A	A	E	A	A	A	A	A	A	A	A	A	A	A	A	A	A	E
Session	6	.	A	A	A	A	A	A	A	A	A	A	A	A	A	A	A	E	A	A	A	A	A	A	A	A	A
Session	7	.	A	A	A	A	A	A	A	A	A	A	A	A	A	A	A	A	A	A	A	A	A	A	A	A	E
Session	8	.	A	A	A	A	A	A	A	A	A	A	A	A	A	A	A	A	A	A	A	A	A	A	A	A	A
Session	9	.	A	A	A	A	A	A	A	A	A	A	A	A	A	A	A	A	A	A	A	A	A	A	A	A	E
Session	10	.	A	A	A	A	A	A	A	A	A	A	A	A	A	A	A	A	A	A	A	A	A	A	A	A	A
Session	11	.	A	A	A	A	A	A	A	A	A	A	A	A	A	A	A	A	A	A	A	A	A	A	A	A	A
Session	12	.	A	A	A	A	A	A	A	A	A	A	A	A	A	A	A	A	A	A	A	A	A	A	A	A	A
ARs_&_ITRs_by_session
Session	1	0	7	5	2	1	0	1	3	8	9	6	6	4	3	4	8	2	8	8	10	8	3	5	10	11	9
Session	2	1	2	0	1	5	4	4	4	6	9	7	4	6	4	7	5	4	9	8	5	2	6	7	6	4	6
Session	3	1	4	9	11	1	5	3	7	7	10	0	3	5	3	1	1	0	8	2	3	0	10	4	9	8	7
Session	4	1	3	11	8	9	5	7	1	2	2	1	1	1	2	0	1	1	0	5	11	6	6	9	7	5	5
Session	5	2	9	8	4	3	2	1	4	1	2	4	7	7	4	2	2	6	1	5	2	2	0	0	3	0	9
Session	6	1	13	8	7	3	5	0	1	1	1	1	0	0	0	2	0	1	1	5	6	3	2	3	3	0	1
Session	7	2	7	5	5	4	1	5	3	2	1	0	1	1	0	0	1	0	0	1	1	0	1	0	0	0	3
Session	8	2	7	4	5	2	2	2	0	1	0	0	0	1	0	1	0	0	1	0	0	0	0	0	0	4	0
Session	9	4	7	5	2	3	1	0	1	0	3	0	0	3	0	2	6	3	0	0	0	0	0	0	0	0	0
Session	10	1	9	5	0	1	1	1	1	0	1	1	1	0	0	1	0	0	2	1	2	0	3	0	0	0	0
Session	11	1	4	5	3	1	1	1	1	0	0	1	1	3	0	0	0	1	0	0	0	0	0	0	0	1	0
Session	12	3	3	2	5	2	4	1	1	0	0	0	0	0	0	1	0	1	0	0	0	1	0	0	0	0	1
