# Supplementary material for: Dataset of active avoidance in Wistar-Kyoto and Sprague Dawley rats: Experimental data and reinforcement learning model code and output
Source: Data Brief. 2020 Jul 25;32:106074. doi: 10.1016/j.dib.2020.106074 (PMC7451822; doi:10.1016/j.dib.2020.106074)
Supplement: Supplementary file 1 [file mmc1.zip › ratRL_codedTrials_Sim_InputOutput/W41sum.csv]

Escape_Avoid_by_session
Session	1	.	.	.	.	.	.	E	.	.	.	.	.	.	.	.	.	.	.	.	.	.	.	.	.	.	.
Session	2	.	.	E	.	.	.	.	.	.	.	.	E	E	A	E	E	E	A	A	E	A	E	E	.	E	.
Session	3	.	.	A	A	E	.	.	E	.	.	.	.	.	.	E	E	E	.	E	E	A	.	A	E	A	E
Session	4	.	.	E	A	A	A	A	E	A	A	A	A	E	A	A	A	A	A	A	A	A	A	A	A	A	A
Session	5	.	E	E	E	A	A	A	A	A	A	A	E	A	A	A	E	A	A	A	A	A	A	A	E	A	A
Session	6	.	E	A	A	A	E	A	E	E	A	A	A	A	A	A	A	A	A	A	A	A	A	A	A	A	A
Session	7	.	E	A	A	A	A	A	A	A	A	A	A	A	A	A	A	A	A	A	A	A	A	A	E	A	A
Session	8	.	E	A	A	A	A	A	A	A	A	A	A	A	A	A	A	A	A	A	A	A	A	A	A	A	A
Session	9	.	E	A	A	A	A	A	A	A	A	A	A	A	A	A	A	A	A	A	A	A	A	A	A	A	A
Session	10	.	A	A	A	A	A	A	A	A	A	A	A	A	A	A	A	A	A	A	A	A	A	A	A	A	A
Session	11	.	A	A	A	A	A	A	A	A	A	A	A	A	A	A	A	A	A	A	A	A	A	A	A	A	A
Session	12	.	A	A	A	A	A	A	A	A	A	A	A	A	A	A	A	A	A	A	A	A	A	A	A	A	A
ARs_&_ITRs_by_session
Session	1	0	0	0	0	0	0	0	0	0	0	0	0	0	0	0	0	0	0	0	0	0	0	0	0	0	0
Session	2	1	0	0	0	0	0	0	0	0	0	0	3	9	0	0	1	3	9	0	3	1	2	1	0	0	0
Session	3	0	0	4	0	2	0	0	2	0	0	0	0	0	0	5	1	2	0	3	5	0	0	7	5	2	4
Session	4	0	0	1	8	5	3	5	9	6	13	12	4	7	9	6	8	12	11	1	1	10	6	4	4	1	3
Session	5	1	0	6	10	9	8	3	5	4	7	4	2	8	5	5	3	10	9	5	2	6	2	4	6	7	6
Session	6	0	3	9	5	3	3	2	1	1	2	2	3	6	4	0	0	1	1	0	1	0	1	2	0	0	0
Session	7	2	4	9	8	3	6	0	1	3	1	2	1	2	1	0	0	0	0	0	0	0	1	0	5	3	3
Session	8	1	1	10	4	7	5	4	4	2	0	2	2	0	0	1	3	0	0	0	1	0	0	0	0	0	0
Session	9	2	8	2	4	2	2	5	0	1	6	3	0	1	1	1	1	1	0	0	0	0	0	1	1	2	1
Session	10	3	6	1	1	2	1	2	1	0	1	0	1	0	0	0	0	1	1	0	1	4	1	0	0	0	0
Session	11	2	5	6	2	0	0	1	0	1	1	2	0	0	5	0	0	0	0	1	1	0	0	1	0	0	0
Session	12	4	7	3	3	3	3	1	2	0	0	0	0	0	0	1	0	0	0	1	2	0	0	0	0	0	0
