# Supplementary material for: Dataset of active avoidance in Wistar-Kyoto and Sprague Dawley rats: Experimental data and reinforcement learning model code and output
Source: Data Brief. 2020 Jul 25;32:106074. doi: 10.1016/j.dib.2020.106074 (PMC7451822; doi:10.1016/j.dib.2020.106074)
Supplement: Supplementary file 1 [file mmc1.zip › ratRL_codedTrials_Sim_InputOutput/W42sum.csv]

Escape_Avoid_by_session
Session	1	.	A	A	.	.	.	.	.	.	A	A	E	A	.	.	.	A	.	.	.	.	.	.	.	.	.
Session	2	.	A	E	E	.	.	.	.	.	.	.	E	E	.	E	E	.	E	E	A	A	A	E	A	A	E
Session	3	.	A	A	E	E	E	A	A	A	E	E	A	A	A	A	A	E	A	E	E	E	E	A	A	E	A
Session	4	.	E	E	A	A	A	A	A	A	A	A	A	A	A	A	A	A	A	A	A	A	A	E	A	A	A
Session	5	.	E	A	E	A	A	A	A	A	A	A	A	A	A	A	A	A	A	A	E	E	A	A	E	A	A
Session	6	.	A	E	A	A	A	A	A	A	A	E	A	A	A	A	A	A	A	A	A	A	A	A	A	A	A
Session	7	.	E	E	A	A	A	A	A	A	A	A	A	A	A	A	A	A	A	A	A	A	A	A	A	A	A
Session	8	.	A	A	A	A	A	A	A	A	A	A	A	A	A	A	A	A	A	A	A	A	A	A	E	A	A
Session	9	.	A	A	A	A	A	A	A	A	A	A	A	A	A	A	A	A	A	A	A	A	A	A	A	A	A
Session	10	.	A	A	A	A	A	A	A	A	A	A	A	A	A	A	A	A	A	A	A	A	A	A	A	A	A
Session	11	.	A	A	A	A	A	A	A	A	A	A	A	A	A	A	A	A	A	A	A	A	A	A	E	A	A
Session	12	.	A	A	A	A	A	A	A	A	A	A	A	A	A	A	A	A	A	A	A	A	A	A	A	A	A
ARs_&_ITRs_by_session
Session	1	0	1	1	0	0	0	0	0	0	1	0	1	3	0	0	0	0	0	0	0	0	0	0	0	0	0
Session	2	0	1	0	0	0	0	0	0	0	0	0	0	0	0	1	1	0	0	0	4	1	0	1	1	0	5
Session	3	1	1	3	4	1	2	3	11	0	0	3	3	7	11	4	3	3	3	0	0	0	0	0	0	2	2
Session	4	0	0	8	3	4	9	11	10	13	8	4	0	3	8	5	5	7	5	2	2	0	2	6	6	6	2
Session	5	1	6	1	8	8	8	9	11	3	5	5	0	4	9	6	2	0	1	2	6	8	5	4	4	4	3
Session	6	3	1	11	9	7	5	2	5	3	5	5	7	7	7	5	2	7	0	4	1	1	0	0	4	2	1
Session	7	2	4	3	6	6	1	2	2	2	1	2	2	2	1	0	3	0	0	0	0	0	0	0	1	2	1
Session	8	2	7	7	6	6	3	3	1	1	1	0	0	1	0	1	0	1	0	1	0	0	1	0	5	1	6
Session	9	5	7	6	9	2	4	4	1	3	2	3	0	1	0	1	0	0	2	0	0	0	0	0	0	2	0
Session	10	2	5	2	2	1	3	1	1	2	1	0	0	0	0	1	1	0	0	0	1	1	0	0	0	0	0
Session	11	4	7	5	3	1	2	2	1	2	0	1	2	1	4	1	1	0	1	0	0	1	0	0	4	2	3
Session	12	2	6	4	3	0	0	2	4	1	0	1	1	0	1	0	0	0	0	1	0	1	0	0	0	0	0
