# Supplementary material for: Dataset of active avoidance in Wistar-Kyoto and Sprague Dawley rats: Experimental data and reinforcement learning model code and output
Source: Data Brief. 2020 Jul 25;32:106074. doi: 10.1016/j.dib.2020.106074 (PMC7451822; doi:10.1016/j.dib.2020.106074)
Supplement: Supplementary file 1 [file mmc1.zip › ratRL_codedTrials_Sim_InputOutput/W44sum.csv]

Escape_Avoid_by_session
Session	1	.	A	A	A	E	E	E	E	E	.	.	E	.	E	A	A	E	A	E	E	E	A	A	A	A	A
Session	2	.	E	E	E	A	E	E	A	E	A	A	A	A	A	A	A	A	A	A	A	A	A	E	A	A	A
Session	3	.	E	A	E	A	A	A	E	A	E	A	A	A	A	A	A	A	A	A	A	A	E	A	A	E	A
Session	4	.	E	E	E	E	A	A	A	A	A	A	A	A	E	A	A	A	A	A	A	A	A	A	A	A	A
Session	5	.	E	A	E	A	A	A	A	A	A	A	A	A	A	A	E	E	A	A	A	A	A	A	A	A	A
Session	6	.	E	E	A	A	A	A	A	A	A	A	A	A	A	A	A	A	A	A	A	A	A	A	A	A	A
Session	7	.	E	E	A	A	A	A	A	A	A	A	A	A	A	A	A	A	A	A	E	A	A	A	A	A	A
Session	8	.	E	A	A	A	A	A	A	A	A	A	A	A	A	E	A	A	A	A	A	A	A	A	A	A	A
Session	9	.	A	A	A	A	A	A	A	A	A	A	A	A	A	A	A	A	A	A	A	A	A	A	A	A	A
Session	10	.	A	A	A	A	A	A	A	A	A	A	A	A	A	A	A	A	A	A	A	A	A	A	A	A	A
Session	11	.	A	A	A	A	A	A	A	A	A	A	A	A	A	A	A	A	A	A	A	A	A	E	A	A	A
Session	12	.	A	A	A	A	A	A	A	A	A	A	A	A	A	A	A	A	A	A	A	A	A	A	A	A	A
ARs_&_ITRs_by_session
Session	1	0	7	7	2	0	0	1	1	1	0	0	0	0	3	4	7	8	3	1	3	9	2	10	9	5	12
Session	2	1	4	1	3	5	6	8	5	6	3	7	11	6	7	6	6	13	11	11	7	7	3	7	5	7	10
Session	3	0	2	4	0	8	6	6	6	5	9	4	10	6	5	7	4	1	3	1	1	4	7	5	3	4	3
Session	4	1	1	1	3	7	8	6	2	5	5	1	2	2	5	1	8	6	5	6	5	5	8	7	3	4	2
Session	5	0	1	7	7	6	4	3	2	0	0	0	0	2	0	0	4	10	11	5	6	4	7	4	2	4	3
Session	6	2	1	10	6	4	3	2	2	1	0	1	2	2	1	0	0	0	0	0	0	0	0	0	3	3	2
Session	7	0	2	4	5	2	3	4	1	2	1	5	0	0	1	2	1	0	1	0	4	0	1	2	2	1	2
Session	8	1	6	3	4	1	3	1	2	1	1	0	1	1	0	8	2	4	5	6	1	2	0	1	2	1	1
Session	9	2	7	4	3	0	2	0	2	2	1	0	0	1	0	0	1	0	2	0	2	1	0	0	1	2	0
Session	10	3	7	4	2	2	2	1	1	0	0	0	0	1	0	0	1	0	0	1	0	0	0	1	0	0	1
Session	11	2	6	4	4	2	0	0	1	0	0	0	2	0	1	0	0	0	0	0	0	0	1	2	3	2	0
Session	12	4	9	3	1	3	2	0	0	3	0	0	0	0	0	0	0	1	0	0	0	0	0	2	0	0	0
