# Supplementary material for: Dataset of active avoidance in Wistar-Kyoto and Sprague Dawley rats: Experimental data and reinforcement learning model code and output
Source: Data Brief. 2020 Jul 25;32:106074. doi: 10.1016/j.dib.2020.106074 (PMC7451822; doi:10.1016/j.dib.2020.106074)
Supplement: Supplementary file 1 [file mmc1.zip › ratRL_codedTrials_Sim_InputOutput/W45sum.csv]

Escape_Avoid_by_session
Session	1	.	A	E	.	E	.	.	.	.	.	.	.	.	A	A	E	A	A	E	E	E	E	E	E	E	E
Session	2	.	E	.	E	A	E	E	E	E	E	E	E	E	E	E	E	E	A	A	E	.	A	A	A	A	E
Session	3	.	E	E	E	E	A	A	A	A	E	A	A	E	E	A	E	A	A	A	A	A	E	A	A	A	A
Session	4	.	E	A	A	A	A	E	E	A	E	A	A	E	E	A	A	A	A	A	A	A	A	A	A	A	A
Session	5	.	A	E	A	E	A	A	A	A	A	A	A	A	A	A	E	A	A	A	A	A	A	A	A	A	A
Session	6	.	A	A	A	A	A	A	A	A	A	A	A	E	A	A	A	A	A	A	A	A	A	A	E	A	E
Session	7	.	E	E	A	A	E	E	A	A	A	A	E	A	A	A	A	A	E	E	E	A	A	A	A	A	A
Session	8	.	A	A	A	A	A	A	A	A	A	A	A	A	A	A	A	A	A	A	E	A	A	A	A	A	A
Session	9	.	A	A	A	A	A	A	A	A	A	A	E	A	A	A	A	A	A	A	E	A	A	A	A	A	A
Session	10	.	A	A	A	A	A	A	A	A	A	A	A	A	A	A	A	A	A	A	A	A	A	A	A	A	A
Session	11	.	A	A	A	A	A	A	A	A	A	A	A	A	E	A	A	A	A	A	A	A	A	A	A	A	A
Session	12	.	A	A	A	A	A	A	A	A	A	A	A	A	A	A	A	A	E	A	A	A	A	A	A	A	A
ARs_&_ITRs_by_session
Session	1	0	3	0	0	0	0	0	0	0	0	0	0	0	10	3	6	9	7	2	1	5	2	1	0	2	1
Session	2	0	0	0	6	1	3	2	3	1	0	0	0	1	0	0	6	4	5	5	5	0	7	5	11	3	4
Session	3	0	2	9	10	3	5	8	3	4	8	3	8	7	10	3	13	9	3	7	6	2	6	5	5	6	4
Session	4	1	2	1	4	3	2	2	5	1	11	3	9	6	7	7	0	2	6	3	1	2	1	3	1	2	0
Session	5	1	0	2	1	6	4	4	3	2	2	2	1	1	1	4	2	2	4	3	2	3	0	2	3	2	1
Session	6	0	6	5	7	2	0	2	3	4	4	3	1	4	0	1	2	2	1	2	1	1	3	2	3	4	1
Session	7	0	5	2	2	1	1	9	4	5	7	3	6	8	1	2	0	5	2	1	0	1	5	2	2	1	0
Session	8	0	4	4	2	3	2	3	2	3	4	1	3	0	0	3	0	0	1	0	2	3	0	1	2	1	0
Session	9	2	1	3	4	2	3	1	1	2	0	0	1	2	1	1	0	0	0	1	1	3	4	0	5	1	2
Session	10	2	5	6	2	3	2	6	4	1	1	0	0	1	1	0	1	1	0	5	0	0	1	1	1	0	0
Session	11	1	2	7	4	3	4	1	0	1	0	0	0	0	1	0	0	0	0	1	1	0	0	0	0	1	0
Session	12	0	1	3	4	2	0	0	0	1	0	1	0	0	0	1	1	0	1	0	0	0	1	1	0	0	0
