# Supplementary material for: Dataset of active avoidance in Wistar-Kyoto and Sprague Dawley rats: Experimental data and reinforcement learning model code and output
Source: Data Brief. 2020 Jul 25;32:106074. doi: 10.1016/j.dib.2020.106074 (PMC7451822; doi:10.1016/j.dib.2020.106074)
Supplement: Supplementary file 1 [file mmc1.zip › ratRL_codedTrials_Sim_InputOutput/W46sum.csv]

Escape_Avoid_by_session
Session	1	.	E	.	E	.	E	.	E	.	E	E	A	E	E	E	E	E	E	E	E	E	A	E	E	E	A
Session	2	.	.	.	E	E	E	E	E	E	E	A	E	A	A	A	A	A	A	A	A	A	A	E	E	E	E
Session	3	.	.	.	.	E	E	E	A	A	E	A	E	A	A	A	A	A	A	E	A	A	E	A	A	A	A
Session	4	.	.	.	E	A	A	A	A	A	A	A	A	A	A	A	A	A	A	A	A	A	A	A	A	A	A
Session	5	.	E	A	A	A	A	A	A	A	A	A	A	A	A	E	E	A	A	A	A	A	A	A	A	A	A
Session	6	.	.	A	A	A	A	A	A	A	A	A	A	A	A	A	A	A	A	A	A	A	A	A	A	A	A
Session	7	.	E	A	E	A	A	A	A	A	A	A	A	A	A	A	A	A	A	E	A	A	A	A	A	A	A
Session	8	.	.	A	A	A	A	A	E	A	A	A	A	A	A	A	A	A	A	A	A	A	A	A	A	A	A
Session	9	.	A	A	A	A	A	A	A	A	A	A	A	E	A	A	A	A	A	A	A	A	A	A	A	A	A
Session	10	.	A	A	A	A	A	A	A	A	A	A	A	E	E	A	A	A	A	A	A	E	A	A	A	A	A
Session	11	.	A	A	A	A	A	A	A	A	A	A	A	A	A	A	A	A	A	A	A	A	A	A	A	A	A
Session	12	.	A	A	A	A	A	A	A	A	A	A	A	A	A	A	A	A	A	A	A	A	A	A	A	A	A
ARs_&_ITRs_by_session
Session	1	1	0	0	0	0	0	0	0	0	4	2	3	3	4	1	3	2	1	1	0	8	3	1	7	3	0
Session	2	0	0	0	1	1	3	1	0	7	2	2	4	2	6	5	7	5	10	6	6	11	6	6	7	7	7
Session	3	0	0	0	0	0	10	11	8	8	5	4	3	6	1	3	1	1	1	10	9	8	7	9	3	4	7
Session	4	0	0	0	6	5	5	9	9	6	3	5	2	3	4	1	5	2	0	0	1	0	0	0	0	1	1
Session	5	0	6	5	6	5	3	2	1	2	0	0	0	1	1	2	7	6	7	2	7	7	6	3	2	4	4
Session	6	0	0	5	3	4	4	2	8	0	0	1	0	1	0	0	0	0	1	0	0	0	0	0	0	0	0
Session	7	0	7	2	8	6	6	5	3	2	1	4	1	0	0	0	0	0	0	5	1	3	2	4	1	0	2
Session	8	0	0	7	0	2	0	1	5	5	3	4	7	1	1	2	1	2	0	1	1	1	1	1	0	0	0
Session	9	3	6	3	1	0	1	1	0	0	0	0	1	4	1	4	3	2	2	1	0	0	0	3	1	0	0
Session	10	2	2	0	3	2	5	2	1	0	0	0	1	0	1	2	0	1	0	0	0	1	1	1	4	1	0
Session	11	4	4	2	1	2	0	1	0	0	1	0	0	1	0	0	0	0	0	0	0	1	1	0	2	1	1
Session	12	2	3	2	3	0	0	1	1	0	0	1	0	0	0	0	1	0	0	0	0	0	0	0	1	1	1
