# Supplementary material for: Dataset of active avoidance in Wistar-Kyoto and Sprague Dawley rats: Experimental data and reinforcement learning model code and output
Source: Data Brief. 2020 Jul 25;32:106074. doi: 10.1016/j.dib.2020.106074 (PMC7451822; doi:10.1016/j.dib.2020.106074)
Supplement: Supplementary file 1 [file mmc1.zip › ratRL_codedTrials_Sim_InputOutput/W48sum.csv]

Escape_Avoid_by_session
Session	1	.	.	.	.	A	A	E	E	E	E	E	A	E	E	E	E	A	E	A	E	A	A	A	A	A	A
Session	2	.	.	.	.	.	E	E	A	A	E	A	A	E	E	E	A	A	E	E	E	A	A	A	A	A	E
Session	3	.	E	E	E	E	E	E	A	A	A	A	A	E	E	A	A	A	A	A	A	A	A	E	A	A	A
Session	4	.	E	E	E	A	A	A	A	A	A	A	A	A	A	A	A	E	A	A	A	A	A	A	A	A	E
Session	5	.	E	A	E	A	A	A	A	A	A	A	A	A	A	A	A	A	A	E	E	E	A	A	A	E	E
Session	6	.	E	E	A	A	A	A	A	A	A	A	A	A	E	A	A	A	A	A	A	A	A	A	A	A	A
Session	7	.	A	A	A	A	A	A	A	A	A	A	A	A	A	A	A	E	A	A	E	A	E	A	A	A	A
Session	8	.	A	A	A	A	A	A	A	A	A	A	A	A	A	A	A	A	A	A	A	A	A	A	A	A	A
Session	9	.	A	A	A	A	A	A	A	A	A	A	A	A	A	A	A	A	A	A	A	A	A	A	A	E	A
Session	10	.	A	A	A	A	A	A	A	A	A	A	A	A	A	E	A	A	A	A	A	A	A	A	A	A	A
Session	11	.	A	A	A	A	A	A	A	A	A	A	A	A	A	A	A	A	A	A	A	A	A	A	A	A	A
Session	12	.	A	A	A	A	A	A	A	A	A	A	A	A	A	A	A	A	A	A	A	A	A	A	A	A	A
ARs_&_ITRs_by_session
Session	1	0	0	0	0	6	8	7	7	2	1	2	5	2	3	6	5	4	4	7	5	8	7	4	10	9	10
Session	2	0	0	0	0	0	4	2	4	1	3	2	1	1	5	3	1	2	5	6	1	4	3	5	8	2	6
Session	3	0	4	3	2	9	1	3	8	7	8	12	4	0	7	11	12	5	0	4	5	7	4	7	5	7	1
Session	4	0	3	3	3	5	10	11	8	12	10	8	6	3	5	1	2	10	13	10	8	8	6	9	8	1	6
Session	5	0	1	1	3	10	11	9	6	8	4	2	6	4	2	4	2	3	3	5	2	0	3	0	1	0	0
Session	6	0	1	12	6	9	3	1	4	2	3	0	0	1	5	6	9	1	7	9	9	1	10	8	6	6	2
Session	7	1	5	5	2	3	3	3	4	1	0	1	1	1	1	0	0	6	6	2	8	2	3	6	9	4	1
Session	8	2	6	5	5	4	1	3	2	1	0	1	0	1	1	0	0	1	1	0	1	0	0	1	0	0	1
Session	9	4	4	3	3	1	1	0	0	1	0	0	1	1	0	4	1	0	1	1	0	0	0	0	0	4	2
Session	10	2	7	7	3	1	3	4	0	2	3	4	4	1	0	3	1	2	0	1	1	3	3	0	1	0	1
Session	11	3	4	3	1	0	1	1	1	1	0	0	1	0	0	0	0	0	0	0	0	1	0	0	0	0	1
Session	12	3	2	2	1	0	0	1	0	1	1	0	0	1	1	0	0	1	0	0	0	0	0	0	0	0	0
