# Supplementary material for: Dataset of active avoidance in Wistar-Kyoto and Sprague Dawley rats: Experimental data and reinforcement learning model code and output
Source: Data Brief. 2020 Jul 25;32:106074. doi: 10.1016/j.dib.2020.106074 (PMC7451822; doi:10.1016/j.dib.2020.106074)
Supplement: Supplementary file 1 [file mmc1.zip › ratRL_datafiles_Model_InputOutput/estimated_parms_ModelC.csv]

RAT	ALPHA	EPSILON	BETA	RSHOCK	RPRESS	PERSEV	GAMMA	negLLE	m_OTHER_DS	m_OTHER_SS	m_OTHER_Sh	m_OTHER_chamb	m_OTHER_home	m_PRESS_DS	m_PRESS_SS	m_PRESS_Sh	m_PRESS_chamb	m_PRESS_home	V_DS	V_SS	V_Sh	V_chamb	V_home	Amin	Amax	Astep	Emin	Emax	Estep	Bmin	Bmax	Bstep	RSmin	RSmax	RSstep	RPmin	RPmax	RPstep	Pmin	Pmax	Pstep	Gmin	Gmax	Gstep	N_overnight
S09	0.001	0.01	0.2	-2	-0.2	0.5	0	1620.736	-0.042	0.007	-0.836	0.022	0.009	0.077	-0.159	0.09	0.011	0.01	-0.166	0.079	-0.108	-0.084	0	0	0.01	0.001	0	0.01	0.001	0	1	0.1	-10	1	1	-0.2	-0.2	-0.2	-0.05	0.5	0.05	0	1	0.1	500
S10	0.002	0.01	0.2	-2	-0.2	0.5	0	2076.618	0.037	0.011	-0.705	0.017	0.009	0.107	-0.179	0.168	-0.068	0.01	-0.155	0.071	-0.116	-0.079	0	0	0.01	0.001	0	0.01	0.001	0	1	0.1	-10	1	1	-0.2	-0.2	-0.2	-0.05	0.5	0.05	0	1	0.1	500
S11	0.006	0.003	0.2	-4	-0.2	0.25	0.7	2586.697	-0.182	0.01	-0.17	0.014	0.003	0.23	-0.143	0.082	-0.023	0.01	-0.229	0.083	-0.211	-0.159	-0.014	0	0.01	0.001	0	0.01	0.001	0	1	0.1	-10	1	1	-0.2	-0.2	-0.2	-0.05	0.5	0.05	0	1	0.1	500
S12	0.001	0.01	0.1	-6	-0.2	0	1	1223.088	-0.3	-0.02	-2.125	-0.019	-0.046	0.164	-0.173	0.124	0.036	0.01	-0.463	-0.135	-0.256	-0.605	-0.006	0	0.01	0.001	0	0.01	0.001	0	1	0.1	-10	1	1	-0.2	-0.2	-0.2	-0.05	0.5	0.05	0	1	0.1	500
S13	0.003	0.01	0.2	-2	-0.2	0.4	0.8	2057.408	-0.04	0.012	-0.419	0.011	-0.013	0.185	-0.165	0.139	-0.041	0.01	-0.254	0.054	-0.094	-0.211	-0.007	0	0.01	0.001	0	0.01	0.001	0	1	0.1	-10	1	1	-0.2	-0.2	-0.2	-0.05	0.5	0.05	0	1	0.1	500
S14	0.006	0.006	0.2	-1	-0.2	0.45	0.9	1953.854	-0.051	0.008	-0.326	0.011	-0.013	0.15	-0.157	0.146	-0.029	0.01	-0.246	0.025	-0.285	-0.255	-0.023	0	0.01	0.001	0	0.01	0.001	0	1	0.1	-10	1	1	-0.2	-0.2	-0.2	-0.05	0.5	0.05	0	1	0.1	500
S15	0.004	0.005	0.1	-4	-0.2	0.1	0.5	1737.522	-0.079	0.001	-0.195	-0.005	0.005	0.141	-0.145	0.07	-0.01	0.01	-0.176	0.08	-0.115	-0.104	-0.004	0	0.01	0.001	0	0.01	0.001	0	1	0.1	-10	1	1	-0.2	-0.2	-0.2	-0.05	0.5	0.05	0	1	0.1	500
S16	0.01	0.002	0.2	-5	-0.2	0.45	0	2825.035	-0.157	0.024	-0.132	0.01	0.01	0.179	-0.124	0.107	-0.025	0.01	-0.348	0.15	-0.181	-0.154	0	0	0.01	0.001	0	0.01	0.001	0	1	0.1	-10	1	1	-0.2	-0.2	-0.2	-0.05	0.5	0.05	0	1	0.1	500
S17	0.001	0.005	0.1	-1	-0.2	0.35	0	1335.399	-0.001	0.006	-0.426	0.003	0.009	0.116	-0.14	0.122	-0.024	0.01	-0.107	0.049	-0.176	-0.055	0	0	0.01	0.001	0	0.01	0.001	0	1	0.1	-10	1	1	-0.2	-0.2	-0.2	-0.05	0.5	0.05	0	1	0.1	500
S18	0.001	0.01	0.1	-1	-0.2	0.35	0.5	1000.688	0.041	0.001	-0.523	0.011	0.005	0.026	-0.053	0.057	-0.002	0.01	-0.13	0.058	-0.076	-0.071	0	0	0.01	0.001	0	0.01	0.001	0	1	0.1	-10	1	1	-0.2	-0.2	-0.2	-0.05	0.5	0.05	0	1	0.1	500
S19	0.003	0.01	0.3	-2	-0.2	0.5	0	2695.393	-0.066	0.038	-0.731	0.024	0.009	0.139	-0.159	0.213	-0.083	0.01	-0.172	0.057	-0.196	-0.101	0	0	0.01	0.001	0	0.01	0.001	0	1	0.1	-10	1	1	-0.2	-0.2	-0.2	-0.05	0.5	0.05	0	1	0.1	500
S20	0.003	0.01	0.1	-1	-0.2	0.25	0.8	1091.141	0	0.001	-0.466	0.001	-0.005	0.09	-0.125	0.09	0.009	0.01	-0.179	0.062	-0.209	-0.13	-0.005	0	0.01	0.001	0	0.01	0.001	0	1	0.1	-10	1	1	-0.2	-0.2	-0.2	-0.05	0.5	0.05	0	1	0.1	500
S21	0.004	0.01	0.3	-2	-0.2	0.35	0.7	2518.439	-0.095	0.027	-0.382	0.027	-0.007	0.206	-0.156	0.183	-0.03	0.01	-0.289	0.078	-0.059	-0.207	-0.007	0	0.01	0.001	0	0.01	0.001	0	1	0.1	-10	1	1	-0.2	-0.2	-0.2	-0.05	0.5	0.05	0	1	0.1	500
S22	0.01	0.002	0.2	-4	-0.2	0.3	0.1	2718.844	-0.085	0.014	-0.148	0.004	0.01	0.129	-0.13	0.112	-0.055	0.01	-0.185	0.051	-0.241	-0.109	-0.001	0	0.01	0.001	0	0.01	0.001	0	1	0.1	-10	1	1	-0.2	-0.2	-0.2	-0.05	0.5	0.05	0	1	0.1	500
S23	0.01	0.003	0.1	-1	-0.2	0.25	0.8	1400.965	-0.051	-0.002	-0.165	-0.001	0.003	0.137	-0.114	0.06	-0.002	0.01	-0.143	0.075	-0.764	-0.121	-0.024	0	0.01	0.001	0	0.01	0.001	0	1	0.1	-10	1	1	-0.2	-0.2	-0.2	-0.05	0.5	0.05	0	1	0.1	500
S24	0.005	0.01	0.2	-1	-0.2	0.45	0.7	1849.778	-0.018	0.005	-0.421	0.005	-0.003	0.12	-0.174	0.234	-0.028	0.01	-0.168	0.061	-0.241	-0.109	-0.006	0	0.01	0.001	0	0.01	0.001	0	1	0.1	-10	1	1	-0.2	-0.2	-0.2	-0.05	0.5	0.05	0	1	0.1	500
S25	0.002	0.002	0.2	-2	-0.2	0.4	0.2	2292.084	0.012	0.014	-0.412	0.02	0.009	0.122	-0.127	0.101	-0.054	0.01	-0.163	0.059	-0.47	-0.094	-0.001	0	0.01	0.001	0	0.01	0.001	0	1	0.1	-10	1	1	-0.2	-0.2	-0.2	-0.05	0.5	0.05	0	1	0.1	500
S26	0.004	0.005	0.1	-1	-0.2	0.25	0.1	1714.563	-0.02	0.009	-0.278	0	0.009	0.095	-0.15	0.111	-0.024	0.01	-0.109	0.045	-0.182	-0.053	0	0	0.01	0.001	0	0.01	0.001	0	1	0.1	-10	1	1	-0.2	-0.2	-0.2	-0.05	0.5	0.05	0	1	0.1	500
S27	0.01	0.002	0.1	-2	-0.2	0.2	0.1	2044.656	-0.055	0.008	-0.208	0.005	0.01	0.089	-0.112	0.106	-0.041	0.01	-0.141	0.052	-0.775	-0.059	-0.001	0	0.01	0.001	0	0.01	0.001	0	1	0.1	-10	1	1	-0.2	-0.2	-0.2	-0.05	0.5	0.05	0	1	0.1	500
S28	0.003	0.006	0.1	-2	-0.2	0.1	0.8	1633.405	-0.185	0.005	-0.523	0.006	-0.005	0.205	-0.15	0.073	0.027	0.01	-0.261	0.082	-0.294	-0.192	-0.007	0	0.01	0.001	0	0.01	0.001	0	1	0.1	-10	1	1	-0.2	-0.2	-0.2	-0.05	0.5	0.05	0	1	0.1	500
S29	0.005	0.006	0.1	-1	-0.2	0.1	0.9	1749.779	-0.083	0.013	-0.246	0.002	-0.007	0.116	-0.15	0.089	-0.049	0.01	-0.264	-0.017	-0.167	-0.302	-0.014	0	0.01	0.001	0	0.01	0.001	0	1	0.1	-10	1	1	-0.2	-0.2	-0.2	-0.05	0.5	0.05	0	1	0.1	500
S30	0.007	0.005	0.1	-2	-0.2	0.2	0.8	1602.594	-0.092	0.007	-0.067	0.003	0	0.119	-0.144	0.052	-0.015	0.01	-0.196	0.065	-0.041	-0.154	-0.013	0	0.01	0.001	0	0.01	0.001	0	1	0.1	-10	1	1	-0.2	-0.2	-0.2	-0.05	0.5	0.05	0	1	0.1	500
S31	0.005	0.008	0.2	-1	-0.2	0.4	0.9	1883.903	-0.032	0.008	-0.381	0.009	-0.017	0.133	-0.166	0.162	-0.019	0.01	-0.249	0.019	-0.219	-0.248	-0.017	0	0.01	0.001	0	0.01	0.001	0	1	0.1	-10	1	1	-0.2	-0.2	-0.2	-0.05	0.5	0.05	0	1	0.1	500
S32	0.009	0.004	0.3	-5	-0.2	0.45	0	2501.491	-0.14	0.014	-0.578	0.013	0.01	0.213	-0.154	0.286	-0.056	0.01	-0.206	0.072	-0.934	-0.08	0	0	0.01	0.001	0	0.01	0.001	0	1	0.1	-10	1	1	-0.2	-0.2	-0.2	-0.05	0.5	0.05	0	1	0.1	500
S33	0.008	0.01	0.2	-2	-0.2	0.4	0.6	2077.056	-0.102	0.005	-0.314	0.005	0	0.157	-0.173	0.17	0.008	0.01	-0.254	0.104	-0.091	-0.14	-0.008	0	0.01	0.001	0	0.01	0.001	0	1	0.1	-10	1	1	-0.2	-0.2	-0.2	-0.05	0.5	0.05	0	1	0.1	500
S34	0.005	0.01	0.3	-3	-0.2	0.5	0	2538.943	-0.113	0.013	-0.572	0.005	0.009	0.198	-0.172	0.248	-0.02	0.01	-0.245	0.107	-0.098	-0.116	0	0	0.01	0.001	0	0.01	0.001	0	1	0.1	-10	1	1	-0.2	-0.2	-0.2	-0.05	0.5	0.05	0	1	0.1	500
S35	0.001	0.01	0.2	-1	-0.2	0.5	0.2	1734.769	0.053	0.014	-0.556	0.019	0.007	0.062	-0.176	0.148	-0.092	0.01	-0.13	0.054	-0.17	-0.074	0	0	0.01	0.001	0	0.01	0.001	0	1	0.1	-10	1	1	-0.2	-0.2	-0.2	-0.05	0.5	0.05	0	1	0.1	500
S36	0.008	0.002	0.1	-2	-0.2	0.2	0.8	2170.134	-0.089	0.007	-0.083	0.007	0.005	0.112	-0.113	0.059	-0.029	0.01	-0.176	0.051	-0.171	-0.148	-0.018	0	0.01	0.001	0	0.01	0.001	0	1	0.1	-10	1	1	-0.2	-0.2	-0.2	-0.05	0.5	0.05	0	1	0.1	500
S37	0.002	0.01	0.2	-2	-0.2	0.5	0	1743.636	-0.018	0.013	-0.579	0.014	0.009	0.08	-0.176	0.129	-0.066	0.01	-0.16	0.07	-0.096	-0.083	0	0	0.01	0.001	0	0.01	0.001	0	1	0.1	-10	1	1	-0.2	-0.2	-0.2	-0.05	0.5	0.05	0	1	0.1	500
S38	0.002	0.005	0.2	-1	-0.2	0.5	0.6	1744.121	0.027	0.007	-0.43	0.008	0.003	0.164	-0.151	0.16	-0.026	0.01	-0.206	0.082	-0.31	-0.126	-0.002	0	0.01	0.001	0	0.01	0.001	0	1	0.1	-10	1	1	-0.2	-0.2	-0.2	-0.05	0.5	0.05	0	1	0.1	500
S39	0.007	0.003	0.1	-1	-0.2	0.25	0.7	1412.422	-0.025	0	-0.194	0.001	0.005	0.12	-0.108	0.065	-0.003	0.01	-0.143	0.068	-0.637	-0.099	-0.011	0	0.01	0.001	0	0.01	0.001	0	1	0.1	-10	1	1	-0.2	-0.2	-0.2	-0.05	0.5	0.05	0	1	0.1	500
S40	0.009	0.005	0.1	-2	-0.2	0.2	0.8	1491.18	-0.071	0.002	-0.204	0.003	0.001	0.093	-0.137	0.067	-0.018	0.01	-0.149	0.057	-0.302	-0.114	-0.015	0	0.01	0.001	0	0.01	0.001	0	1	0.1	-10	1	1	-0.2	-0.2	-0.2	-0.05	0.5	0.05	0	1	0.1	500
S41	0.003	0.003	0.2	-2	-0.2	0.35	0.9	2365.611	-0.236	0.016	-0.369	0.016	-0.005	0.174	-0.138	0.073	-0.012	0.01	-0.402	-0.011	-0.357	-0.425	-0.015	0	0.01	0.001	0	0.01	0.001	0	1	0.1	-10	1	1	-0.2	-0.2	-0.2	-0.05	0.5	0.05	0	1	0.1	500
S42	0.005	0.007	0.3	-1	-0.2	0.5	0.9	2410.668	-0.028	0.019	-0.437	0.023	-0.026	0.237	-0.155	0.217	-0.026	0.01	-0.336	0.001	-0.388	-0.365	-0.026	0	0.01	0.001	0	0.01	0.001	0	1	0.1	-10	1	1	-0.2	-0.2	-0.2	-0.05	0.5	0.05	0	1	0.1	500
S43	0.009	0.005	0.2	-3	-0.2	0.5	0	1727.338	-0.087	0.017	-0.463	0.005	0.009	0.161	-0.161	0.29	-0.049	0.01	-0.149	0.049	-1.143	-0.063	0	0	0.01	0.001	0	0.01	0.001	0	1	0.1	-10	1	1	-0.2	-0.2	-0.2	-0.05	0.5	0.05	0	1	0.1	500
S44	0.001	0.008	0.1	-4	-0.2	0.05	0.4	1549.785	-0.053	0.002	-1.212	0.001	0.003	0.174	-0.146	0.111	0.037	0.01	-0.232	0.107	-0.17	-0.124	-0.001	0	0.01	0.001	0	0.01	0.001	0	1	0.1	-10	1	1	-0.2	-0.2	-0.2	-0.05	0.5	0.05	0	1	0.1	500
S45	0.002	0.002	0.1	-4	-0.2	0.05	0.8	2160.437	-0.281	0.01	-0.219	0.011	0.003	0.201	-0.095	0.076	0.05	0.01	-0.405	0.11	-0.163	-0.302	-0.007	0	0.01	0.001	0	0.01	0.001	0	1	0.1	-10	1	1	-0.2	-0.2	-0.2	-0.05	0.5	0.05	0	1	0.1	500
S46	0.01	0.003	0.1	-4	-0.2	0.2	0	1725.232	-0.032	-0.001	-0.149	0.006	0.01	0.073	-0.118	0.088	-0.038	0.01	-0.095	0.046	-0.256	-0.041	0	0	0.01	0.001	0	0.01	0.001	0	1	0.1	-10	1	1	-0.2	-0.2	-0.2	-0.05	0.5	0.05	0	1	0.1	500
S47	0.002	0.002	0.1	-3	-0.2	0.05	0.9	1977.754	-0.319	0.01	-0.411	0.007	-0.001	0.202	-0.096	0.077	0.053	0.01	-0.463	0.019	-0.388	-0.452	-0.011	0	0.01	0.001	0	0.01	0.001	0	1	0.1	-10	1	1	-0.2	-0.2	-0.2	-0.05	0.5	0.05	0	1	0.1	500
S48	0.001	0.006	0.1	-9	-0.2	0.05	0	1751.921	-0.261	-0.004	-0.643	-0.028	0.009	0.202	-0.14	0.076	0.047	0.01	-0.26	0.127	-0.1	-0.128	0	0	0.01	0.001	0	0.01	0.001	0	1	0.1	-10	1	1	-0.2	-0.2	-0.2	-0.05	0.5	0.05	0	1	0.1	500
W09	0.008	0.004	0.2	-5	-0.2	0.35	0.8	2441.809	-0.22	0.007	-0.219	-0.023	-0.002	0.23	-0.152	0.08	-0.011	0.01	-0.298	0.084	-0.319	-0.265	-0.024	0	0.01	0.001	0	0.01	0.001	0	1	0.1	-10	1	1	-0.2	-0.2	-0.2	-0.05	0.5	0.05	0	1	0.1	500
W10	0.01	0.01	0.2	-7	-0.2	0.15	0.7	1938.664	-0.135	0.015	-1.857	-0.031	-0.013	0.295	-0.159	0.124	0.052	0.01	-0.335	0.11	-0.206	-0.228	-0.002	0	0.01	0.001	0	0.01	0.001	0	1	0.1	-10	1	1	-0.2	-0.2	-0.2	-0.05	0.5	0.05	0	1	0.1	500
W11	0.001	0.001	0.1	-10	-0.2	0.2	0.2	2759.208	-0.137	0.004	-0.074	-0.001	0.009	0.133	-0.083	0.03	0.017	0.01	-0.301	0.102	-0.636	-0.144	-0.005	0	0.01	0.001	0	0.01	0.001	0	1	0.1	-10	1	1	-0.2	-0.2	-0.2	-0.05	0.5	0.05	0	1	0.1	500
W12	0.002	0.001	0.1	-8	-0.2	0.2	0	1960.706	-0.104	0.008	-0.051	0.01	0.01	0.101	-0.109	0.03	-0.031	0.01	-0.135	0.058	-0.201	-0.064	0	0	0.01	0.001	0	0.01	0.001	0	1	0.1	-10	1	1	-0.2	-0.2	-0.2	-0.05	0.5	0.05	0	1	0.1	500
W13	0.005	0.005	0.2	-5	-0.2	0.25	0.8	2427.649	-0.252	0.012	-0.228	0.005	-0.007	0.284	-0.154	0.103	-0.003	0.01	-0.31	0.078	-0.141	-0.252	-0.017	0	0.01	0.001	0	0.01	0.001	0	1	0.1	-10	1	1	-0.2	-0.2	-0.2	-0.05	0.5	0.05	0	1	0.1	500
W14	0.006	0.004	0.1	-6	-0.2	0.15	0.6	1911.394	-0.092	0.003	-0.061	0.009	0.005	0.137	-0.142	0.033	-0.028	0.01	-0.15	0.064	-0.071	-0.109	-0.007	0	0.01	0.001	0	0.01	0.001	0	1	0.1	-10	1	1	-0.2	-0.2	-0.2	-0.05	0.5	0.05	0	1	0.1	500
W15	0.002	0.002	0.1	-7	-0.2	0.1	0	2204.572	-0.129	0.004	-0.224	0.013	0.01	0.125	-0.106	0.051	-0.006	0.01	-0.216	0.1	-0.194	-0.103	0	0	0.01	0.001	0	0.01	0.001	0	1	0.1	-10	1	1	-0.2	-0.2	-0.2	-0.05	0.5	0.05	0	1	0.1	500
W16	0.008	0.004	0.2	-3	-0.2	0.3	0.9	2505.063	-0.125	0.013	-0.097	0.008	-0.011	0.202	-0.154	0.085	-0.038	0.01	-0.298	0.021	-0.048	-0.337	-0.042	0	0.01	0.001	0	0.01	0.001	0	1	0.1	-10	1	1	-0.2	-0.2	-0.2	-0.05	0.5	0.05	0	1	0.1	500
W17	0.001	0.01	0.1	-4	-0.2	0.05	0.7	1396.451	-0.128	0.01	-1.238	0.014	-0.006	0.169	-0.15	0.091	0.026	0.01	-0.252	0.086	-0.142	-0.169	-0.002	0	0.01	0.001	0	0.01	0.001	0	1	0.1	-10	1	1	-0.2	-0.2	-0.2	-0.05	0.5	0.05	0	1	0.1	500
W18	0.01	0.003	0.1	-2	-0.2	0.15	0.8	1963.577	-0.099	0.005	-0.129	0.006	0.003	0.12	-0.127	0.068	-0.026	0.01	-0.16	0.053	-0.272	-0.139	-0.021	0	0.01	0.001	0	0.01	0.001	0	1	0.1	-10	1	1	-0.2	-0.2	-0.2	-0.05	0.5	0.05	0	1	0.1	500
W19	0.009	0.001	0.1	-3	-0.2	0.15	0.9	2547.466	-0.105	0.012	-0.059	0.012	0.004	0.114	-0.082	0.046	-0.003	0.01	-0.278	0.016	-0.295	-0.307	-0.051	0	0.01	0.001	0	0.01	0.001	0	1	0.1	-10	1	1	-0.2	-0.2	-0.2	-0.05	0.5	0.05	0	1	0.1	500
W20	0.01	0.003	0.1	-3	-0.2	0.2	0.6	1809.335	-0.09	0.006	-0.114	0.008	0.007	0.105	-0.124	0.057	-0.032	0.01	-0.135	0.06	-0.251	-0.094	-0.01	0	0.01	0.001	0	0.01	0.001	0	1	0.1	-10	1	1	-0.2	-0.2	-0.2	-0.05	0.5	0.05	0	1	0.1	500
W21	0.002	0.01	0.2	-6	-0.2	0.2	0.7	2146.197	-0.197	0.011	-0.915	-0.043	-0.012	0.285	-0.175	0.117	-0.035	0.01	-0.313	0.094	-0.175	-0.224	-0.004	0	0.01	0.001	0	0.01	0.001	0	1	0.1	-10	1	1	-0.2	-0.2	-0.2	-0.05	0.5	0.05	0	1	0.1	500
W22	0.01	0.002	0.2	-4	-0.2	0.45	0.1	2348.51	-0.105	0.01	-0.337	0.013	0.009	0.174	-0.129	0.173	-0.044	0.01	-0.133	0.048	-1.33	-0.05	-0.002	0	0.01	0.001	0	0.01	0.001	0	1	0.1	-10	1	1	-0.2	-0.2	-0.2	-0.05	0.5	0.05	0	1	0.1	500
W23	0.007	0.002	0.1	-1	-0.2	0.25	0.8	1824.869	-0.074	0.006	-0.162	0.007	0.004	0.129	-0.107	0.046	-0.014	0.01	-0.186	0.059	-0.661	-0.154	-0.019	0	0.01	0.001	0	0.01	0.001	0	1	0.1	-10	1	1	-0.2	-0.2	-0.2	-0.05	0.5	0.05	0	1	0.1	500
W24	0.007	0.004	0.2	-10	-0.2	0.35	0	2406.475	-0.223	0.012	-0.358	-0.01	0.01	0.206	-0.155	0.062	-0.025	0.01	-0.254	0.083	-0.559	-0.123	0	0	0.01	0.001	0	0.01	0.001	0	1	0.1	-10	1	1	-0.2	-0.2	-0.2	-0.05	0.5	0.05	0	1	0.1	500
W25	0.004	0.004	0.2	-1	-0.2	0.45	0.7	1969.983	0.007	0.017	-0.288	0.021	0.002	0.188	-0.154	0.107	-0.05	0.01	-0.209	0.058	-0.551	-0.161	-0.008	0	0.01	0.001	0	0.01	0.001	0	1	0.1	-10	1	1	-0.2	-0.2	-0.2	-0.05	0.5	0.05	0	1	0.1	500
W26	0.003	0.002	0.1	-8	-0.2	0.15	0	2210.41	-0.135	0.002	-0.207	0.001	0.01	0.124	-0.111	0.036	-0.015	0.01	-0.197	0.084	-0.289	-0.1	0	0	0.01	0.001	0	0.01	0.001	0	1	0.1	-10	1	1	-0.2	-0.2	-0.2	-0.05	0.5	0.05	0	1	0.1	500
W27	0.002	0.01	0.2	-3	-0.2	0.35	0.7	2172.365	-0.133	0.018	-0.747	0.022	-0.007	0.202	-0.162	0.088	-0.013	0.01	-0.271	0.084	-0.159	-0.189	-0.003	0	0.01	0.001	0	0.01	0.001	0	1	0.1	-10	1	1	-0.2	-0.2	-0.2	-0.05	0.5	0.05	0	1	0.1	500
W28	0.001	0.006	0.1	-10	-0.2	0.1	0.7	1806.298	-0.795	0.016	-0.951	0.021	-0.004	0.25	-0.149	0.039	0.02	0.01	-0.331	0.107	-0.163	-0.229	-0.002	0	0.01	0.001	0	0.01	0.001	0	1	0.1	-10	1	1	-0.2	-0.2	-0.2	-0.05	0.5	0.05	0	1	0.1	500
W29	0.005	0.004	0.2	-2	-0.2	0.4	0.7	2191.971	-0.072	0.007	-0.256	-0.001	0.003	0.153	-0.154	0.123	-0.044	0.01	-0.187	0.065	-0.195	-0.136	-0.008	0	0.01	0.001	0	0.01	0.001	0	1	0.1	-10	1	1	-0.2	-0.2	-0.2	-0.05	0.5	0.05	0	1	0.1	500
W30	0.004	0.004	0.1	-2	-0.2	0.1	0.9	1711.544	-0.111	0.008	-0.185	0.01	-0.005	0.15	-0.13	0.068	0.001	0.01	-0.281	0.02	-0.139	-0.285	-0.015	0	0.01	0.001	0	0.01	0.001	0	1	0.1	-10	1	1	-0.2	-0.2	-0.2	-0.05	0.5	0.05	0	1	0.1	500
W31	0.001	0.004	0.1	-6	-0.2	0.1	0.6	1923.108	-0.387	0.011	-0.716	0.017	0.003	0.194	-0.13	0.057	0.016	0.01	-0.293	0.114	-0.18	-0.182	-0.002	0	0.01	0.001	0	0.01	0.001	0	1	0.1	-10	1	1	-0.2	-0.2	-0.2	-0.05	0.5	0.05	0	1	0.1	500
W32	0.005	0.004	0.2	-4	-0.2	0.3	0.8	2375.353	-0.167	0.009	-0.205	0	-0.002	0.213	-0.152	0.082	-0.026	0.01	-0.251	0.068	-0.177	-0.217	-0.015	0	0.01	0.001	0	0.01	0.001	0	1	0.1	-10	1	1	-0.2	-0.2	-0.2	-0.05	0.5	0.05	0	1	0.1	500
W33	0.001	0.005	0.1	-9	-0.2	0.1	0.4	1846.008	-0.145	0.003	-0.508	0.02	0.006	0.16	-0.143	0.042	0	0.01	-0.233	0.108	-0.099	-0.125	-0.001	0	0.01	0.001	0	0.01	0.001	0	1	0.1	-10	1	1	-0.2	-0.2	-0.2	-0.05	0.5	0.05	0	1	0.1	500
W34	0.006	0.01	0.2	-2	-0.2	0.4	0.9	1993.094	-0.056	0.007	-0.265	0.008	-0.03	0.184	-0.168	0.134	0.01	0.01	-0.275	0.035	-0.081	-0.271	-0.025	0	0.01	0.001	0	0.01	0.001	0	1	0.1	-10	1	1	-0.2	-0.2	-0.2	-0.05	0.5	0.05	0	1	0.1	500
W35	0.01	0.001	0.1	-4	-0.2	0.15	0.7	2525.721	-0.083	0.007	-0.074	0.005	0.008	0.099	-0.077	0.048	-0.017	0.01	-0.155	0.059	-0.455	-0.125	-0.019	0	0.01	0.001	0	0.01	0.001	0	1	0.1	-10	1	1	-0.2	-0.2	-0.2	-0.05	0.5	0.05	0	1	0.1	500
W36	0.005	0.002	0.1	-4	-0.2	0.15	0.9	2203.814	-0.174	0.009	-0.069	0.01	0	0.156	-0.111	0.035	0.007	0.01	-0.335	0.022	-0.131	-0.357	-0.026	0	0.01	0.001	0	0.01	0.001	0	1	0.1	-10	1	1	-0.2	-0.2	-0.2	-0.05	0.5	0.05	0	1	0.1	500
W37	0.001	0.006	0.2	-10	-0.2	0.25	0.5	2530.909	-0.293	0.016	-0.73	0.027	0.001	0.28	-0.148	0.076	0.009	0.01	-0.33	0.134	-0.116	-0.196	-0.001	0	0.01	0.001	0	0.01	0.001	0	1	0.1	-10	1	1	-0.2	-0.2	-0.2	-0.05	0.5	0.05	0	1	0.1	500
W38	0.008	0.002	0.1	-5	-0.2	0.2	0	1772.315	-0.043	0.006	-0.397	0.009	0.01	0.119	-0.118	0.103	-0.033	0.01	-0.118	0.038	-1.63	-0.039	0	0	0.01	0.001	0	0.01	0.001	0	1	0.1	-10	1	1	-0.2	-0.2	-0.2	-0.05	0.5	0.05	0	1	0.1	500
W39	0.007	0.003	0.1	-4	-0.2	0.15	0.7	1898.533	-0.125	0.005	-0.168	-0.001	0.005	0.127	-0.126	0.048	-0.021	0.01	-0.189	0.078	-0.331	-0.138	-0.012	0	0.01	0.001	0	0.01	0.001	0	1	0.1	-10	1	1	-0.2	-0.2	-0.2	-0.05	0.5	0.05	0	1	0.1	500
W40	0.01	0.001	0.1	-10	-0.2	0.2	0	2238.5	-0.093	0.004	-0.103	0.007	0.01	0.1	-0.078	0.037	-0.006	0.01	-0.135	0.042	-0.862	-0.039	0	0	0.01	0.001	0	0.01	0.001	0	1	0.1	-10	1	1	-0.2	-0.2	-0.2	-0.05	0.5	0.05	0	1	0.1	500
W41	0.004	0.004	0.2	-1	-0.2	0.45	0.7	1922.277	-0.018	0.006	-0.32	0.008	0.002	0.184	-0.148	0.129	-0.024	0.01	-0.206	0.076	-0.492	-0.136	-0.008	0	0.01	0.001	0	0.01	0.001	0	1	0.1	-10	1	1	-0.2	-0.2	-0.2	-0.05	0.5	0.05	0	1	0.1	500
W42	0.003	0.003	0.2	-2	-0.2	0.45	0.4	2065.583	-0.044	0.007	-0.469	0.01	0.007	0.174	-0.146	0.111	-0.036	0.01	-0.193	0.085	-0.537	-0.105	-0.003	0	0.01	0.001	0	0.01	0.001	0	1	0.1	-10	1	1	-0.2	-0.2	-0.2	-0.05	0.5	0.05	0	1	0.1	500
W43	0.002	0.009	0.1	-1	-0.2	0.05	0.7	1399.045	0.021	0.003	-0.547	0.004	-0.003	0.15	-0.155	0.131	0.012	0.01	-0.212	0.079	-0.275	-0.133	-0.003	0	0.01	0.001	0	0.01	0.001	0	1	0.1	-10	1	1	-0.2	-0.2	-0.2	-0.05	0.5	0.05	0	1	0.1	500
W44	0.01	0.001	0.1	-4	-0.2	0.15	0.3	2357.478	-0.074	0.006	-0.112	0.007	0.009	0.091	-0.081	0.057	-0.018	0.01	-0.128	0.054	-0.765	-0.059	-0.005	0	0.01	0.001	0	0.01	0.001	0	1	0.1	-10	1	1	-0.2	-0.2	-0.2	-0.05	0.5	0.05	0	1	0.1	500
W45	0.01	0.001	0.1	-4	-0.2	0.15	0	2368.12	-0.051	0.006	-0.124	0.006	0.01	0.078	-0.079	0.078	-0.026	0.01	-0.13	0.043	-0.686	-0.046	0	0	0.01	0.001	0	0.01	0.001	0	1	0.1	-10	1	1	-0.2	-0.2	-0.2	-0.05	0.5	0.05	0	1	0.1	500
W46	0.01	0.004	0.2	-3	-0.2	0.4	0.1	2123.159	-0.067	0.002	-0.481	0.01	0.009	0.144	-0.154	0.187	-0.052	0.01	-0.121	0.048	-1.009	-0.048	-0.001	0	0.01	0.001	0	0.01	0.001	0	1	0.1	-10	1	1	-0.2	-0.2	-0.2	-0.05	0.5	0.05	0	1	0.1	500
W47	0.006	0.002	0.1	-4	-0.2	0.1	0.7	2163.979	-0.116	0.002	-0.067	-0.001	0.006	0.149	-0.107	0.061	0.001	0.01	-0.191	0.07	-0.069	-0.13	-0.012	0	0.01	0.001	0	0.01	0.001	0	1	0.1	-10	1	1	-0.2	-0.2	-0.2	-0.05	0.5	0.05	0	1	0.1	500
W48	0.01	0.001	0.1	-2	-0.2	0.15	0.9	2498.935	-0.088	0.006	-0.076	0.006	0.004	0.111	-0.076	0.055	0.002	0.01	-0.232	0.052	-0.408	-0.23	-0.055	0	0.01	0.001	0	0.01	0.001	0	1	0.1	-10	1	1	-0.2	-0.2	-0.2	-0.05	0.5	0.05	0	1	0.1	500
