# Supplementary material for: Dataset of active avoidance in Wistar-Kyoto and Sprague Dawley rats: Experimental data and reinforcement learning model code and output
Source: Data Brief. 2020 Jul 25;32:106074. doi: 10.1016/j.dib.2020.106074 (PMC7451822; doi:10.1016/j.dib.2020.106074)
Supplement: Supplementary file 1 [file mmc1.zip › ratRL_datafiles_Model_InputOutput/S12.csv]

Timestep	Session	Trial	Danger	Safety	Shock	Chamber	Homecage	Leverpress
1	1	0	0	0	0	1	0	0
2	1	0	0	0	0	1	0	0
3	1	0	0	0	0	1	0	0
4	1	0	0	0	0	1	0	0
5	1	0	0	0	0	1	0	0
6	1	1	1	0	0	1	0	0
7	1	1	1	0	0	1	0	0
8	1	1	1	0	0	1	0	0
9	1	1	1	0	0	1	0	0
10	1	1	1	0	0	1	0	0
11	1	1	1	0	0	1	0	0
12	1	1	1	0	1	1	0	1
13	1	1	0	1	0	1	0	1
14	1	1	0	1	0	1	0	0
15	1	1	0	1	0	1	0	0
16	1	1	0	1	0	1	0	0
17	1	1	0	1	0	1	0	0
18	1	1	0	1	0	1	0	0
19	1	1	0	1	0	1	0	0
20	1	1	0	1	0	1	0	0
21	1	1	0	1	0	1	0	0
22	1	1	0	1	0	1	0	0
23	1	1	0	1	0	1	0	1
24	1	1	0	1	0	1	0	1
25	1	1	0	1	0	1	0	0
26	1	1	0	1	0	1	0	0
27	1	1	0	1	0	1	0	0
28	1	2	1	0	0	1	0	0
29	1	2	1	0	0	1	0	0
30	1	2	1	0	0	1	0	0
31	1	2	1	0	0	1	0	0
32	1	2	1	0	0	1	0	0
33	1	2	1	0	0	1	0	0
34	1	2	1	0	1	1	0	0
35	1	2	1	0	1	1	0	0
36	1	2	1	0	1	1	0	0
37	1	2	1	0	1	1	0	0
38	1	2	1	0	1	1	0	0
39	1	2	1	0	1	1	0	0
40	1	2	0	1	0	1	0	0
41	1	2	0	1	0	1	0	0
42	1	2	0	1	0	1	0	0
43	1	2	0	1	0	1	0	0
44	1	2	0	1	0	1	0	0
45	1	2	0	1	0	1	0	0
46	1	2	0	1	0	1	0	0
47	1	2	0	1	0	1	0	0
48	1	2	0	1	0	1	0	0
49	1	2	0	1	0	1	0	0
50	1	2	0	1	0	1	0	0
51	1	2	0	1	0	1	0	0
52	1	2	0	1	0	1	0	0
53	1	2	0	1	0	1	0	0
54	1	2	0	1	0	1	0	0
55	1	3	1	0	0	1	0	0
56	1	3	1	0	0	1	0	0
57	1	3	1	0	0	1	0	0
58	1	3	1	0	0	1	0	0
59	1	3	1	0	0	1	0	0
60	1	3	1	0	0	1	0	0
61	1	3	1	0	1	1	0	0
62	1	3	1	0	1	1	0	0
63	1	3	1	0	1	1	0	0
64	1	3	1	0	1	1	0	0
65	1	3	1	0	1	1	0	0
66	1	3	1	0	1	1	0	0
67	1	3	0	1	0	1	0	0
68	1	3	0	1	0	1	0	0
69	1	3	0	1	0	1	0	0
70	1	3	0	1	0	1	0	0
71	1	3	0	1	0	1	0	0
72	1	3	0	1	0	1	0	0
73	1	3	0	1	0	1	0	0
74	1	3	0	1	0	1	0	0
75	1	3	0	1	0	1	0	0
76	1	3	0	1	0	1	0	0
77	1	3	0	1	0	1	0	0
78	1	3	0	1	0	1	0	0
79	1	3	0	1	0	1	0	0
80	1	3	0	1	0	1	0	0
81	1	3	0	1	0	1	0	0
82	1	4	1	0	0	1	0	0
83	1	4	1	0	0	1	0	0
84	1	4	1	0	0	1	0	0
85	1	4	1	0	0	1	0	0
86	1	4	1	0	0	1	0	0
87	1	4	1	0	0	1	0	0
88	1	4	1	0	1	1	0	0
89	1	4	1	0	1	1	0	0
90	1	4	1	0	1	1	0	0
91	1	4	1	0	1	1	0	0
92	1	4	1	0	1	1	0	0
93	1	4	1	0	1	1	0	0
94	1	4	0	1	0	1	0	0
95	1	4	0	1	0	1	0	0
96	1	4	0	1	0	1	0	0
97	1	4	0	1	0	1	0	0
98	1	4	0	1	0	1	0	0
99	1	4	0	1	0	1	0	0
100	1	4	0	1	0	1	0	0
101	1	4	0	1	0	1	0	0
102	1	4	0	1	0	1	0	0
103	1	4	0	1	0	1	0	0
104	1	4	0	1	0	1	0	0
105	1	4	0	1	0	1	0	0
106	1	4	0	1	0	1	0	0
107	1	4	0	1	0	1	0	0
108	1	4	0	1	0	1	0	0
109	1	5	1	0	0	1	0	0
110	1	5	1	0	0	1	0	0
111	1	5	1	0	0	1	0	0
112	1	5	1	0	0	1	0	0
113	1	5	1	0	0	1	0	0
114	1	5	1	0	0	1	0	0
115	1	5	1	0	1	1	0	0
116	1	5	1	0	1	1	0	0
117	1	5	1	0	1	1	0	0
118	1	5	1	0	1	1	0	0
119	1	5	1	0	1	1	0	0
120	1	5	1	0	1	1	0	0
121	1	5	0	1	0	1	0	0
122	1	5	0	1	0	1	0	0
123	1	5	0	1	0	1	0	0
124	1	5	0	1	0	1	0	0
125	1	5	0	1	0	1	0	0
126	1	5	0	1	0	1	0	0
127	1	5	0	1	0	1	0	0
128	1	5	0	1	0	1	0	0
129	1	5	0	1	0	1	0	0
130	1	5	0	1	0	1	0	0
131	1	5	0	1	0	1	0	0
132	1	5	0	1	0	1	0	0
133	1	5	0	1	0	1	0	0
134	1	5	0	1	0	1	0	0
135	1	5	0	1	0	1	0	0
136	1	6	1	0	0	1	0	0
137	1	6	1	0	0	1	0	0
138	1	6	1	0	0	1	0	0
139	1	6	1	0	0	1	0	0
140	1	6	1	0	0	1	0	0
141	1	6	1	0	0	1	0	0
142	1	6	1	0	1	1	0	0
143	1	6	1	0	1	1	0	0
144	1	6	1	0	1	1	0	0
145	1	6	1	0	1	1	0	0
146	1	6	1	0	1	1	0	0
147	1	6	1	0	1	1	0	0
148	1	6	0	1	0	1	0	0
149	1	6	0	1	0	1	0	0
150	1	6	0	1	0	1	0	0
151	1	6	0	1	0	1	0	0
152	1	6	0	1	0	1	0	0
153	1	6	0	1	0	1	0	0
154	1	6	0	1	0	1	0	0
155	1	6	0	1	0	1	0	0
156	1	6	0	1	0	1	0	0
157	1	6	0	1	0	1	0	0
158	1	6	0	1	0	1	0	0
159	1	6	0	1	0	1	0	0
160	1	6	0	1	0	1	0	0
161	1	6	0	1	0	1	0	0
162	1	6	0	1	0	1	0	0
163	1	7	1	0	0	1	0	0
164	1	7	1	0	0	1	0	0
165	1	7	1	0	0	1	0	0
166	1	7	1	0	0	1	0	0
167	1	7	1	0	0	1	0	0
168	1	7	1	0	0	1	0	0
169	1	7	1	0	1	1	0	0
170	1	7	1	0	1	1	0	0
171	1	7	1	0	1	1	0	0
172	1	7	1	0	1	1	0	0
173	1	7	1	0	1	1	0	1
174	1	7	0	1	0	1	0	1
175	1	7	0	1	0	1	0	0
176	1	7	0	1	0	1	0	0
177	1	7	0	1	0	1	0	0
178	1	7	0	1	0	1	0	0
179	1	7	0	1	0	1	0	0
180	1	7	0	1	0	1	0	0
181	1	7	0	1	0	1	0	0
182	1	7	0	1	0	1	0	0
183	1	7	0	1	0	1	0	0
184	1	7	0	1	0	1	0	0
185	1	7	0	1	0	1	0	0
186	1	7	0	1	0	1	0	0
187	1	7	0	1	0	1	0	0
188	1	7	0	1	0	1	0	0
189	1	8	1	0	0	1	0	0
190	1	8	1	0	0	1	0	0
191	1	8	1	0	0	1	0	0
192	1	8	1	0	0	1	0	0
193	1	8	1	0	0	1	0	0
194	1	8	1	0	0	1	0	0
195	1	8	1	0	1	1	0	1
196	1	8	0	1	0	1	0	0
197	1	8	0	1	0	1	0	0
198	1	8	0	1	0	1	0	0
199	1	8	0	1	0	1	0	0
200	1	8	0	1	0	1	0	0
201	1	8	0	1	0	1	0	0
202	1	8	0	1	0	1	0	0
203	1	8	0	1	0	1	0	0
204	1	8	0	1	0	1	0	0
205	1	8	0	1	0	1	0	0
206	1	8	0	1	0	1	0	0
207	1	8	0	1	0	1	0	0
208	1	8	0	1	0	1	0	0
209	1	8	0	1	0	1	0	0
210	1	8	0	1	0	1	0	0
211	1	9	1	0	0	1	0	0
212	1	9	1	0	0	1	0	0
213	1	9	1	0	0	1	0	0
214	1	9	1	0	0	1	0	0
215	1	9	1	0	0	1	0	0
216	1	9	1	0	0	1	0	0
217	1	9	1	0	1	1	0	0
218	1	9	1	0	1	1	0	1
219	1	9	0	1	0	1	0	0
220	1	9	0	1	0	1	0	0
221	1	9	0	1	0	1	0	0
222	1	9	0	1	0	1	0	0
223	1	9	0	1	0	1	0	0
224	1	9	0	1	0	1	0	0
225	1	9	0	1	0	1	0	0
226	1	9	0	1	0	1	0	0
227	1	9	0	1	0	1	0	0
228	1	9	0	1	0	1	0	0
229	1	9	0	1	0	1	0	0
230	1	9	0	1	0	1	0	0
231	1	9	0	1	0	1	0	0
232	1	9	0	1	0	1	0	0
233	1	9	0	1	0	1	0	0
234	1	10	1	0	0	1	0	0
235	1	10	1	0	0	1	0	0
236	1	10	1	0	0	1	0	0
237	1	10	1	0	0	1	0	0
238	1	10	1	0	0	1	0	0
239	1	10	1	0	0	1	0	0
240	1	10	1	0	1	1	0	0
241	1	10	1	0	1	1	0	0
242	1	10	1	0	1	1	0	0
243	1	10	1	0	1	1	0	0
244	1	10	1	0	1	1	0	0
245	1	10	1	0	1	1	0	0
246	1	10	0	1	0	1	0	0
247	1	10	0	1	0	1	0	0
248	1	10	0	1	0	1	0	0
249	1	10	0	1	0	1	0	0
250	1	10	0	1	0	1	0	0
251	1	10	0	1	0	1	0	0
252	1	10	0	1	0	1	0	0
253	1	10	0	1	0	1	0	0
254	1	10	0	1	0	1	0	0
255	1	10	0	1	0	1	0	0
256	1	10	0	1	0	1	0	0
257	1	10	0	1	0	1	0	0
258	1	10	0	1	0	1	0	0
259	1	10	0	1	0	1	0	0
260	1	10	0	1	0	1	0	0
261	1	11	1	0	0	1	0	0
262	1	11	1	0	0	1	0	0
263	1	11	1	0	0	1	0	0
264	1	11	1	0	0	1	0	0
265	1	11	1	0	0	1	0	0
266	1	11	1	0	0	1	0	0
267	1	11	1	0	1	1	0	0
268	1	11	1	0	1	1	0	1
269	1	11	0	1	0	1	0	1
270	1	11	0	1	0	1	0	0
271	1	11	0	1	0	1	0	0
272	1	11	0	1	0	1	0	0
273	1	11	0	1	0	1	0	0
274	1	11	0	1	0	1	0	0
275	1	11	0	1	0	1	0	0
276	1	11	0	1	0	1	0	0
277	1	11	0	1	0	1	0	0
278	1	11	0	1	0	1	0	0
279	1	11	0	1	0	1	0	0
280	1	11	0	1	0	1	0	0
281	1	11	0	1	0	1	0	0
282	1	11	0	1	0	1	0	0
283	1	11	0	1	0	1	0	0
284	1	12	1	0	0	1	0	0
285	1	12	1	0	0	1	0	0
286	1	12	1	0	0	1	0	0
287	1	12	1	0	0	1	0	0
288	1	12	1	0	0	1	0	0
289	1	12	1	0	0	1	0	0
290	1	12	1	0	1	1	0	0
291	1	12	1	0	1	1	0	0
292	1	12	1	0	1	1	0	1
293	1	12	0	1	0	1	0	1
294	1	12	0	1	0	1	0	0
295	1	12	0	1	0	1	0	0
296	1	12	0	1	0	1	0	0
297	1	12	0	1	0	1	0	0
298	1	12	0	1	0	1	0	0
299	1	12	0	1	0	1	0	0
300	1	12	0	1	0	1	0	0
301	1	12	0	1	0	1	0	0
302	1	12	0	1	0	1	0	0
303	1	12	0	1	0	1	0	0
304	1	12	0	1	0	1	0	0
305	1	12	0	1	0	1	0	0
306	1	12	0	1	0	1	0	0
307	1	12	0	1	0	1	0	0
308	1	13	1	0	0	1	0	0
309	1	13	1	0	0	1	0	0
310	1	13	1	0	0	1	0	0
311	1	13	1	0	0	1	0	0
312	1	13	1	0	0	1	0	0
313	1	13	1	0	0	1	0	0
314	1	13	1	0	1	1	0	0
315	1	13	1	0	1	1	0	0
316	1	13	1	0	1	1	0	0
317	1	13	1	0	1	1	0	1
318	1	13	0	1	0	1	0	1
319	1	13	0	1	0	1	0	0
320	1	13	0	1	0	1	0	0
321	1	13	0	1	0	1	0	0
322	1	13	0	1	0	1	0	0
323	1	13	0	1	0	1	0	0
324	1	13	0	1	0	1	0	0
325	1	13	0	1	0	1	0	0
326	1	13	0	1	0	1	0	0
327	1	13	0	1	0	1	0	0
328	1	13	0	1	0	1	0	0
329	1	13	0	1	0	1	0	0
330	1	13	0	1	0	1	0	0
331	1	13	0	1	0	1	0	0
332	1	13	0	1	0	1	0	0
333	1	14	1	0	0	1	0	0
334	1	14	1	0	0	1	0	0
335	1	14	1	0	0	1	0	0
336	1	14	1	0	0	1	0	0
337	1	14	1	0	0	1	0	0
338	1	14	1	0	0	1	0	0
339	1	14	1	0	1	1	0	0
340	1	14	1	0	1	1	0	1
341	1	14	0	1	0	1	0	0
342	1	14	0	1	0	1	0	0
343	1	14	0	1	0	1	0	0
344	1	14	0	1	0	1	0	0
345	1	14	0	1	0	1	0	0
346	1	14	0	1	0	1	0	0
347	1	14	0	1	0	1	0	0
348	1	14	0	1	0	1	0	0
349	1	14	0	1	0	1	0	0
350	1	14	0	1	0	1	0	0
351	1	14	0	1	0	1	0	0
352	1	14	0	1	0	1	0	0
353	1	14	0	1	0	1	0	0
354	1	14	0	1	0	1	0	0
355	1	14	0	1	0	1	0	0
356	1	15	1	0	0	1	0	0
357	1	15	1	0	0	1	0	0
358	1	15	1	0	0	1	0	0
359	1	15	1	0	0	1	0	0
360	1	15	1	0	0	1	0	0
361	1	15	1	0	0	1	0	0
362	1	15	1	0	1	1	0	1
363	1	15	0	1	0	1	0	1
364	1	15	0	1	0	1	0	0
365	1	15	0	1	0	1	0	0
366	1	15	0	1	0	1	0	0
367	1	15	0	1	0	1	0	0
368	1	15	0	1	0	1	0	0
369	1	15	0	1	0	1	0	0
370	1	15	0	1	0	1	0	0
371	1	15	0	1	0	1	0	0
372	1	15	0	1	0	1	0	0
373	1	15	0	1	0	1	0	0
374	1	15	0	1	0	1	0	0
375	1	15	0	1	0	1	0	0
376	1	15	0	1	0	1	0	0
377	1	15	0	1	0	1	0	0
378	1	16	1	0	0	1	0	0
379	1	16	1	0	0	1	0	0
380	1	16	1	0	0	1	0	0
381	1	16	1	0	0	1	0	0
382	1	16	1	0	0	1	0	0
383	1	16	1	0	0	1	0	0
384	1	16	1	0	1	1	0	1
385	1	16	0	1	0	1	0	0
386	1	16	0	1	0	1	0	0
387	1	16	0	1	0	1	0	0
388	1	16	0	1	0	1	0	0
389	1	16	0	1	0	1	0	0
390	1	16	0	1	0	1	0	0
391	1	16	0	1	0	1	0	0
392	1	16	0	1	0	1	0	0
393	1	16	0	1	0	1	0	0
394	1	16	0	1	0	1	0	0
395	1	16	0	1	0	1	0	0
396	1	16	0	1	0	1	0	0
397	1	16	0	1	0	1	0	0
398	1	16	0	1	0	1	0	0
399	1	16	0	1	0	1	0	0
400	1	17	1	0	0	1	0	0
401	1	17	1	0	0	1	0	0
402	1	17	1	0	0	1	0	0
403	1	17	1	0	0	1	0	0
404	1	17	1	0	0	1	0	0
405	1	17	1	0	0	1	0	0
406	1	17	1	0	1	1	0	1
407	1	17	0	1	0	1	0	0
408	1	17	0	1	0	1	0	0
409	1	17	0	1	0	1	0	0
410	1	17	0	1	0	1	0	0
411	1	17	0	1	0	1	0	0
412	1	17	0	1	0	1	0	0
413	1	17	0	1	0	1	0	0
414	1	17	0	1	0	1	0	0
415	1	17	0	1	0	1	0	0
416	1	17	0	1	0	1	0	0
417	1	17	0	1	0	1	0	0
418	1	17	0	1	0	1	0	0
419	1	17	0	1	0	1	0	0
420	1	17	0	1	0	1	0	0
421	1	17	0	1	0	1	0	0
422	1	18	1	0	0	1	0	0
423	1	18	1	0	0	1	0	0
424	1	18	1	0	0	1	0	0
425	1	18	1	0	0	1	0	0
426	1	18	1	0	0	1	0	0
427	1	18	1	0	0	1	0	0
428	1	18	1	0	1	1	0	1
429	1	18	0	1	0	1	0	0
430	1	18	0	1	0	1	0	0
431	1	18	0	1	0	1	0	0
432	1	18	0	1	0	1	0	0
433	1	18	0	1	0	1	0	0
434	1	18	0	1	0	1	0	0
435	1	18	0	1	0	1	0	0
436	1	18	0	1	0	1	0	0
437	1	18	0	1	0	1	0	0
438	1	18	0	1	0	1	0	0
439	1	18	0	1	0	1	0	0
440	1	18	0	1	0	1	0	0
441	1	18	0	1	0	1	0	0
442	1	18	0	1	0	1	0	0
443	1	18	0	1	0	1	0	0
444	1	19	1	0	0	1	0	0
445	1	19	1	0	0	1	0	0
446	1	19	1	0	0	1	0	0
447	1	19	1	0	0	1	0	0
448	1	19	1	0	0	1	0	0
449	1	19	1	0	0	1	0	0
450	1	19	1	0	1	1	0	1
451	1	19	0	1	0	1	0	0
452	1	19	0	1	0	1	0	0
453	1	19	0	1	0	1	0	0
454	1	19	0	1	0	1	0	0
455	1	19	0	1	0	1	0	0
456	1	19	0	1	0	1	0	0
457	1	19	0	1	0	1	0	0
458	1	19	0	1	0	1	0	0
459	1	19	0	1	0	1	0	0
460	1	19	0	1	0	1	0	0
461	1	19	0	1	0	1	0	0
462	1	19	0	1	0	1	0	0
463	1	19	0	1	0	1	0	0
464	1	19	0	1	0	1	0	0
465	1	19	0	1	0	1	0	0
466	1	20	1	0	0	1	0	0
467	1	20	1	0	0	1	0	0
468	1	20	1	0	0	1	0	0
469	1	20	1	0	0	1	0	0
470	1	20	1	0	0	1	0	0
471	1	20	1	0	0	1	0	0
472	1	20	1	0	1	1	0	1
473	1	20	0	1	0	1	0	0
474	1	20	0	1	0	1	0	0
475	1	20	0	1	0	1	0	1
476	1	20	0	1	0	1	0	1
477	1	20	0	1	0	1	0	0
478	1	20	0	1	0	1	0	0
479	1	20	0	1	0	1	0	0
480	1	20	0	1	0	1	0	0
481	1	20	0	1	0	1	0	0
482	1	20	0	1	0	1	0	1
483	1	20	0	1	0	1	0	0
484	1	20	0	1	0	1	0	0
485	1	20	0	1	0	1	0	0
486	1	20	0	1	0	1	0	0
487	1	20	0	1	0	1	0	0
488	1	21	1	0	0	1	0	1
489	1	21	0	1	0	1	0	1
490	1	21	0	1	0	1	0	0
491	1	21	0	1	0	1	0	0
492	1	21	0	1	0	1	0	0
493	1	21	0	1	0	1	0	0
494	1	21	0	1	0	1	0	0
495	1	21	0	1	0	1	0	0
496	1	21	0	1	0	1	0	0
497	1	21	0	1	0	1	0	0
498	1	21	0	1	0	1	0	0
499	1	21	0	1	0	1	0	0
500	1	21	0	1	0	1	0	0
501	1	21	0	1	0	1	0	0
502	1	21	0	1	0	1	0	0
503	1	21	0	1	0	1	0	0
504	1	22	1	0	0	1	0	0
505	1	22	1	0	0	1	0	0
506	1	22	1	0	0	1	0	0
507	1	22	1	0	0	1	0	0
508	1	22	1	0	0	1	0	0
509	1	22	1	0	0	1	0	0
510	1	22	1	0	1	1	0	1
511	1	22	0	1	0	1	0	1
512	1	22	0	1	0	1	0	0
513	1	22	0	1	0	1	0	0
514	1	22	0	1	0	1	0	1
515	1	22	0	1	0	1	0	1
516	1	22	0	1	0	1	0	0
517	1	22	0	1	0	1	0	0
518	1	22	0	1	0	1	0	0
519	1	22	0	1	0	1	0	0
520	1	22	0	1	0	1	0	0
521	1	22	0	1	0	1	0	0
522	1	22	0	1	0	1	0	0
523	1	22	0	1	0	1	0	0
524	1	22	0	1	0	1	0	0
525	1	22	0	1	0	1	0	0
526	1	23	1	0	0	1	0	0
527	1	23	1	0	0	1	0	0
528	1	23	1	0	0	1	0	0
529	1	23	1	0	0	1	0	0
530	1	23	1	0	0	1	0	0
531	1	23	1	0	0	1	0	0
532	1	23	1	0	1	1	0	1
533	1	23	0	1	0	1	0	0
534	1	23	0	1	0	1	0	0
535	1	23	0	1	0	1	0	0
536	1	23	0	1	0	1	0	0
537	1	23	0	1	0	1	0	0
538	1	23	0	1	0	1	0	0
539	1	23	0	1	0	1	0	0
540	1	23	0	1	0	1	0	0
541	1	23	0	1	0	1	0	0
542	1	23	0	1	0	1	0	0
543	1	23	0	1	0	1	0	0
544	1	23	0	1	0	1	0	0
545	1	23	0	1	0	1	0	0
546	1	23	0	1	0	1	0	1
547	1	23	0	1	0	1	0	0
548	1	24	1	0	0	1	0	0
549	1	24	1	0	0	1	0	0
550	1	24	1	0	0	1	0	0
551	1	24	1	0	0	1	0	1
552	1	24	0	1	0	1	0	0
553	1	24	0	1	0	1	0	0
554	1	24	0	1	0	1	0	0
555	1	24	0	1	0	1	0	0
556	1	24	0	1	0	1	0	0
557	1	24	0	1	0	1	0	0
558	1	24	0	1	0	1	0	0
559	1	24	0	1	0	1	0	0
560	1	24	0	1	0	1	0	0
561	1	24	0	1	0	1	0	0
562	1	24	0	1	0	1	0	0
563	1	24	0	1	0	1	0	0
564	1	24	0	1	0	1	0	0
565	1	24	0	1	0	1	0	0
566	1	24	0	1	0	1	0	0
567	1	25	1	0	0	1	0	0
568	1	25	1	0	0	1	0	0
569	1	25	1	0	0	1	0	0
570	1	25	1	0	0	1	0	0
571	1	25	1	0	0	1	0	0
572	1	25	1	0	0	1	0	0
573	1	25	1	0	1	1	0	1
574	1	25	0	1	0	1	0	0
575	1	25	0	1	0	1	0	0
576	1	25	0	1	0	1	0	0
577	1	25	0	1	0	1	0	0
578	1	25	0	1	0	1	0	0
579	1	25	0	1	0	1	0	0
580	1	25	0	1	0	1	0	0
581	1	25	0	1	0	1	0	0
582	1	25	0	1	0	1	0	0
583	1	25	0	1	0	1	0	0
584	1	25	0	1	0	1	0	0
585	1	25	0	1	0	1	0	0
586	1	25	0	1	0	1	0	0
587	1	25	0	1	0	1	0	0
588	1	25	0	1	0	1	0	0
589	1	999	0	0	0	0	1	0
590	2	0	0	0	0	1	0	0
591	2	0	0	0	0	1	0	0
592	2	0	0	0	0	1	0	0
593	2	0	0	0	0	1	0	0
594	2	0	0	0	0	1	0	0
595	2	1	1	0	0	1	0	0
596	2	1	1	0	0	1	0	0
597	2	1	1	0	0	1	0	0
598	2	1	1	0	0	1	0	0
599	2	1	1	0	0	1	0	0
600	2	1	1	0	0	1	0	0
601	2	1	1	0	1	1	0	0
602	2	1	1	0	1	1	0	1
603	2	1	0	1	0	1	0	1
604	2	1	0	1	0	1	0	0
605	2	1	0	1	0	1	0	0
606	2	1	0	1	0	1	0	0
607	2	1	0	1	0	1	0	0
608	2	1	0	1	0	1	0	0
609	2	1	0	1	0	1	0	0
610	2	1	0	1	0	1	0	0
611	2	1	0	1	0	1	0	0
612	2	1	0	1	0	1	0	0
613	2	1	0	1	0	1	0	0
614	2	1	0	1	0	1	0	0
615	2	1	0	1	0	1	0	0
616	2	1	0	1	0	1	0	0
617	2	1	0	1	0	1	0	0
618	2	2	1	0	0	1	0	0
619	2	2	1	0	0	1	0	0
620	2	2	1	0	0	1	0	0
621	2	2	1	0	0	1	0	0
622	2	2	1	0	0	1	0	0
623	2	2	1	0	0	1	0	0
624	2	2	1	0	1	1	0	1
625	2	2	0	1	0	1	0	0
626	2	2	0	1	0	1	0	0
627	2	2	0	1	0	1	0	0
628	2	2	0	1	0	1	0	0
629	2	2	0	1	0	1	0	0
630	2	2	0	1	0	1	0	0
631	2	2	0	1	0	1	0	0
632	2	2	0	1	0	1	0	0
633	2	2	0	1	0	1	0	0
634	2	2	0	1	0	1	0	0
635	2	2	0	1	0	1	0	0
636	2	2	0	1	0	1	0	0
637	2	2	0	1	0	1	0	0
638	2	2	0	1	0	1	0	0
639	2	2	0	1	0	1	0	0
640	2	3	1	0	0	1	0	0
641	2	3	1	0	0	1	0	0
642	2	3	1	0	0	1	0	0
643	2	3	1	0	0	1	0	0
644	2	3	1	0	0	1	0	0
645	2	3	1	0	0	1	0	0
646	2	3	1	0	1	1	0	0
647	2	3	1	0	1	1	0	0
648	2	3	1	0	1	1	0	1
649	2	3	0	1	0	1	0	0
650	2	3	0	1	0	1	0	0
651	2	3	0	1	0	1	0	0
652	2	3	0	1	0	1	0	0
653	2	3	0	1	0	1	0	0
654	2	3	0	1	0	1	0	0
655	2	3	0	1	0	1	0	0
656	2	3	0	1	0	1	0	0
657	2	3	0	1	0	1	0	0
658	2	3	0	1	0	1	0	0
659	2	3	0	1	0	1	0	0
660	2	3	0	1	0	1	0	0
661	2	3	0	1	0	1	0	0
662	2	3	0	1	0	1	0	0
663	2	3	0	1	0	1	0	0
664	2	4	1	0	0	1	0	0
665	2	4	1	0	0	1	0	1
666	2	4	0	1	0	1	0	0
667	2	4	0	1	0	1	0	0
668	2	4	0	1	0	1	0	0
669	2	4	0	1	0	1	0	0
670	2	4	0	1	0	1	0	0
671	2	4	0	1	0	1	0	0
672	2	4	0	1	0	1	0	0
673	2	4	0	1	0	1	0	0
674	2	4	0	1	0	1	0	0
675	2	4	0	1	0	1	0	1
676	2	4	0	1	0	1	0	0
677	2	4	0	1	0	1	0	0
678	2	4	0	1	0	1	0	0
679	2	4	0	1	0	1	0	0
680	2	4	0	1	0	1	0	0
681	2	5	1	0	0	1	0	1
682	2	5	0	1	0	1	0	0
683	2	5	0	1	0	1	0	0
684	2	5	0	1	0	1	0	0
685	2	5	0	1	0	1	0	0
686	2	5	0	1	0	1	0	0
687	2	5	0	1	0	1	0	0
688	2	5	0	1	0	1	0	0
689	2	5	0	1	0	1	0	0
690	2	5	0	1	0	1	0	0
691	2	5	0	1	0	1	0	0
692	2	5	0	1	0	1	0	0
693	2	5	0	1	0	1	0	0
694	2	5	0	1	0	1	0	0
695	2	5	0	1	0	1	0	0
696	2	5	0	1	0	1	0	0
697	2	6	1	0	0	1	0	1
698	2	6	0	1	0	1	0	0
699	2	6	0	1	0	1	0	0
700	2	6	0	1	0	1	0	0
701	2	6	0	1	0	1	0	0
702	2	6	0	1	0	1	0	0
703	2	6	0	1	0	1	0	0
704	2	6	0	1	0	1	0	0
705	2	6	0	1	0	1	0	0
706	2	6	0	1	0	1	0	0
707	2	6	0	1	0	1	0	0
708	2	6	0	1	0	1	0	0
709	2	6	0	1	0	1	0	0
710	2	6	0	1	0	1	0	0
711	2	6	0	1	0	1	0	0
712	2	6	0	1	0	1	0	0
713	2	7	1	0	0	1	0	0
714	2	7	1	0	0	1	0	0
715	2	7	1	0	0	1	0	0
716	2	7	1	0	0	1	0	1
717	2	7	0	1	0	1	0	0
718	2	7	0	1	0	1	0	0
719	2	7	0	1	0	1	0	0
720	2	7	0	1	0	1	0	0
721	2	7	0	1	0	1	0	0
722	2	7	0	1	0	1	0	0
723	2	7	0	1	0	1	0	0
724	2	7	0	1	0	1	0	0
725	2	7	0	1	0	1	0	0
726	2	7	0	1	0	1	0	0
727	2	7	0	1	0	1	0	0
728	2	7	0	1	0	1	0	0
729	2	7	0	1	0	1	0	0
730	2	7	0	1	0	1	0	0
731	2	7	0	1	0	1	0	0
732	2	8	1	0	0	1	0	0
733	2	8	1	0	0	1	0	1
734	2	8	0	1	0	1	0	0
735	2	8	0	1	0	1	0	0
736	2	8	0	1	0	1	0	0
737	2	8	0	1	0	1	0	0
738	2	8	0	1	0	1	0	0
739	2	8	0	1	0	1	0	0
740	2	8	0	1	0	1	0	0
741	2	8	0	1	0	1	0	0
742	2	8	0	1	0	1	0	0
743	2	8	0	1	0	1	0	0
744	2	8	0	1	0	1	0	0
745	2	8	0	1	0	1	0	0
746	2	8	0	1	0	1	0	0
747	2	8	0	1	0	1	0	0
748	2	8	0	1	0	1	0	0
749	2	9	1	0	0	1	0	0
750	2	9	1	0	0	1	0	0
751	2	9	1	0	0	1	0	0
752	2	9	1	0	0	1	0	0
753	2	9	1	0	0	1	0	0
754	2	9	1	0	0	1	0	1
755	2	9	0	1	0	1	0	0
756	2	9	0	1	0	1	0	0
757	2	9	0	1	0	1	0	0
758	2	9	0	1	0	1	0	0
759	2	9	0	1	0	1	0	0
760	2	9	0	1	0	1	0	0
761	2	9	0	1	0	1	0	0
762	2	9	0	1	0	1	0	0
763	2	9	0	1	0	1	0	0
764	2	9	0	1	0	1	0	0
765	2	9	0	1	0	1	0	0
766	2	9	0	1	0	1	0	0
767	2	9	0	1	0	1	0	0
768	2	9	0	1	0	1	0	0
769	2	9	0	1	0	1	0	0
770	2	10	1	0	0	1	0	1
771	2	10	0	1	0	1	0	0
772	2	10	0	1	0	1	0	0
773	2	10	0	1	0	1	0	0
774	2	10	0	1	0	1	0	0
775	2	10	0	1	0	1	0	0
776	2	10	0	1	0	1	0	0
777	2	10	0	1	0	1	0	0
778	2	10	0	1	0	1	0	0
779	2	10	0	1	0	1	0	0
780	2	10	0	1	0	1	0	0
781	2	10	0	1	0	1	0	0
782	2	10	0	1	0	1	0	0
783	2	10	0	1	0	1	0	0
784	2	10	0	1	0	1	0	0
785	2	10	0	1	0	1	0	0
786	2	11	1	0	0	1	0	0
787	2	11	1	0	0	1	0	0
788	2	11	1	0	0	1	0	0
789	2	11	1	0	0	1	0	0
790	2	11	1	0	0	1	0	0
791	2	11	1	0	0	1	0	0
792	2	11	1	0	1	1	0	1
793	2	11	0	1	0	1	0	1
794	2	11	0	1	0	1	0	0
795	2	11	0	1	0	1	0	0
796	2	11	0	1	0	1	0	0
797	2	11	0	1	0	1	0	0
798	2	11	0	1	0	1	0	0
799	2	11	0	1	0	1	0	0
800	2	11	0	1	0	1	0	0
801	2	11	0	1	0	1	0	0
802	2	11	0	1	0	1	0	0
803	2	11	0	1	0	1	0	0
804	2	11	0	1	0	1	0	0
805	2	11	0	1	0	1	0	0
806	2	11	0	1	0	1	0	0
807	2	11	0	1	0	1	0	0
808	2	12	1	0	0	1	0	1
809	2	12	0	1	0	1	0	0
810	2	12	0	1	0	1	0	0
811	2	12	0	1	0	1	0	0
812	2	12	0	1	0	1	0	0
813	2	12	0	1	0	1	0	0
814	2	12	0	1	0	1	0	0
815	2	12	0	1	0	1	0	0
816	2	12	0	1	0	1	0	0
817	2	12	0	1	0	1	0	0
818	2	12	0	1	0	1	0	0
819	2	12	0	1	0	1	0	0
820	2	12	0	1	0	1	0	0
821	2	12	0	1	0	1	0	0
822	2	12	0	1	0	1	0	0
823	2	12	0	1	0	1	0	0
824	2	13	1	0	0	1	0	1
825	2	13	0	1	0	1	0	0
826	2	13	0	1	0	1	0	0
827	2	13	0	1	0	1	0	0
828	2	13	0	1	0	1	0	0
829	2	13	0	1	0	1	0	0
830	2	13	0	1	0	1	0	0
831	2	13	0	1	0	1	0	0
832	2	13	0	1	0	1	0	0
833	2	13	0	1	0	1	0	0
834	2	13	0	1	0	1	0	0
835	2	13	0	1	0	1	0	0
836	2	13	0	1	0	1	0	0
837	2	13	0	1	0	1	0	0
838	2	13	0	1	0	1	0	0
839	2	13	0	1	0	1	0	0
840	2	14	1	0	0	1	0	0
841	2	14	1	0	0	1	0	0
842	2	14	1	0	0	1	0	1
843	2	14	0	1	0	1	0	0
844	2	14	0	1	0	1	0	0
845	2	14	0	1	0	1	0	0
846	2	14	0	1	0	1	0	0
847	2	14	0	1	0	1	0	0
848	2	14	0	1	0	1	0	0
849	2	14	0	1	0	1	0	0
850	2	14	0	1	0	1	0	0
851	2	14	0	1	0	1	0	0
852	2	14	0	1	0	1	0	0
853	2	14	0	1	0	1	0	0
854	2	14	0	1	0	1	0	0
855	2	14	0	1	0	1	0	0
856	2	14	0	1	0	1	0	0
857	2	14	0	1	0	1	0	0
858	2	15	1	0	0	1	0	1
859	2	15	0	1	0	1	0	1
860	2	15	0	1	0	1	0	0
861	2	15	0	1	0	1	0	0
862	2	15	0	1	0	1	0	0
863	2	15	0	1	0	1	0	0
864	2	15	0	1	0	1	0	0
865	2	15	0	1	0	1	0	0
866	2	15	0	1	0	1	0	0
867	2	15	0	1	0	1	0	0
868	2	15	0	1	0	1	0	0
869	2	15	0	1	0	1	0	0
870	2	15	0	1	0	1	0	0
871	2	15	0	1	0	1	0	0
872	2	15	0	1	0	1	0	0
873	2	15	0	1	0	1	0	0
874	2	16	1	0	0	1	0	1
875	2	16	0	1	0	1	0	0
876	2	16	0	1	0	1	0	0
877	2	16	0	1	0	1	0	0
878	2	16	0	1	0	1	0	0
879	2	16	0	1	0	1	0	0
880	2	16	0	1	0	1	0	0
881	2	16	0	1	0	1	0	0
882	2	16	0	1	0	1	0	0
883	2	16	0	1	0	1	0	0
884	2	16	0	1	0	1	0	0
885	2	16	0	1	0	1	0	0
886	2	16	0	1	0	1	0	0
887	2	16	0	1	0	1	0	0
888	2	16	0	1	0	1	0	0
889	2	16	0	1	0	1	0	0
890	2	17	1	0	0	1	0	0
891	2	17	1	0	0	1	0	1
892	2	17	0	1	0	1	0	0
893	2	17	0	1	0	1	0	0
894	2	17	0	1	0	1	0	0
895	2	17	0	1	0	1	0	0
896	2	17	0	1	0	1	0	0
897	2	17	0	1	0	1	0	0
898	2	17	0	1	0	1	0	0
899	2	17	0	1	0	1	0	0
900	2	17	0	1	0	1	0	0
901	2	17	0	1	0	1	0	0
902	2	17	0	1	0	1	0	0
903	2	17	0	1	0	1	0	0
904	2	17	0	1	0	1	0	0
905	2	17	0	1	0	1	0	0
906	2	17	0	1	0	1	0	0
907	2	18	1	0	0	1	0	1
908	2	18	0	1	0	1	0	0
909	2	18	0	1	0	1	0	0
910	2	18	0	1	0	1	0	0
911	2	18	0	1	0	1	0	0
912	2	18	0	1	0	1	0	1
913	2	18	0	1	0	1	0	0
914	2	18	0	1	0	1	0	1
915	2	18	0	1	0	1	0	0
916	2	18	0	1	0	1	0	0
917	2	18	0	1	0	1	0	0
918	2	18	0	1	0	1	0	1
919	2	18	0	1	0	1	0	0
920	2	18	0	1	0	1	0	0
921	2	18	0	1	0	1	0	0
922	2	18	0	1	0	1	0	0
923	2	19	1	0	0	1	0	1
924	2	19	0	1	0	1	0	1
925	2	19	0	1	0	1	0	0
926	2	19	0	1	0	1	0	0
927	2	19	0	1	0	1	0	0
928	2	19	0	1	0	1	0	0
929	2	19	0	1	0	1	0	1
930	2	19	0	1	0	1	0	0
931	2	19	0	1	0	1	0	0
932	2	19	0	1	0	1	0	0
933	2	19	0	1	0	1	0	0
934	2	19	0	1	0	1	0	0
935	2	19	0	1	0	1	0	0
936	2	19	0	1	0	1	0	0
937	2	19	0	1	0	1	0	0
938	2	19	0	1	0	1	0	0
939	2	20	1	0	0	1	0	0
940	2	20	1	0	0	1	0	1
941	2	20	0	1	0	1	0	0
942	2	20	0	1	0	1	0	0
943	2	20	0	1	0	1	0	0
944	2	20	0	1	0	1	0	0
945	2	20	0	1	0	1	0	1
946	2	20	0	1	0	1	0	0
947	2	20	0	1	0	1	0	0
948	2	20	0	1	0	1	0	0
949	2	20	0	1	0	1	0	1
950	2	20	0	1	0	1	0	0
951	2	20	0	1	0	1	0	0
952	2	20	0	1	0	1	0	0
953	2	20	0	1	0	1	0	0
954	2	20	0	1	0	1	0	1
955	2	20	0	1	0	1	0	0
956	2	21	1	0	0	1	0	1
957	2	21	0	1	0	1	0	0
958	2	21	0	1	0	1	0	0
959	2	21	0	1	0	1	0	0
960	2	21	0	1	0	1	0	0
961	2	21	0	1	0	1	0	0
962	2	21	0	1	0	1	0	0
963	2	21	0	1	0	1	0	0
964	2	21	0	1	0	1	0	0
965	2	21	0	1	0	1	0	0
966	2	21	0	1	0	1	0	0
967	2	21	0	1	0	1	0	0
968	2	21	0	1	0	1	0	0
969	2	21	0	1	0	1	0	0
970	2	21	0	1	0	1	0	0
971	2	21	0	1	0	1	0	0
972	2	22	1	0	0	1	0	1
973	2	22	0	1	0	1	0	1
974	2	22	0	1	0	1	0	0
975	2	22	0	1	0	1	0	0
976	2	22	0	1	0	1	0	0
977	2	22	0	1	0	1	0	0
978	2	22	0	1	0	1	0	0
979	2	22	0	1	0	1	0	0
980	2	22	0	1	0	1	0	0
981	2	22	0	1	0	1	0	0
982	2	22	0	1	0	1	0	0
983	2	22	0	1	0	1	0	0
984	2	22	0	1	0	1	0	0
985	2	22	0	1	0	1	0	0
986	2	22	0	1	0	1	0	0
987	2	22	0	1	0	1	0	0
988	2	23	1	0	0	1	0	0
989	2	23	1	0	0	1	0	1
990	2	23	0	1	0	1	0	0
991	2	23	0	1	0	1	0	0
992	2	23	0	1	0	1	0	0
993	2	23	0	1	0	1	0	1
994	2	23	0	1	0	1	0	0
995	2	23	0	1	0	1	0	0
996	2	23	0	1	0	1	0	0
997	2	23	0	1	0	1	0	0
998	2	23	0	1	0	1	0	0
999	2	23	0	1	0	1	0	0
1000	2	23	0	1	0	1	0	0
1001	2	23	0	1	0	1	0	0
1002	2	23	0	1	0	1	0	0
1003	2	23	0	1	0	1	0	0
1004	2	23	0	1	0	1	0	0
1005	2	24	1	0	0	1	0	1
1006	2	24	0	1	0	1	0	0
1007	2	24	0	1	0	1	0	0
1008	2	24	0	1	0	1	0	0
1009	2	24	0	1	0	1	0	0
1010	2	24	0	1	0	1	0	0
1011	2	24	0	1	0	1	0	0
1012	2	24	0	1	0	1	0	0
1013	2	24	0	1	0	1	0	0
1014	2	24	0	1	0	1	0	0
1015	2	24	0	1	0	1	0	0
1016	2	24	0	1	0	1	0	0
1017	2	24	0	1	0	1	0	0
1018	2	24	0	1	0	1	0	0
1019	2	24	0	1	0	1	0	1
1020	2	24	0	1	0	1	0	0
1021	2	25	1	0	0	1	0	1
1022	2	25	0	1	0	1	0	0
1023	2	25	0	1	0	1	0	0
1024	2	25	0	1	0	1	0	0
1025	2	25	0	1	0	1	0	0
1026	2	25	0	1	0	1	0	0
1027	2	25	0	1	0	1	0	0
1028	2	25	0	1	0	1	0	0
1029	2	25	0	1	0	1	0	0
1030	2	25	0	1	0	1	0	0
1031	2	25	0	1	0	1	0	0
1032	2	25	0	1	0	1	0	0
1033	2	25	0	1	0	1	0	0
1034	2	25	0	1	0	1	0	0
1035	2	25	0	1	0	1	0	0
1036	2	25	0	1	0	1	0	0
1037	2	999	0	0	0	0	1	0
1038	3	0	0	0	0	1	0	0
1039	3	0	0	0	0	1	0	0
1040	3	0	0	0	0	1	0	0
1041	3	0	0	0	0	1	0	0
1042	3	0	0	0	0	1	0	0
1043	3	1	1	0	0	1	0	0
1044	3	1	1	0	0	1	0	0
1045	3	1	1	0	0	1	0	0
1046	3	1	1	0	0	1	0	0
1047	3	1	1	0	0	1	0	0
1048	3	1	1	0	0	1	0	0
1049	3	1	1	0	1	1	0	1
1050	3	1	0	1	0	1	0	0
1051	3	1	0	1	0	1	0	0
1052	3	1	0	1	0	1	0	0
1053	3	1	0	1	0	1	0	0
1054	3	1	0	1	0	1	0	0
1055	3	1	0	1	0	1	0	0
1056	3	1	0	1	0	1	0	0
1057	3	1	0	1	0	1	0	0
1058	3	1	0	1	0	1	0	0
1059	3	1	0	1	0	1	0	0
1060	3	1	0	1	0	1	0	0
1061	3	1	0	1	0	1	0	0
1062	3	1	0	1	0	1	0	0
1063	3	1	0	1	0	1	0	0
1064	3	1	0	1	0	1	0	0
1065	3	2	1	0	0	1	0	0
1066	3	2	1	0	0	1	0	0
1067	3	2	1	0	0	1	0	0
1068	3	2	1	0	0	1	0	0
1069	3	2	1	0	0	1	0	0
1070	3	2	1	0	0	1	0	0
1071	3	2	1	0	1	1	0	1
1072	3	2	0	1	0	1	0	0
1073	3	2	0	1	0	1	0	0
1074	3	2	0	1	0	1	0	0
1075	3	2	0	1	0	1	0	0
1076	3	2	0	1	0	1	0	0
1077	3	2	0	1	0	1	0	0
1078	3	2	0	1	0	1	0	0
1079	3	2	0	1	0	1	0	0
1080	3	2	0	1	0	1	0	0
1081	3	2	0	1	0	1	0	0
1082	3	2	0	1	0	1	0	0
1083	3	2	0	1	0	1	0	0
1084	3	2	0	1	0	1	0	0
1085	3	2	0	1	0	1	0	0
1086	3	2	0	1	0	1	0	0
1087	3	3	1	0	0	1	0	0
1088	3	3	1	0	0	1	0	0
1089	3	3	1	0	0	1	0	0
1090	3	3	1	0	0	1	0	0
1091	3	3	1	0	0	1	0	0
1092	3	3	1	0	0	1	0	0
1093	3	3	1	0	1	1	0	1
1094	3	3	0	1	0	1	0	0
1095	3	3	0	1	0	1	0	0
1096	3	3	0	1	0	1	0	0
1097	3	3	0	1	0	1	0	0
1098	3	3	0	1	0	1	0	0
1099	3	3	0	1	0	1	0	0
1100	3	3	0	1	0	1	0	0
1101	3	3	0	1	0	1	0	0
1102	3	3	0	1	0	1	0	0
1103	3	3	0	1	0	1	0	0
1104	3	3	0	1	0	1	0	0
1105	3	3	0	1	0	1	0	0
1106	3	3	0	1	0	1	0	0
1107	3	3	0	1	0	1	0	0
1108	3	3	0	1	0	1	0	0
1109	3	4	1	0	0	1	0	0
1110	3	4	1	0	0	1	0	0
1111	3	4	1	0	0	1	0	0
1112	3	4	1	0	0	1	0	0
1113	3	4	1	0	0	1	0	0
1114	3	4	1	0	0	1	0	0
1115	3	4	1	0	1	1	0	1
1116	3	4	0	1	0	1	0	1
1117	3	4	0	1	0	1	0	0
1118	3	4	0	1	0	1	0	0
1119	3	4	0	1	0	1	0	1
1120	3	4	0	1	0	1	0	0
1121	3	4	0	1	0	1	0	0
1122	3	4	0	1	0	1	0	0
1123	3	4	0	1	0	1	0	0
1124	3	4	0	1	0	1	0	0
1125	3	4	0	1	0	1	0	0
1126	3	4	0	1	0	1	0	0
1127	3	4	0	1	0	1	0	0
1128	3	4	0	1	0	1	0	0
1129	3	4	0	1	0	1	0	0
1130	3	4	0	1	0	1	0	0
1131	3	5	1	0	0	1	0	1
1132	3	5	0	1	0	1	0	0
1133	3	5	0	1	0	1	0	0
1134	3	5	0	1	0	1	0	0
1135	3	5	0	1	0	1	0	0
1136	3	5	0	1	0	1	0	1
1137	3	5	0	1	0	1	0	0
1138	3	5	0	1	0	1	0	0
1139	3	5	0	1	0	1	0	0
1140	3	5	0	1	0	1	0	0
1141	3	5	0	1	0	1	0	0
1142	3	5	0	1	0	1	0	0
1143	3	5	0	1	0	1	0	0
1144	3	5	0	1	0	1	0	0
1145	3	5	0	1	0	1	0	0
1146	3	5	0	1	0	1	0	0
1147	3	6	1	0	0	1	0	0
1148	3	6	1	0	0	1	0	1
1149	3	6	0	1	0	1	0	0
1150	3	6	0	1	0	1	0	0
1151	3	6	0	1	0	1	0	0
1152	3	6	0	1	0	1	0	0
1153	3	6	0	1	0	1	0	0
1154	3	6	0	1	0	1	0	0
1155	3	6	0	1	0	1	0	0
1156	3	6	0	1	0	1	0	0
1157	3	6	0	1	0	1	0	0
1158	3	6	0	1	0	1	0	0
1159	3	6	0	1	0	1	0	0
1160	3	6	0	1	0	1	0	0
1161	3	6	0	1	0	1	0	0
1162	3	6	0	1	0	1	0	0
1163	3	6	0	1	0	1	0	0
1164	3	7	1	0	0	1	0	1
1165	3	7	0	1	0	1	0	1
1166	3	7	0	1	0	1	0	0
1167	3	7	0	1	0	1	0	0
1168	3	7	0	1	0	1	0	0
1169	3	7	0	1	0	1	0	0
1170	3	7	0	1	0	1	0	0
1171	3	7	0	1	0	1	0	0
1172	3	7	0	1	0	1	0	0
1173	3	7	0	1	0	1	0	0
1174	3	7	0	1	0	1	0	0
1175	3	7	0	1	0	1	0	0
1176	3	7	0	1	0	1	0	0
1177	3	7	0	1	0	1	0	0
1178	3	7	0	1	0	1	0	0
1179	3	7	0	1	0	1	0	0
1180	3	8	1	0	0	1	0	1
1181	3	8	0	1	0	1	0	1
1182	3	8	0	1	0	1	0	0
1183	3	8	0	1	0	1	0	0
1184	3	8	0	1	0	1	0	0
1185	3	8	0	1	0	1	0	0
1186	3	8	0	1	0	1	0	0
1187	3	8	0	1	0	1	0	0
1188	3	8	0	1	0	1	0	0
1189	3	8	0	1	0	1	0	0
1190	3	8	0	1	0	1	0	0
1191	3	8	0	1	0	1	0	0
1192	3	8	0	1	0	1	0	0
1193	3	8	0	1	0	1	0	0
1194	3	8	0	1	0	1	0	0
1195	3	8	0	1	0	1	0	0
1196	3	9	1	0	0	1	0	1
1197	3	9	0	1	0	1	0	0
1198	3	9	0	1	0	1	0	0
1199	3	9	0	1	0	1	0	0
1200	3	9	0	1	0	1	0	0
1201	3	9	0	1	0	1	0	0
1202	3	9	0	1	0	1	0	0
1203	3	9	0	1	0	1	0	0
1204	3	9	0	1	0	1	0	0
1205	3	9	0	1	0	1	0	0
1206	3	9	0	1	0	1	0	1
1207	3	9	0	1	0	1	0	0
1208	3	9	0	1	0	1	0	0
1209	3	9	0	1	0	1	0	0
1210	3	9	0	1	0	1	0	0
1211	3	9	0	1	0	1	0	0
1212	3	10	1	0	0	1	0	1
1213	3	10	0	1	0	1	0	0
1214	3	10	0	1	0	1	0	0
1215	3	10	0	1	0	1	0	0
1216	3	10	0	1	0	1	0	0
1217	3	10	0	1	0	1	0	0
1218	3	10	0	1	0	1	0	0
1219	3	10	0	1	0	1	0	0
1220	3	10	0	1	0	1	0	0
1221	3	10	0	1	0	1	0	0
1222	3	10	0	1	0	1	0	0
1223	3	10	0	1	0	1	0	0
1224	3	10	0	1	0	1	0	0
1225	3	10	0	1	0	1	0	0
1226	3	10	0	1	0	1	0	1
1227	3	10	0	1	0	1	0	0
1228	3	11	1	0	0	1	0	0
1229	3	11	1	0	0	1	0	0
1230	3	11	1	0	0	1	0	1
1231	3	11	0	1	0	1	0	1
1232	3	11	0	1	0	1	0	0
1233	3	11	0	1	0	1	0	0
1234	3	11	0	1	0	1	0	0
1235	3	11	0	1	0	1	0	0
1236	3	11	0	1	0	1	0	0
1237	3	11	0	1	0	1	0	0
1238	3	11	0	1	0	1	0	0
1239	3	11	0	1	0	1	0	0
1240	3	11	0	1	0	1	0	0
1241	3	11	0	1	0	1	0	0
1242	3	11	0	1	0	1	0	0
1243	3	11	0	1	0	1	0	0
1244	3	11	0	1	0	1	0	0
1245	3	11	0	1	0	1	0	0
1246	3	12	1	0	0	1	0	0
1247	3	12	1	0	0	1	0	1
1248	3	12	0	1	0	1	0	0
1249	3	12	0	1	0	1	0	0
1250	3	12	0	1	0	1	0	0
1251	3	12	0	1	0	1	0	0
1252	3	12	0	1	0	1	0	0
1253	3	12	0	1	0	1	0	0
1254	3	12	0	1	0	1	0	0
1255	3	12	0	1	0	1	0	0
1256	3	12	0	1	0	1	0	0
1257	3	12	0	1	0	1	0	0
1258	3	12	0	1	0	1	0	0
1259	3	12	0	1	0	1	0	0
1260	3	12	0	1	0	1	0	0
1261	3	12	0	1	0	1	0	0
1262	3	12	0	1	0	1	0	0
1263	3	13	1	0	0	1	0	1
1264	3	13	0	1	0	1	0	0
1265	3	13	0	1	0	1	0	0
1266	3	13	0	1	0	1	0	0
1267	3	13	0	1	0	1	0	0
1268	3	13	0	1	0	1	0	0
1269	3	13	0	1	0	1	0	0
1270	3	13	0	1	0	1	0	0
1271	3	13	0	1	0	1	0	0
1272	3	13	0	1	0	1	0	0
1273	3	13	0	1	0	1	0	0
1274	3	13	0	1	0	1	0	0
1275	3	13	0	1	0	1	0	0
1276	3	13	0	1	0	1	0	1
1277	3	13	0	1	0	1	0	0
1278	3	13	0	1	0	1	0	0
1279	3	14	1	0	0	1	0	0
1280	3	14	1	0	0	1	0	1
1281	3	14	0	1	0	1	0	0
1282	3	14	0	1	0	1	0	0
1283	3	14	0	1	0	1	0	0
1284	3	14	0	1	0	1	0	0
1285	3	14	0	1	0	1	0	0
1286	3	14	0	1	0	1	0	0
1287	3	14	0	1	0	1	0	0
1288	3	14	0	1	0	1	0	0
1289	3	14	0	1	0	1	0	0
1290	3	14	0	1	0	1	0	0
1291	3	14	0	1	0	1	0	0
1292	3	14	0	1	0	1	0	0
1293	3	14	0	1	0	1	0	0
1294	3	14	0	1	0	1	0	0
1295	3	14	0	1	0	1	0	0
1296	3	15	1	0	0	1	0	1
1297	3	15	0	1	0	1	0	0
1298	3	15	0	1	0	1	0	0
1299	3	15	0	1	0	1	0	0
1300	3	15	0	1	0	1	0	0
1301	3	15	0	1	0	1	0	0
1302	3	15	0	1	0	1	0	0
1303	3	15	0	1	0	1	0	0
1304	3	15	0	1	0	1	0	0
1305	3	15	0	1	0	1	0	0
1306	3	15	0	1	0	1	0	0
1307	3	15	0	1	0	1	0	0
1308	3	15	0	1	0	1	0	0
1309	3	15	0	1	0	1	0	0
1310	3	15	0	1	0	1	0	0
1311	3	15	0	1	0	1	0	0
1312	3	16	1	0	0	1	0	0
1313	3	16	1	0	0	1	0	0
1314	3	16	1	0	0	1	0	0
1315	3	16	1	0	0	1	0	0
1316	3	16	1	0	0	1	0	1
1317	3	16	0	1	0	1	0	1
1318	3	16	0	1	0	1	0	0
1319	3	16	0	1	0	1	0	0
1320	3	16	0	1	0	1	0	0
1321	3	16	0	1	0	1	0	0
1322	3	16	0	1	0	1	0	0
1323	3	16	0	1	0	1	0	0
1324	3	16	0	1	0	1	0	0
1325	3	16	0	1	0	1	0	0
1326	3	16	0	1	0	1	0	0
1327	3	16	0	1	0	1	0	0
1328	3	16	0	1	0	1	0	0
1329	3	16	0	1	0	1	0	0
1330	3	16	0	1	0	1	0	0
1331	3	16	0	1	0	1	0	0
1332	3	17	1	0	0	1	0	0
1333	3	17	1	0	0	1	0	0
1334	3	17	1	0	0	1	0	0
1335	3	17	1	0	0	1	0	0
1336	3	17	1	0	0	1	0	0
1337	3	17	1	0	0	1	0	0
1338	3	17	1	0	1	1	0	1
1339	3	17	0	1	0	1	0	0
1340	3	17	0	1	0	1	0	0
1341	3	17	0	1	0	1	0	0
1342	3	17	0	1	0	1	0	0
1343	3	17	0	1	0	1	0	0
1344	3	17	0	1	0	1	0	0
1345	3	17	0	1	0	1	0	0
1346	3	17	0	1	0	1	0	0
1347	3	17	0	1	0	1	0	0
1348	3	17	0	1	0	1	0	0
1349	3	17	0	1	0	1	0	0
1350	3	17	0	1	0	1	0	0
1351	3	17	0	1	0	1	0	0
1352	3	17	0	1	0	1	0	0
1353	3	17	0	1	0	1	0	0
1354	3	18	1	0	0	1	0	0
1355	3	18	1	0	0	1	0	0
1356	3	18	1	0	0	1	0	0
1357	3	18	1	0	0	1	0	1
1358	3	18	0	1	0	1	0	0
1359	3	18	0	1	0	1	0	0
1360	3	18	0	1	0	1	0	0
1361	3	18	0	1	0	1	0	0
1362	3	18	0	1	0	1	0	0
1363	3	18	0	1	0	1	0	0
1364	3	18	0	1	0	1	0	0
1365	3	18	0	1	0	1	0	0
1366	3	18	0	1	0	1	0	0
1367	3	18	0	1	0	1	0	0
1368	3	18	0	1	0	1	0	0
1369	3	18	0	1	0	1	0	0
1370	3	18	0	1	0	1	0	0
1371	3	18	0	1	0	1	0	0
1372	3	18	0	1	0	1	0	0
1373	3	19	1	0	0	1	0	0
1374	3	19	1	0	0	1	0	0
1375	3	19	1	0	0	1	0	0
1376	3	19	1	0	0	1	0	0
1377	3	19	1	0	0	1	0	0
1378	3	19	1	0	0	1	0	0
1379	3	19	1	0	1	1	0	1
1380	3	19	0	1	0	1	0	0
1381	3	19	0	1	0	1	0	0
1382	3	19	0	1	0	1	0	0
1383	3	19	0	1	0	1	0	0
1384	3	19	0	1	0	1	0	0
1385	3	19	0	1	0	1	0	0
1386	3	19	0	1	0	1	0	0
1387	3	19	0	1	0	1	0	0
1388	3	19	0	1	0	1	0	0
1389	3	19	0	1	0	1	0	0
1390	3	19	0	1	0	1	0	0
1391	3	19	0	1	0	1	0	0
1392	3	19	0	1	0	1	0	0
1393	3	19	0	1	0	1	0	0
1394	3	19	0	1	0	1	0	0
1395	3	20	1	0	0	1	0	1
1396	3	20	0	1	0	1	0	0
1397	3	20	0	1	0	1	0	0
1398	3	20	0	1	0	1	0	0
1399	3	20	0	1	0	1	0	0
1400	3	20	0	1	0	1	0	0
1401	3	20	0	1	0	1	0	0
1402	3	20	0	1	0	1	0	0
1403	3	20	0	1	0	1	0	0
1404	3	20	0	1	0	1	0	0
1405	3	20	0	1	0	1	0	0
1406	3	20	0	1	0	1	0	0
1407	3	20	0	1	0	1	0	1
1408	3	20	0	1	0	1	0	0
1409	3	20	0	1	0	1	0	0
1410	3	20	0	1	0	1	0	0
1411	3	21	1	0	0	1	0	1
1412	3	21	0	1	0	1	0	0
1413	3	21	0	1	0	1	0	0
1414	3	21	0	1	0	1	0	0
1415	3	21	0	1	0	1	0	0
1416	3	21	0	1	0	1	0	0
1417	3	21	0	1	0	1	0	0
1418	3	21	0	1	0	1	0	0
1419	3	21	0	1	0	1	0	0
1420	3	21	0	1	0	1	0	0
1421	3	21	0	1	0	1	0	1
1422	3	21	0	1	0	1	0	0
1423	3	21	0	1	0	1	0	0
1424	3	21	0	1	0	1	0	0
1425	3	21	0	1	0	1	0	0
1426	3	21	0	1	0	1	0	0
1427	3	22	1	0	0	1	0	1
1428	3	22	0	1	0	1	0	0
1429	3	22	0	1	0	1	0	0
1430	3	22	0	1	0	1	0	0
1431	3	22	0	1	0	1	0	0
1432	3	22	0	1	0	1	0	0
1433	3	22	0	1	0	1	0	0
1434	3	22	0	1	0	1	0	0
1435	3	22	0	1	0	1	0	0
1436	3	22	0	1	0	1	0	0
1437	3	22	0	1	0	1	0	0
1438	3	22	0	1	0	1	0	0
1439	3	22	0	1	0	1	0	0
1440	3	22	0	1	0	1	0	0
1441	3	22	0	1	0	1	0	0
1442	3	22	0	1	0	1	0	0
1443	3	23	1	0	0	1	0	1
1444	3	23	0	1	0	1	0	0
1445	3	23	0	1	0	1	0	0
1446	3	23	0	1	0	1	0	0
1447	3	23	0	1	0	1	0	0
1448	3	23	0	1	0	1	0	0
1449	3	23	0	1	0	1	0	0
1450	3	23	0	1	0	1	0	0
1451	3	23	0	1	0	1	0	0
1452	3	23	0	1	0	1	0	0
1453	3	23	0	1	0	1	0	0
1454	3	23	0	1	0	1	0	0
1455	3	23	0	1	0	1	0	0
1456	3	23	0	1	0	1	0	0
1457	3	23	0	1	0	1	0	0
1458	3	23	0	1	0	1	0	0
1459	3	24	1	0	0	1	0	0
1460	3	24	1	0	0	1	0	0
1461	3	24	1	0	0	1	0	0
1462	3	24	1	0	0	1	0	0
1463	3	24	1	0	0	1	0	0
1464	3	24	1	0	0	1	0	1
1465	3	24	0	1	0	1	0	0
1466	3	24	0	1	0	1	0	0
1467	3	24	0	1	0	1	0	0
1468	3	24	0	1	0	1	0	0
1469	3	24	0	1	0	1	0	0
1470	3	24	0	1	0	1	0	0
1471	3	24	0	1	0	1	0	0
1472	3	24	0	1	0	1	0	0
1473	3	24	0	1	0	1	0	0
1474	3	24	0	1	0	1	0	0
1475	3	24	0	1	0	1	0	0
1476	3	24	0	1	0	1	0	0
1477	3	24	0	1	0	1	0	0
1478	3	24	0	1	0	1	0	0
1479	3	24	0	1	0	1	0	0
1480	3	25	1	0	0	1	0	1
1481	3	25	0	1	0	1	0	0
1482	3	25	0	1	0	1	0	0
1483	3	25	0	1	0	1	0	0
1484	3	25	0	1	0	1	0	0
1485	3	25	0	1	0	1	0	0
1486	3	25	0	1	0	1	0	0
1487	3	25	0	1	0	1	0	0
1488	3	25	0	1	0	1	0	0
1489	3	25	0	1	0	1	0	0
1490	3	25	0	1	0	1	0	0
1491	3	25	0	1	0	1	0	0
1492	3	25	0	1	0	1	0	0
1493	3	25	0	1	0	1	0	0
1494	3	25	0	1	0	1	0	0
1495	3	25	0	1	0	1	0	0
1496	3	999	0	0	0	0	1	0
1497	4	0	0	0	0	1	0	0
1498	4	0	0	0	0	1	0	0
1499	4	0	0	0	0	1	0	0
1500	4	0	0	0	0	1	0	0
1501	4	0	0	0	0	1	0	0
1502	4	1	1	0	0	1	0	0
1503	4	1	1	0	0	1	0	0
1504	4	1	1	0	0	1	0	0
1505	4	1	1	0	0	1	0	0
1506	4	1	1	0	0	1	0	0
1507	4	1	1	0	0	1	0	0
1508	4	1	1	0	1	1	0	1
1509	4	1	0	1	0	1	0	0
1510	4	1	0	1	0	1	0	0
1511	4	1	0	1	0	1	0	0
1512	4	1	0	1	0	1	0	0
1513	4	1	0	1	0	1	0	0
1514	4	1	0	1	0	1	0	0
1515	4	1	0	1	0	1	0	0
1516	4	1	0	1	0	1	0	0
1517	4	1	0	1	0	1	0	0
1518	4	1	0	1	0	1	0	0
1519	4	1	0	1	0	1	0	0
1520	4	1	0	1	0	1	0	0
1521	4	1	0	1	0	1	0	0
1522	4	1	0	1	0	1	0	0
1523	4	1	0	1	0	1	0	0
1524	4	2	1	0	0	1	0	0
1525	4	2	1	0	0	1	0	0
1526	4	2	1	0	0	1	0	0
1527	4	2	1	0	0	1	0	0
1528	4	2	1	0	0	1	0	0
1529	4	2	1	0	0	1	0	0
1530	4	2	1	0	1	1	0	1
1531	4	2	0	1	0	1	0	0
1532	4	2	0	1	0	1	0	0
1533	4	2	0	1	0	1	0	0
1534	4	2	0	1	0	1	0	0
1535	4	2	0	1	0	1	0	0
1536	4	2	0	1	0	1	0	0
1537	4	2	0	1	0	1	0	0
1538	4	2	0	1	0	1	0	0
1539	4	2	0	1	0	1	0	0
1540	4	2	0	1	0	1	0	0
1541	4	2	0	1	0	1	0	0
1542	4	2	0	1	0	1	0	0
1543	4	2	0	1	0	1	0	0
1544	4	2	0	1	0	1	0	0
1545	4	2	0	1	0	1	0	0
1546	4	3	1	0	0	1	0	0
1547	4	3	1	0	0	1	0	0
1548	4	3	1	0	0	1	0	0
1549	4	3	1	0	0	1	0	0
1550	4	3	1	0	0	1	0	0
1551	4	3	1	0	0	1	0	0
1552	4	3	1	0	1	1	0	1
1553	4	3	0	1	0	1	0	0
1554	4	3	0	1	0	1	0	0
1555	4	3	0	1	0	1	0	0
1556	4	3	0	1	0	1	0	0
1557	4	3	0	1	0	1	0	0
1558	4	3	0	1	0	1	0	0
1559	4	3	0	1	0	1	0	0
1560	4	3	0	1	0	1	0	0
1561	4	3	0	1	0	1	0	0
1562	4	3	0	1	0	1	0	0
1563	4	3	0	1	0	1	0	0
1564	4	3	0	1	0	1	0	0
1565	4	3	0	1	0	1	0	0
1566	4	3	0	1	0	1	0	0
1567	4	3	0	1	0	1	0	0
1568	4	4	1	0	0	1	0	1
1569	4	4	0	1	0	1	0	0
1570	4	4	0	1	0	1	0	0
1571	4	4	0	1	0	1	0	0
1572	4	4	0	1	0	1	0	0
1573	4	4	0	1	0	1	0	0
1574	4	4	0	1	0	1	0	0
1575	4	4	0	1	0	1	0	1
1576	4	4	0	1	0	1	0	0
1577	4	4	0	1	0	1	0	0
1578	4	4	0	1	0	1	0	0
1579	4	4	0	1	0	1	0	0
1580	4	4	0	1	0	1	0	0
1581	4	4	0	1	0	1	0	0
1582	4	4	0	1	0	1	0	0
1583	4	4	0	1	0	1	0	0
1584	4	5	1	0	0	1	0	1
1585	4	5	0	1	0	1	0	0
1586	4	5	0	1	0	1	0	0
1587	4	5	0	1	0	1	0	0
1588	4	5	0	1	0	1	0	0
1589	4	5	0	1	0	1	0	0
1590	4	5	0	1	0	1	0	1
1591	4	5	0	1	0	1	0	0
1592	4	5	0	1	0	1	0	0
1593	4	5	0	1	0	1	0	0
1594	4	5	0	1	0	1	0	0
1595	4	5	0	1	0	1	0	0
1596	4	5	0	1	0	1	0	0
1597	4	5	0	1	0	1	0	1
1598	4	5	0	1	0	1	0	0
1599	4	5	0	1	0	1	0	0
1600	4	6	1	0	0	1	0	1
1601	4	6	0	1	0	1	0	0
1602	4	6	0	1	0	1	0	1
1603	4	6	0	1	0	1	0	0
1604	4	6	0	1	0	1	0	0
1605	4	6	0	1	0	1	0	0
1606	4	6	0	1	0	1	0	0
1607	4	6	0	1	0	1	0	0
1608	4	6	0	1	0	1	0	0
1609	4	6	0	1	0	1	0	0
1610	4	6	0	1	0	1	0	0
1611	4	6	0	1	0	1	0	0
1612	4	6	0	1	0	1	0	0
1613	4	6	0	1	0	1	0	0
1614	4	6	0	1	0	1	0	0
1615	4	6	0	1	0	1	0	0
1616	4	7	1	0	0	1	0	0
1617	4	7	1	0	0	1	0	0
1618	4	7	1	0	0	1	0	1
1619	4	7	0	1	0	1	0	0
1620	4	7	0	1	0	1	0	0
1621	4	7	0	1	0	1	0	0
1622	4	7	0	1	0	1	0	0
1623	4	7	0	1	0	1	0	0
1624	4	7	0	1	0	1	0	0
1625	4	7	0	1	0	1	0	0
1626	4	7	0	1	0	1	0	0
1627	4	7	0	1	0	1	0	0
1628	4	7	0	1	0	1	0	0
1629	4	7	0	1	0	1	0	0
1630	4	7	0	1	0	1	0	0
1631	4	7	0	1	0	1	0	0
1632	4	7	0	1	0	1	0	0
1633	4	7	0	1	0	1	0	1
1634	4	8	1	0	0	1	0	1
1635	4	8	0	1	0	1	0	0
1636	4	8	0	1	0	1	0	0
1637	4	8	0	1	0	1	0	0
1638	4	8	0	1	0	1	0	0
1639	4	8	0	1	0	1	0	0
1640	4	8	0	1	0	1	0	0
1641	4	8	0	1	0	1	0	0
1642	4	8	0	1	0	1	0	0
1643	4	8	0	1	0	1	0	0
1644	4	8	0	1	0	1	0	0
1645	4	8	0	1	0	1	0	0
1646	4	8	0	1	0	1	0	0
1647	4	8	0	1	0	1	0	0
1648	4	8	0	1	0	1	0	0
1649	4	8	0	1	0	1	0	0
1650	4	9	1	0	0	1	0	1
1651	4	9	0	1	0	1	0	0
1652	4	9	0	1	0	1	0	0
1653	4	9	0	1	0	1	0	0
1654	4	9	0	1	0	1	0	0
1655	4	9	0	1	0	1	0	0
1656	4	9	0	1	0	1	0	0
1657	4	9	0	1	0	1	0	0
1658	4	9	0	1	0	1	0	0
1659	4	9	0	1	0	1	0	0
1660	4	9	0	1	0	1	0	0
1661	4	9	0	1	0	1	0	0
1662	4	9	0	1	0	1	0	0
1663	4	9	0	1	0	1	0	0
1664	4	9	0	1	0	1	0	0
1665	4	9	0	1	0	1	0	0
1666	4	10	1	0	0	1	0	1
1667	4	10	0	1	0	1	0	0
1668	4	10	0	1	0	1	0	0
1669	4	10	0	1	0	1	0	0
1670	4	10	0	1	0	1	0	0
1671	4	10	0	1	0	1	0	0
1672	4	10	0	1	0	1	0	0
1673	4	10	0	1	0	1	0	0
1674	4	10	0	1	0	1	0	0
1675	4	10	0	1	0	1	0	0
1676	4	10	0	1	0	1	0	0
1677	4	10	0	1	0	1	0	0
1678	4	10	0	1	0	1	0	0
1679	4	10	0	1	0	1	0	0
1680	4	10	0	1	0	1	0	1
1681	4	10	0	1	0	1	0	0
1682	4	11	1	0	0	1	0	1
1683	4	11	0	1	0	1	0	0
1684	4	11	0	1	0	1	0	0
1685	4	11	0	1	0	1	0	0
1686	4	11	0	1	0	1	0	0
1687	4	11	0	1	0	1	0	0
1688	4	11	0	1	0	1	0	0
1689	4	11	0	1	0	1	0	0
1690	4	11	0	1	0	1	0	0
1691	4	11	0	1	0	1	0	0
1692	4	11	0	1	0	1	0	0
1693	4	11	0	1	0	1	0	0
1694	4	11	0	1	0	1	0	0
1695	4	11	0	1	0	1	0	0
1696	4	11	0	1	0	1	0	0
1697	4	11	0	1	0	1	0	0
1698	4	12	1	0	0	1	0	1
1699	4	12	0	1	0	1	0	0
1700	4	12	0	1	0	1	0	0
1701	4	12	0	1	0	1	0	0
1702	4	12	0	1	0	1	0	0
1703	4	12	0	1	0	1	0	0
1704	4	12	0	1	0	1	0	0
1705	4	12	0	1	0	1	0	0
1706	4	12	0	1	0	1	0	0
1707	4	12	0	1	0	1	0	0
1708	4	12	0	1	0	1	0	0
1709	4	12	0	1	0	1	0	0
1710	4	12	0	1	0	1	0	0
1711	4	12	0	1	0	1	0	0
1712	4	12	0	1	0	1	0	0
1713	4	12	0	1	0	1	0	0
1714	4	13	1	0	0	1	0	0
1715	4	13	1	0	0	1	0	1
1716	4	13	0	1	0	1	0	0
1717	4	13	0	1	0	1	0	0
1718	4	13	0	1	0	1	0	0
1719	4	13	0	1	0	1	0	0
1720	4	13	0	1	0	1	0	0
1721	4	13	0	1	0	1	0	0
1722	4	13	0	1	0	1	0	0
1723	4	13	0	1	0	1	0	0
1724	4	13	0	1	0	1	0	0
1725	4	13	0	1	0	1	0	0
1726	4	13	0	1	0	1	0	0
1727	4	13	0	1	0	1	0	0
1728	4	13	0	1	0	1	0	0
1729	4	13	0	1	0	1	0	0
1730	4	13	0	1	0	1	0	0
1731	4	14	1	0	0	1	0	1
1732	4	14	0	1	0	1	0	1
1733	4	14	0	1	0	1	0	0
1734	4	14	0	1	0	1	0	0
1735	4	14	0	1	0	1	0	0
1736	4	14	0	1	0	1	0	1
1737	4	14	0	1	0	1	0	0
1738	4	14	0	1	0	1	0	0
1739	4	14	0	1	0	1	0	0
1740	4	14	0	1	0	1	0	0
1741	4	14	0	1	0	1	0	0
1742	4	14	0	1	0	1	0	0
1743	4	14	0	1	0	1	0	0
1744	4	14	0	1	0	1	0	0
1745	4	14	0	1	0	1	0	0
1746	4	14	0	1	0	1	0	0
1747	4	15	1	0	0	1	0	1
1748	4	15	0	1	0	1	0	0
1749	4	15	0	1	0	1	0	0
1750	4	15	0	1	0	1	0	0
1751	4	15	0	1	0	1	0	0
1752	4	15	0	1	0	1	0	0
1753	4	15	0	1	0	1	0	0
1754	4	15	0	1	0	1	0	0
1755	4	15	0	1	0	1	0	0
1756	4	15	0	1	0	1	0	0
1757	4	15	0	1	0	1	0	0
1758	4	15	0	1	0	1	0	0
1759	4	15	0	1	0	1	0	0
1760	4	15	0	1	0	1	0	0
1761	4	15	0	1	0	1	0	0
1762	4	15	0	1	0	1	0	0
1763	4	16	1	0	0	1	0	1
1764	4	16	0	1	0	1	0	0
1765	4	16	0	1	0	1	0	0
1766	4	16	0	1	0	1	0	1
1767	4	16	0	1	0	1	0	0
1768	4	16	0	1	0	1	0	0
1769	4	16	0	1	0	1	0	0
1770	4	16	0	1	0	1	0	0
1771	4	16	0	1	0	1	0	0
1772	4	16	0	1	0	1	0	0
1773	4	16	0	1	0	1	0	0
1774	4	16	0	1	0	1	0	0
1775	4	16	0	1	0	1	0	0
1776	4	16	0	1	0	1	0	0
1777	4	16	0	1	0	1	0	0
1778	4	16	0	1	0	1	0	0
1779	4	17	1	0	0	1	0	0
1780	4	17	1	0	0	1	0	1
1781	4	17	0	1	0	1	0	0
1782	4	17	0	1	0	1	0	0
1783	4	17	0	1	0	1	0	0
1784	4	17	0	1	0	1	0	0
1785	4	17	0	1	0	1	0	0
1786	4	17	0	1	0	1	0	0
1787	4	17	0	1	0	1	0	0
1788	4	17	0	1	0	1	0	0
1789	4	17	0	1	0	1	0	0
1790	4	17	0	1	0	1	0	0
1791	4	17	0	1	0	1	0	0
1792	4	17	0	1	0	1	0	0
1793	4	17	0	1	0	1	0	0
1794	4	17	0	1	0	1	0	0
1795	4	17	0	1	0	1	0	0
1796	4	18	1	0	0	1	0	1
1797	4	18	0	1	0	1	0	0
1798	4	18	0	1	0	1	0	0
1799	4	18	0	1	0	1	0	0
1800	4	18	0	1	0	1	0	0
1801	4	18	0	1	0	1	0	0
1802	4	18	0	1	0	1	0	0
1803	4	18	0	1	0	1	0	0
1804	4	18	0	1	0	1	0	0
1805	4	18	0	1	0	1	0	0
1806	4	18	0	1	0	1	0	0
1807	4	18	0	1	0	1	0	0
1808	4	18	0	1	0	1	0	0
1809	4	18	0	1	0	1	0	0
1810	4	18	0	1	0	1	0	0
1811	4	18	0	1	0	1	0	0
1812	4	19	1	0	0	1	0	1
1813	4	19	0	1	0	1	0	0
1814	4	19	0	1	0	1	0	0
1815	4	19	0	1	0	1	0	0
1816	4	19	0	1	0	1	0	0
1817	4	19	0	1	0	1	0	0
1818	4	19	0	1	0	1	0	0
1819	4	19	0	1	0	1	0	0
1820	4	19	0	1	0	1	0	0
1821	4	19	0	1	0	1	0	0
1822	4	19	0	1	0	1	0	0
1823	4	19	0	1	0	1	0	0
1824	4	19	0	1	0	1	0	0
1825	4	19	0	1	0	1	0	0
1826	4	19	0	1	0	1	0	0
1827	4	19	0	1	0	1	0	0
1828	4	20	1	0	0	1	0	1
1829	4	20	0	1	0	1	0	1
1830	4	20	0	1	0	1	0	0
1831	4	20	0	1	0	1	0	0
1832	4	20	0	1	0	1	0	0
1833	4	20	0	1	0	1	0	0
1834	4	20	0	1	0	1	0	0
1835	4	20	0	1	0	1	0	0
1836	4	20	0	1	0	1	0	0
1837	4	20	0	1	0	1	0	0
1838	4	20	0	1	0	1	0	0
1839	4	20	0	1	0	1	0	0
1840	4	20	0	1	0	1	0	0
1841	4	20	0	1	0	1	0	0
1842	4	20	0	1	0	1	0	0
1843	4	20	0	1	0	1	0	0
1844	4	21	1	0	0	1	0	1
1845	4	21	0	1	0	1	0	0
1846	4	21	0	1	0	1	0	0
1847	4	21	0	1	0	1	0	0
1848	4	21	0	1	0	1	0	0
1849	4	21	0	1	0	1	0	0
1850	4	21	0	1	0	1	0	0
1851	4	21	0	1	0	1	0	0
1852	4	21	0	1	0	1	0	0
1853	4	21	0	1	0	1	0	0
1854	4	21	0	1	0	1	0	0
1855	4	21	0	1	0	1	0	0
1856	4	21	0	1	0	1	0	0
1857	4	21	0	1	0	1	0	0
1858	4	21	0	1	0	1	0	0
1859	4	21	0	1	0	1	0	0
1860	4	22	1	0	0	1	0	0
1861	4	22	1	0	0	1	0	1
1862	4	22	0	1	0	1	0	0
1863	4	22	0	1	0	1	0	0
1864	4	22	0	1	0	1	0	0
1865	4	22	0	1	0	1	0	0
1866	4	22	0	1	0	1	0	0
1867	4	22	0	1	0	1	0	0
1868	4	22	0	1	0	1	0	0
1869	4	22	0	1	0	1	0	0
1870	4	22	0	1	0	1	0	0
1871	4	22	0	1	0	1	0	0
1872	4	22	0	1	0	1	0	0
1873	4	22	0	1	0	1	0	0
1874	4	22	0	1	0	1	0	0
1875	4	22	0	1	0	1	0	0
1876	4	22	0	1	0	1	0	0
1877	4	23	1	0	0	1	0	1
1878	4	23	0	1	0	1	0	0
1879	4	23	0	1	0	1	0	0
1880	4	23	0	1	0	1	0	0
1881	4	23	0	1	0	1	0	0
1882	4	23	0	1	0	1	0	0
1883	4	23	0	1	0	1	0	0
1884	4	23	0	1	0	1	0	0
1885	4	23	0	1	0	1	0	0
1886	4	23	0	1	0	1	0	0
1887	4	23	0	1	0	1	0	0
1888	4	23	0	1	0	1	0	0
1889	4	23	0	1	0	1	0	0
1890	4	23	0	1	0	1	0	0
1891	4	23	0	1	0	1	0	0
1892	4	23	0	1	0	1	0	0
1893	4	24	1	0	0	1	0	1
1894	4	24	0	1	0	1	0	1
1895	4	24	0	1	0	1	0	0
1896	4	24	0	1	0	1	0	0
1897	4	24	0	1	0	1	0	0
1898	4	24	0	1	0	1	0	0
1899	4	24	0	1	0	1	0	0
1900	4	24	0	1	0	1	0	0
1901	4	24	0	1	0	1	0	0
1902	4	24	0	1	0	1	0	0
1903	4	24	0	1	0	1	0	0
1904	4	24	0	1	0	1	0	0
1905	4	24	0	1	0	1	0	0
1906	4	24	0	1	0	1	0	0
1907	4	24	0	1	0	1	0	0
1908	4	24	0	1	0	1	0	0
1909	4	25	1	0	0	1	0	1
1910	4	25	0	1	0	1	0	0
1911	4	25	0	1	0	1	0	0
1912	4	25	0	1	0	1	0	0
1913	4	25	0	1	0	1	0	0
1914	4	25	0	1	0	1	0	0
1915	4	25	0	1	0	1	0	0
1916	4	25	0	1	0	1	0	0
1917	4	25	0	1	0	1	0	0
1918	4	25	0	1	0	1	0	0
1919	4	25	0	1	0	1	0	0
1920	4	25	0	1	0	1	0	0
1921	4	25	0	1	0	1	0	0
1922	4	25	0	1	0	1	0	0
1923	4	25	0	1	0	1	0	0
1924	4	25	0	1	0	1	0	0
1925	4	999	0	0	0	0	1	0
1926	5	0	0	0	0	1	0	0
1927	5	0	0	0	0	1	0	1
1928	5	0	0	0	0	1	0	0
1929	5	0	0	0	0	1	0	1
1930	5	0	0	0	0	1	0	0
1931	5	1	1	0	0	1	0	0
1932	5	1	1	0	0	1	0	0
1933	5	1	1	0	0	1	0	0
1934	5	1	1	0	0	1	0	0
1935	5	1	1	0	0	1	0	0
1936	5	1	1	0	0	1	0	0
1937	5	1	1	0	1	1	0	1
1938	5	1	0	1	0	1	0	0
1939	5	1	0	1	0	1	0	0
1940	5	1	0	1	0	1	0	0
1941	5	1	0	1	0	1	0	0
1942	5	1	0	1	0	1	0	0
1943	5	1	0	1	0	1	0	0
1944	5	1	0	1	0	1	0	0
1945	5	1	0	1	0	1	0	0
1946	5	1	0	1	0	1	0	0
1947	5	1	0	1	0	1	0	0
1948	5	1	0	1	0	1	0	0
1949	5	1	0	1	0	1	0	0
1950	5	1	0	1	0	1	0	0
1951	5	1	0	1	0	1	0	0
1952	5	1	0	1	0	1	0	0
1953	5	2	1	0	0	1	0	0
1954	5	2	1	0	0	1	0	0
1955	5	2	1	0	0	1	0	0
1956	5	2	1	0	0	1	0	0
1957	5	2	1	0	0	1	0	0
1958	5	2	1	0	0	1	0	0
1959	5	2	1	0	1	1	0	1
1960	5	2	0	1	0	1	0	1
1961	5	2	0	1	0	1	0	0
1962	5	2	0	1	0	1	0	0
1963	5	2	0	1	0	1	0	0
1964	5	2	0	1	0	1	0	0
1965	5	2	0	1	0	1	0	0
1966	5	2	0	1	0	1	0	0
1967	5	2	0	1	0	1	0	0
1968	5	2	0	1	0	1	0	0
1969	5	2	0	1	0	1	0	0
1970	5	2	0	1	0	1	0	0
1971	5	2	0	1	0	1	0	0
1972	5	2	0	1	0	1	0	0
1973	5	2	0	1	0	1	0	0
1974	5	2	0	1	0	1	0	0
1975	5	3	1	0	0	1	0	1
1976	5	3	0	1	0	1	0	0
1977	5	3	0	1	0	1	0	0
1978	5	3	0	1	0	1	0	0
1979	5	3	0	1	0	1	0	0
1980	5	3	0	1	0	1	0	0
1981	5	3	0	1	0	1	0	0
1982	5	3	0	1	0	1	0	0
1983	5	3	0	1	0	1	0	0
1984	5	3	0	1	0	1	0	0
1985	5	3	0	1	0	1	0	0
1986	5	3	0	1	0	1	0	0
1987	5	3	0	1	0	1	0	0
1988	5	3	0	1	0	1	0	0
1989	5	3	0	1	0	1	0	0
1990	5	3	0	1	0	1	0	0
1991	5	4	1	0	0	1	0	1
1992	5	4	0	1	0	1	0	0
1993	5	4	0	1	0	1	0	0
1994	5	4	0	1	0	1	0	0
1995	5	4	0	1	0	1	0	0
1996	5	4	0	1	0	1	0	0
1997	5	4	0	1	0	1	0	0
1998	5	4	0	1	0	1	0	0
1999	5	4	0	1	0	1	0	0
[truncated: 3,344 more rows]
