# Supplementary material for: Dataset of active avoidance in Wistar-Kyoto and Sprague Dawley rats: Experimental data and reinforcement learning model code and output
Source: Data Brief. 2020 Jul 25;32:106074. doi: 10.1016/j.dib.2020.106074 (PMC7451822; doi:10.1016/j.dib.2020.106074)
Supplement: Supplementary file 1 [file mmc1.zip › ratRL_datafiles_Model_InputOutput/S13.csv]

Timestep	Session	Trial	Danger	Safety	Shock	Chamber	Homecage	Leverpress
1	1	0	0	0	0	1	0	0
2	1	0	0	0	0	1	0	0
3	1	0	0	0	0	1	0	0
4	1	0	0	0	0	1	0	0
5	1	0	0	0	0	1	0	1
6	1	1	1	0	0	1	0	0
7	1	1	1	0	0	1	0	0
8	1	1	1	0	0	1	0	1
9	1	1	0	1	0	1	0	1
10	1	1	0	1	0	1	0	0
11	1	1	0	1	0	1	0	1
12	1	1	0	1	0	1	0	0
13	1	1	0	1	0	1	0	0
14	1	1	0	1	0	1	0	0
15	1	1	0	1	0	1	0	1
16	1	1	0	1	0	1	0	1
17	1	1	0	1	0	1	0	0
18	1	1	0	1	0	1	0	0
19	1	1	0	1	0	1	0	0
20	1	1	0	1	0	1	0	0
21	1	1	0	1	0	1	0	1
22	1	1	0	1	0	1	0	1
23	1	1	0	1	0	1	0	0
24	1	2	1	0	0	1	0	1
25	1	2	0	1	0	1	0	0
26	1	2	0	1	0	1	0	0
27	1	2	0	1	0	1	0	0
28	1	2	0	1	0	1	0	0
29	1	2	0	1	0	1	0	0
30	1	2	0	1	0	1	0	0
31	1	2	0	1	0	1	0	0
32	1	2	0	1	0	1	0	0
33	1	2	0	1	0	1	0	0
34	1	2	0	1	0	1	0	1
35	1	2	0	1	0	1	0	0
36	1	2	0	1	0	1	0	0
37	1	2	0	1	0	1	0	0
38	1	2	0	1	0	1	0	0
39	1	2	0	1	0	1	0	0
40	1	3	1	0	0	1	0	1
41	1	3	0	1	0	1	0	0
42	1	3	0	1	0	1	0	0
43	1	3	0	1	0	1	0	1
44	1	3	0	1	0	1	0	0
45	1	3	0	1	0	1	0	0
46	1	3	0	1	0	1	0	1
47	1	3	0	1	0	1	0	0
48	1	3	0	1	0	1	0	0
49	1	3	0	1	0	1	0	0
50	1	3	0	1	0	1	0	0
51	1	3	0	1	0	1	0	0
52	1	3	0	1	0	1	0	0
53	1	3	0	1	0	1	0	0
54	1	3	0	1	0	1	0	0
55	1	3	0	1	0	1	0	0
56	1	4	1	0	0	1	0	1
57	1	4	0	1	0	1	0	1
58	1	4	0	1	0	1	0	1
59	1	4	0	1	0	1	0	0
60	1	4	0	1	0	1	0	0
61	1	4	0	1	0	1	0	0
62	1	4	0	1	0	1	0	1
63	1	4	0	1	0	1	0	0
64	1	4	0	1	0	1	0	0
65	1	4	0	1	0	1	0	0
66	1	4	0	1	0	1	0	0
67	1	4	0	1	0	1	0	0
68	1	4	0	1	0	1	0	0
69	1	4	0	1	0	1	0	0
70	1	4	0	1	0	1	0	0
71	1	4	0	1	0	1	0	0
72	1	5	1	0	0	1	0	1
73	1	5	0	1	0	1	0	0
74	1	5	0	1	0	1	0	1
75	1	5	0	1	0	1	0	1
76	1	5	0	1	0	1	0	0
77	1	5	0	1	0	1	0	0
78	1	5	0	1	0	1	0	1
79	1	5	0	1	0	1	0	0
80	1	5	0	1	0	1	0	0
81	1	5	0	1	0	1	0	0
82	1	5	0	1	0	1	0	0
83	1	5	0	1	0	1	0	1
84	1	5	0	1	0	1	0	1
85	1	5	0	1	0	1	0	0
86	1	5	0	1	0	1	0	0
87	1	5	0	1	0	1	0	0
88	1	6	1	0	0	1	0	0
89	1	6	1	0	0	1	0	1
90	1	6	0	1	0	1	0	1
91	1	6	0	1	0	1	0	1
92	1	6	0	1	0	1	0	1
93	1	6	0	1	0	1	0	0
94	1	6	0	1	0	1	0	1
95	1	6	0	1	0	1	0	1
96	1	6	0	1	0	1	0	0
97	1	6	0	1	0	1	0	0
98	1	6	0	1	0	1	0	0
99	1	6	0	1	0	1	0	0
100	1	6	0	1	0	1	0	0
101	1	6	0	1	0	1	0	0
102	1	6	0	1	0	1	0	0
103	1	6	0	1	0	1	0	0
104	1	6	0	1	0	1	0	0
105	1	7	1	0	0	1	0	1
106	1	7	0	1	0	1	0	0
107	1	7	0	1	0	1	0	1
108	1	7	0	1	0	1	0	1
109	1	7	0	1	0	1	0	0
110	1	7	0	1	0	1	0	0
111	1	7	0	1	0	1	0	0
112	1	7	0	1	0	1	0	0
113	1	7	0	1	0	1	0	0
114	1	7	0	1	0	1	0	0
115	1	7	0	1	0	1	0	0
116	1	7	0	1	0	1	0	0
117	1	7	0	1	0	1	0	0
118	1	7	0	1	0	1	0	0
119	1	7	0	1	0	1	0	0
120	1	7	0	1	0	1	0	0
121	1	8	1	0	0	1	0	0
122	1	8	1	0	0	1	0	1
123	1	8	0	1	0	1	0	1
124	1	8	0	1	0	1	0	0
125	1	8	0	1	0	1	0	0
126	1	8	0	1	0	1	0	0
127	1	8	0	1	0	1	0	0
128	1	8	0	1	0	1	0	0
129	1	8	0	1	0	1	0	0
130	1	8	0	1	0	1	0	0
131	1	8	0	1	0	1	0	0
132	1	8	0	1	0	1	0	0
133	1	8	0	1	0	1	0	0
134	1	8	0	1	0	1	0	0
135	1	8	0	1	0	1	0	0
136	1	8	0	1	0	1	0	0
137	1	8	0	1	0	1	0	0
138	1	9	1	0	0	1	0	0
139	1	9	1	0	0	1	0	0
140	1	9	1	0	0	1	0	1
141	1	9	0	1	0	1	0	0
142	1	9	0	1	0	1	0	0
143	1	9	0	1	0	1	0	0
144	1	9	0	1	0	1	0	0
145	1	9	0	1	0	1	0	0
146	1	9	0	1	0	1	0	0
147	1	9	0	1	0	1	0	0
148	1	9	0	1	0	1	0	0
149	1	9	0	1	0	1	0	0
150	1	9	0	1	0	1	0	0
151	1	9	0	1	0	1	0	0
152	1	9	0	1	0	1	0	0
153	1	9	0	1	0	1	0	0
154	1	9	0	1	0	1	0	0
155	1	9	0	1	0	1	0	0
156	1	10	1	0	0	1	0	0
157	1	10	1	0	0	1	0	0
158	1	10	1	0	0	1	0	0
159	1	10	1	0	0	1	0	0
160	1	10	1	0	0	1	0	0
161	1	10	1	0	0	1	0	0
162	1	10	1	0	1	1	0	0
163	1	10	1	0	1	1	0	0
164	1	10	1	0	1	1	0	0
165	1	10	1	0	1	1	0	1
166	1	10	0	1	0	1	0	0
167	1	10	0	1	0	1	0	0
168	1	10	0	1	0	1	0	0
169	1	10	0	1	0	1	0	0
170	1	10	0	1	0	1	0	0
171	1	10	0	1	0	1	0	0
172	1	10	0	1	0	1	0	0
173	1	10	0	1	0	1	0	0
174	1	10	0	1	0	1	0	0
175	1	10	0	1	0	1	0	0
176	1	10	0	1	0	1	0	0
177	1	10	0	1	0	1	0	0
178	1	10	0	1	0	1	0	0
179	1	10	0	1	0	1	0	0
180	1	10	0	1	0	1	0	0
181	1	11	1	0	0	1	0	0
182	1	11	1	0	0	1	0	0
183	1	11	1	0	0	1	0	0
184	1	11	1	0	0	1	0	0
185	1	11	1	0	0	1	0	0
186	1	11	1	0	0	1	0	0
187	1	11	1	0	1	1	0	0
188	1	11	1	0	1	1	0	0
189	1	11	1	0	1	1	0	0
190	1	11	1	0	1	1	0	0
191	1	11	1	0	1	1	0	0
192	1	11	1	0	1	1	0	0
193	1	11	0	1	0	1	0	0
194	1	11	0	1	0	1	0	0
195	1	11	0	1	0	1	0	0
196	1	11	0	1	0	1	0	0
197	1	11	0	1	0	1	0	0
198	1	11	0	1	0	1	0	0
199	1	11	0	1	0	1	0	0
200	1	11	0	1	0	1	0	0
201	1	11	0	1	0	1	0	0
202	1	11	0	1	0	1	0	0
203	1	11	0	1	0	1	0	0
204	1	11	0	1	0	1	0	0
205	1	11	0	1	0	1	0	0
206	1	11	0	1	0	1	0	0
207	1	11	0	1	0	1	0	0
208	1	12	1	0	0	1	0	0
209	1	12	1	0	0	1	0	0
210	1	12	1	0	0	1	0	0
211	1	12	1	0	0	1	0	0
212	1	12	1	0	0	1	0	0
213	1	12	1	0	0	1	0	0
214	1	12	1	0	1	1	0	1
215	1	12	0	1	0	1	0	1
216	1	12	0	1	0	1	0	0
217	1	12	0	1	0	1	0	0
218	1	12	0	1	0	1	0	0
219	1	12	0	1	0	1	0	0
220	1	12	0	1	0	1	0	0
221	1	12	0	1	0	1	0	0
222	1	12	0	1	0	1	0	0
223	1	12	0	1	0	1	0	0
224	1	12	0	1	0	1	0	0
225	1	12	0	1	0	1	0	0
226	1	12	0	1	0	1	0	0
227	1	12	0	1	0	1	0	0
228	1	12	0	1	0	1	0	0
229	1	12	0	1	0	1	0	0
230	1	13	1	0	0	1	0	0
231	1	13	1	0	0	1	0	0
232	1	13	1	0	0	1	0	0
233	1	13	1	0	0	1	0	0
234	1	13	1	0	0	1	0	0
235	1	13	1	0	0	1	0	0
236	1	13	1	0	1	1	0	0
237	1	13	1	0	1	1	0	0
238	1	13	1	0	1	1	0	1
239	1	13	0	1	0	1	0	0
240	1	13	0	1	0	1	0	0
241	1	13	0	1	0	1	0	0
242	1	13	0	1	0	1	0	0
243	1	13	0	1	0	1	0	0
244	1	13	0	1	0	1	0	0
245	1	13	0	1	0	1	0	0
246	1	13	0	1	0	1	0	0
247	1	13	0	1	0	1	0	0
248	1	13	0	1	0	1	0	0
249	1	13	0	1	0	1	0	0
250	1	13	0	1	0	1	0	0
251	1	13	0	1	0	1	0	0
252	1	13	0	1	0	1	0	0
253	1	13	0	1	0	1	0	0
254	1	14	1	0	0	1	0	0
255	1	14	1	0	0	1	0	0
256	1	14	1	0	0	1	0	0
257	1	14	1	0	0	1	0	0
258	1	14	1	0	0	1	0	0
259	1	14	1	0	0	1	0	0
260	1	14	1	0	1	1	0	0
261	1	14	1	0	1	1	0	1
262	1	14	0	1	0	1	0	1
263	1	14	0	1	0	1	0	0
264	1	14	0	1	0	1	0	0
265	1	14	0	1	0	1	0	0
266	1	14	0	1	0	1	0	0
267	1	14	0	1	0	1	0	0
268	1	14	0	1	0	1	0	0
269	1	14	0	1	0	1	0	0
270	1	14	0	1	0	1	0	0
271	1	14	0	1	0	1	0	0
272	1	14	0	1	0	1	0	0
273	1	14	0	1	0	1	0	0
274	1	14	0	1	0	1	0	0
275	1	14	0	1	0	1	0	0
276	1	14	0	1	0	1	0	0
277	1	15	1	0	0	1	0	0
278	1	15	1	0	0	1	0	0
279	1	15	1	0	0	1	0	0
280	1	15	1	0	0	1	0	0
281	1	15	1	0	0	1	0	0
282	1	15	1	0	0	1	0	0
283	1	15	1	0	1	1	0	1
284	1	15	0	1	0	1	0	0
285	1	15	0	1	0	1	0	0
286	1	15	0	1	0	1	0	0
287	1	15	0	1	0	1	0	0
288	1	15	0	1	0	1	0	0
289	1	15	0	1	0	1	0	0
290	1	15	0	1	0	1	0	0
291	1	15	0	1	0	1	0	0
292	1	15	0	1	0	1	0	0
293	1	15	0	1	0	1	0	0
294	1	15	0	1	0	1	0	0
295	1	15	0	1	0	1	0	0
296	1	15	0	1	0	1	0	0
297	1	15	0	1	0	1	0	0
298	1	15	0	1	0	1	0	0
299	1	16	1	0	0	1	0	0
300	1	16	1	0	0	1	0	0
301	1	16	1	0	0	1	0	0
302	1	16	1	0	0	1	0	0
303	1	16	1	0	0	1	0	0
304	1	16	1	0	0	1	0	0
305	1	16	1	0	1	1	0	1
306	1	16	0	1	0	1	0	0
307	1	16	0	1	0	1	0	0
308	1	16	0	1	0	1	0	0
309	1	16	0	1	0	1	0	0
310	1	16	0	1	0	1	0	0
311	1	16	0	1	0	1	0	0
312	1	16	0	1	0	1	0	0
313	1	16	0	1	0	1	0	0
314	1	16	0	1	0	1	0	0
315	1	16	0	1	0	1	0	0
316	1	16	0	1	0	1	0	0
317	1	16	0	1	0	1	0	0
318	1	16	0	1	0	1	0	0
319	1	16	0	1	0	1	0	0
320	1	16	0	1	0	1	0	0
321	1	17	1	0	0	1	0	0
322	1	17	1	0	0	1	0	0
323	1	17	1	0	0	1	0	0
324	1	17	1	0	0	1	0	0
325	1	17	1	0	0	1	0	0
326	1	17	1	0	0	1	0	0
327	1	17	1	0	1	1	0	1
328	1	17	0	1	0	1	0	0
329	1	17	0	1	0	1	0	0
330	1	17	0	1	0	1	0	0
331	1	17	0	1	0	1	0	0
332	1	17	0	1	0	1	0	0
333	1	17	0	1	0	1	0	0
334	1	17	0	1	0	1	0	0
335	1	17	0	1	0	1	0	0
336	1	17	0	1	0	1	0	0
337	1	17	0	1	0	1	0	0
338	1	17	0	1	0	1	0	0
339	1	17	0	1	0	1	0	0
340	1	17	0	1	0	1	0	0
341	1	17	0	1	0	1	0	0
342	1	17	0	1	0	1	0	0
343	1	18	1	0	0	1	0	0
344	1	18	1	0	0	1	0	0
345	1	18	1	0	0	1	0	0
346	1	18	1	0	0	1	0	0
347	1	18	1	0	0	1	0	0
348	1	18	1	0	0	1	0	0
349	1	18	1	0	1	1	0	1
350	1	18	0	1	0	1	0	0
351	1	18	0	1	0	1	0	0
352	1	18	0	1	0	1	0	0
353	1	18	0	1	0	1	0	0
354	1	18	0	1	0	1	0	0
355	1	18	0	1	0	1	0	0
356	1	18	0	1	0	1	0	0
357	1	18	0	1	0	1	0	0
358	1	18	0	1	0	1	0	0
359	1	18	0	1	0	1	0	0
360	1	18	0	1	0	1	0	0
361	1	18	0	1	0	1	0	0
362	1	18	0	1	0	1	0	0
363	1	18	0	1	0	1	0	0
364	1	18	0	1	0	1	0	0
365	1	19	1	0	0	1	0	0
366	1	19	1	0	0	1	0	0
367	1	19	1	0	0	1	0	0
368	1	19	1	0	0	1	0	0
369	1	19	1	0	0	1	0	0
370	1	19	1	0	0	1	0	0
371	1	19	1	0	1	1	0	1
372	1	19	0	1	0	1	0	0
373	1	19	0	1	0	1	0	0
374	1	19	0	1	0	1	0	0
375	1	19	0	1	0	1	0	0
376	1	19	0	1	0	1	0	0
377	1	19	0	1	0	1	0	0
378	1	19	0	1	0	1	0	0
379	1	19	0	1	0	1	0	0
380	1	19	0	1	0	1	0	0
381	1	19	0	1	0	1	0	0
382	1	19	0	1	0	1	0	0
383	1	19	0	1	0	1	0	0
384	1	19	0	1	0	1	0	0
385	1	19	0	1	0	1	0	0
386	1	19	0	1	0	1	0	0
387	1	20	1	0	0	1	0	0
388	1	20	1	0	0	1	0	0
389	1	20	1	0	0	1	0	0
390	1	20	1	0	0	1	0	0
391	1	20	1	0	0	1	0	0
392	1	20	1	0	0	1	0	0
393	1	20	1	0	1	1	0	1
394	1	20	0	1	0	1	0	0
395	1	20	0	1	0	1	0	0
396	1	20	0	1	0	1	0	0
397	1	20	0	1	0	1	0	0
398	1	20	0	1	0	1	0	0
399	1	20	0	1	0	1	0	0
400	1	20	0	1	0	1	0	0
401	1	20	0	1	0	1	0	0
402	1	20	0	1	0	1	0	0
403	1	20	0	1	0	1	0	0
404	1	20	0	1	0	1	0	0
405	1	20	0	1	0	1	0	0
406	1	20	0	1	0	1	0	0
407	1	20	0	1	0	1	0	0
408	1	20	0	1	0	1	0	0
409	1	21	1	0	0	1	0	0
410	1	21	1	0	0	1	0	0
411	1	21	1	0	0	1	0	0
412	1	21	1	0	0	1	0	0
413	1	21	1	0	0	1	0	0
414	1	21	1	0	0	1	0	0
415	1	21	1	0	1	1	0	1
416	1	21	0	1	0	1	0	0
417	1	21	0	1	0	1	0	0
418	1	21	0	1	0	1	0	0
419	1	21	0	1	0	1	0	0
420	1	21	0	1	0	1	0	0
421	1	21	0	1	0	1	0	0
422	1	21	0	1	0	1	0	0
423	1	21	0	1	0	1	0	0
424	1	21	0	1	0	1	0	0
425	1	21	0	1	0	1	0	0
426	1	21	0	1	0	1	0	0
427	1	21	0	1	0	1	0	0
428	1	21	0	1	0	1	0	0
429	1	21	0	1	0	1	0	0
430	1	21	0	1	0	1	0	0
431	1	22	1	0	0	1	0	0
432	1	22	1	0	0	1	0	0
433	1	22	1	0	0	1	0	0
434	1	22	1	0	0	1	0	0
435	1	22	1	0	0	1	0	0
436	1	22	1	0	0	1	0	0
437	1	22	1	0	1	1	0	1
438	1	22	0	1	0	1	0	0
439	1	22	0	1	0	1	0	0
440	1	22	0	1	0	1	0	0
441	1	22	0	1	0	1	0	0
442	1	22	0	1	0	1	0	0
443	1	22	0	1	0	1	0	0
444	1	22	0	1	0	1	0	0
445	1	22	0	1	0	1	0	0
446	1	22	0	1	0	1	0	0
447	1	22	0	1	0	1	0	0
448	1	22	0	1	0	1	0	0
449	1	22	0	1	0	1	0	0
450	1	22	0	1	0	1	0	0
451	1	22	0	1	0	1	0	0
452	1	22	0	1	0	1	0	0
453	1	23	1	0	0	1	0	0
454	1	23	1	0	0	1	0	0
455	1	23	1	0	0	1	0	0
456	1	23	1	0	0	1	0	0
457	1	23	1	0	0	1	0	0
458	1	23	1	0	0	1	0	0
459	1	23	1	0	1	1	0	1
460	1	23	0	1	0	1	0	1
461	1	23	0	1	0	1	0	0
462	1	23	0	1	0	1	0	0
463	1	23	0	1	0	1	0	0
464	1	23	0	1	0	1	0	0
465	1	23	0	1	0	1	0	0
466	1	23	0	1	0	1	0	0
467	1	23	0	1	0	1	0	0
468	1	23	0	1	0	1	0	0
469	1	23	0	1	0	1	0	0
470	1	23	0	1	0	1	0	0
471	1	23	0	1	0	1	0	0
472	1	23	0	1	0	1	0	0
473	1	23	0	1	0	1	0	0
474	1	23	0	1	0	1	0	0
475	1	24	1	0	0	1	0	0
476	1	24	1	0	0	1	0	0
477	1	24	1	0	0	1	0	0
478	1	24	1	0	0	1	0	0
479	1	24	1	0	0	1	0	0
480	1	24	1	0	0	1	0	0
481	1	24	1	0	1	1	0	1
482	1	24	0	1	0	1	0	0
483	1	24	0	1	0	1	0	0
484	1	24	0	1	0	1	0	0
485	1	24	0	1	0	1	0	0
486	1	24	0	1	0	1	0	0
487	1	24	0	1	0	1	0	0
488	1	24	0	1	0	1	0	0
489	1	24	0	1	0	1	0	0
490	1	24	0	1	0	1	0	0
491	1	24	0	1	0	1	0	0
492	1	24	0	1	0	1	0	0
493	1	24	0	1	0	1	0	0
494	1	24	0	1	0	1	0	0
495	1	24	0	1	0	1	0	0
496	1	24	0	1	0	1	0	0
497	1	25	1	0	0	1	0	0
498	1	25	1	0	0	1	0	0
499	1	25	1	0	0	1	0	0
500	1	25	1	0	0	1	0	0
501	1	25	1	0	0	1	0	0
502	1	25	1	0	0	1	0	0
503	1	25	1	0	1	1	0	1
504	1	25	0	1	0	1	0	0
505	1	25	0	1	0	1	0	0
506	1	25	0	1	0	1	0	0
507	1	25	0	1	0	1	0	0
508	1	25	0	1	0	1	0	0
509	1	25	0	1	0	1	0	0
510	1	25	0	1	0	1	0	0
511	1	25	0	1	0	1	0	0
512	1	25	0	1	0	1	0	0
513	1	25	0	1	0	1	0	0
514	1	25	0	1	0	1	0	0
515	1	25	0	1	0	1	0	0
516	1	25	0	1	0	1	0	0
517	1	25	0	1	0	1	0	0
518	1	25	0	1	0	1	0	0
519	1	999	0	0	0	0	1	0
520	2	0	0	0	0	1	0	0
521	2	0	0	0	0	1	0	0
522	2	0	0	0	0	1	0	1
523	2	0	0	0	0	1	0	0
524	2	0	0	0	0	1	0	1
525	2	1	1	0	0	1	0	0
526	2	1	1	0	0	1	0	0
527	2	1	1	0	0	1	0	0
528	2	1	1	0	0	1	0	0
529	2	1	1	0	0	1	0	0
530	2	1	1	0	0	1	0	0
531	2	1	1	0	1	1	0	0
532	2	1	1	0	1	1	0	0
533	2	1	1	0	1	1	0	1
534	2	1	0	1	0	1	0	1
535	2	1	0	1	0	1	0	0
536	2	1	0	1	0	1	0	0
537	2	1	0	1	0	1	0	0
538	2	1	0	1	0	1	0	0
539	2	1	0	1	0	1	0	0
540	2	1	0	1	0	1	0	0
541	2	1	0	1	0	1	0	0
542	2	1	0	1	0	1	0	0
543	2	1	0	1	0	1	0	0
544	2	1	0	1	0	1	0	1
545	2	1	0	1	0	1	0	0
546	2	1	0	1	0	1	0	0
547	2	1	0	1	0	1	0	0
548	2	1	0	1	0	1	0	0
549	2	2	1	0	0	1	0	0
550	2	2	1	0	0	1	0	0
551	2	2	1	0	0	1	0	0
552	2	2	1	0	0	1	0	0
553	2	2	1	0	0	1	0	0
554	2	2	1	0	0	1	0	0
555	2	2	1	0	1	1	0	1
556	2	2	0	1	0	1	0	0
557	2	2	0	1	0	1	0	0
558	2	2	0	1	0	1	0	0
559	2	2	0	1	0	1	0	0
560	2	2	0	1	0	1	0	0
561	2	2	0	1	0	1	0	0
562	2	2	0	1	0	1	0	0
563	2	2	0	1	0	1	0	0
564	2	2	0	1	0	1	0	0
565	2	2	0	1	0	1	0	0
566	2	2	0	1	0	1	0	0
567	2	2	0	1	0	1	0	0
568	2	2	0	1	0	1	0	0
569	2	2	0	1	0	1	0	0
570	2	2	0	1	0	1	0	0
571	2	3	1	0	0	1	0	0
572	2	3	1	0	0	1	0	0
573	2	3	1	0	0	1	0	0
574	2	3	1	0	0	1	0	0
575	2	3	1	0	0	1	0	0
576	2	3	1	0	0	1	0	0
577	2	3	1	0	1	1	0	1
578	2	3	0	1	0	1	0	0
579	2	3	0	1	0	1	0	0
580	2	3	0	1	0	1	0	0
581	2	3	0	1	0	1	0	0
582	2	3	0	1	0	1	0	0
583	2	3	0	1	0	1	0	0
584	2	3	0	1	0	1	0	0
585	2	3	0	1	0	1	0	0
586	2	3	0	1	0	1	0	0
587	2	3	0	1	0	1	0	0
588	2	3	0	1	0	1	0	0
589	2	3	0	1	0	1	0	0
590	2	3	0	1	0	1	0	0
591	2	3	0	1	0	1	0	0
592	2	3	0	1	0	1	0	0
593	2	4	1	0	0	1	0	0
594	2	4	1	0	0	1	0	0
595	2	4	1	0	0	1	0	0
596	2	4	1	0	0	1	0	0
597	2	4	1	0	0	1	0	0
598	2	4	1	0	0	1	0	0
599	2	4	1	0	1	1	0	1
600	2	4	0	1	0	1	0	1
601	2	4	0	1	0	1	0	0
602	2	4	0	1	0	1	0	0
603	2	4	0	1	0	1	0	0
604	2	4	0	1	0	1	0	0
605	2	4	0	1	0	1	0	0
606	2	4	0	1	0	1	0	0
607	2	4	0	1	0	1	0	0
608	2	4	0	1	0	1	0	0
609	2	4	0	1	0	1	0	0
610	2	4	0	1	0	1	0	0
611	2	4	0	1	0	1	0	0
612	2	4	0	1	0	1	0	0
613	2	4	0	1	0	1	0	0
614	2	4	0	1	0	1	0	0
615	2	5	1	0	0	1	0	0
616	2	5	1	0	0	1	0	0
617	2	5	1	0	0	1	0	0
618	2	5	1	0	0	1	0	0
619	2	5	1	0	0	1	0	0
620	2	5	1	0	0	1	0	0
621	2	5	1	0	1	1	0	1
622	2	5	0	1	0	1	0	0
623	2	5	0	1	0	1	0	0
624	2	5	0	1	0	1	0	0
625	2	5	0	1	0	1	0	0
626	2	5	0	1	0	1	0	0
627	2	5	0	1	0	1	0	0
628	2	5	0	1	0	1	0	0
629	2	5	0	1	0	1	0	0
630	2	5	0	1	0	1	0	0
631	2	5	0	1	0	1	0	0
632	2	5	0	1	0	1	0	0
633	2	5	0	1	0	1	0	0
634	2	5	0	1	0	1	0	0
635	2	5	0	1	0	1	0	0
636	2	5	0	1	0	1	0	0
637	2	6	1	0	0	1	0	0
638	2	6	1	0	0	1	0	0
639	2	6	1	0	0	1	0	0
640	2	6	1	0	0	1	0	0
641	2	6	1	0	0	1	0	0
642	2	6	1	0	0	1	0	0
643	2	6	1	0	1	1	0	1
644	2	6	0	1	0	1	0	0
645	2	6	0	1	0	1	0	0
646	2	6	0	1	0	1	0	0
647	2	6	0	1	0	1	0	0
648	2	6	0	1	0	1	0	0
649	2	6	0	1	0	1	0	0
650	2	6	0	1	0	1	0	0
651	2	6	0	1	0	1	0	0
652	2	6	0	1	0	1	0	0
653	2	6	0	1	0	1	0	0
654	2	6	0	1	0	1	0	0
655	2	6	0	1	0	1	0	0
656	2	6	0	1	0	1	0	0
657	2	6	0	1	0	1	0	0
658	2	6	0	1	0	1	0	0
659	2	7	1	0	0	1	0	0
660	2	7	1	0	0	1	0	0
661	2	7	1	0	0	1	0	0
662	2	7	1	0	0	1	0	0
663	2	7	1	0	0	1	0	0
664	2	7	1	0	0	1	0	0
665	2	7	1	0	1	1	0	1
666	2	7	0	1	0	1	0	1
667	2	7	0	1	0	1	0	0
668	2	7	0	1	0	1	0	0
669	2	7	0	1	0	1	0	0
670	2	7	0	1	0	1	0	0
671	2	7	0	1	0	1	0	0
672	2	7	0	1	0	1	0	0
673	2	7	0	1	0	1	0	0
674	2	7	0	1	0	1	0	0
675	2	7	0	1	0	1	0	0
676	2	7	0	1	0	1	0	0
677	2	7	0	1	0	1	0	0
678	2	7	0	1	0	1	0	0
679	2	7	0	1	0	1	0	0
680	2	7	0	1	0	1	0	0
681	2	8	1	0	0	1	0	0
682	2	8	1	0	0	1	0	0
683	2	8	1	0	0	1	0	0
684	2	8	1	0	0	1	0	0
685	2	8	1	0	0	1	0	0
686	2	8	1	0	0	1	0	0
687	2	8	1	0	1	1	0	1
688	2	8	0	1	0	1	0	0
689	2	8	0	1	0	1	0	0
690	2	8	0	1	0	1	0	0
691	2	8	0	1	0	1	0	0
692	2	8	0	1	0	1	0	0
693	2	8	0	1	0	1	0	0
694	2	8	0	1	0	1	0	0
695	2	8	0	1	0	1	0	0
696	2	8	0	1	0	1	0	0
697	2	8	0	1	0	1	0	0
698	2	8	0	1	0	1	0	0
699	2	8	0	1	0	1	0	0
700	2	8	0	1	0	1	0	0
701	2	8	0	1	0	1	0	0
702	2	8	0	1	0	1	0	0
703	2	9	1	0	0	1	0	0
704	2	9	1	0	0	1	0	0
705	2	9	1	0	0	1	0	0
706	2	9	1	0	0	1	0	0
707	2	9	1	0	0	1	0	0
708	2	9	1	0	0	1	0	0
709	2	9	1	0	1	1	0	0
710	2	9	1	0	1	1	0	1
711	2	9	0	1	0	1	0	1
712	2	9	0	1	0	1	0	0
713	2	9	0	1	0	1	0	0
714	2	9	0	1	0	1	0	0
715	2	9	0	1	0	1	0	0
716	2	9	0	1	0	1	0	0
717	2	9	0	1	0	1	0	0
718	2	9	0	1	0	1	0	0
719	2	9	0	1	0	1	0	0
720	2	9	0	1	0	1	0	0
721	2	9	0	1	0	1	0	0
722	2	9	0	1	0	1	0	0
723	2	9	0	1	0	1	0	0
724	2	9	0	1	0	1	0	0
725	2	9	0	1	0	1	0	0
726	2	10	1	0	0	1	0	0
727	2	10	1	0	0	1	0	0
728	2	10	1	0	0	1	0	0
729	2	10	1	0	0	1	0	0
730	2	10	1	0	0	1	0	0
731	2	10	1	0	0	1	0	0
732	2	10	1	0	1	1	0	1
733	2	10	0	1	0	1	0	0
734	2	10	0	1	0	1	0	0
735	2	10	0	1	0	1	0	0
736	2	10	0	1	0	1	0	0
737	2	10	0	1	0	1	0	0
738	2	10	0	1	0	1	0	0
739	2	10	0	1	0	1	0	0
740	2	10	0	1	0	1	0	0
741	2	10	0	1	0	1	0	0
742	2	10	0	1	0	1	0	0
743	2	10	0	1	0	1	0	0
744	2	10	0	1	0	1	0	0
745	2	10	0	1	0	1	0	0
746	2	10	0	1	0	1	0	0
747	2	10	0	1	0	1	0	0
748	2	11	1	0	0	1	0	0
749	2	11	1	0	0	1	0	0
750	2	11	1	0	0	1	0	0
751	2	11	1	0	0	1	0	0
752	2	11	1	0	0	1	0	0
753	2	11	1	0	0	1	0	0
754	2	11	1	0	1	1	0	1
755	2	11	0	1	0	1	0	1
756	2	11	0	1	0	1	0	0
757	2	11	0	1	0	1	0	0
758	2	11	0	1	0	1	0	0
759	2	11	0	1	0	1	0	0
760	2	11	0	1	0	1	0	0
761	2	11	0	1	0	1	0	0
762	2	11	0	1	0	1	0	0
763	2	11	0	1	0	1	0	0
764	2	11	0	1	0	1	0	0
765	2	11	0	1	0	1	0	0
766	2	11	0	1	0	1	0	0
767	2	11	0	1	0	1	0	0
768	2	11	0	1	0	1	0	0
769	2	11	0	1	0	1	0	0
770	2	12	1	0	0	1	0	0
771	2	12	1	0	0	1	0	0
772	2	12	1	0	0	1	0	0
773	2	12	1	0	0	1	0	0
774	2	12	1	0	0	1	0	0
775	2	12	1	0	0	1	0	0
776	2	12	1	0	1	1	0	1
777	2	12	0	1	0	1	0	0
778	2	12	0	1	0	1	0	0
779	2	12	0	1	0	1	0	0
780	2	12	0	1	0	1	0	0
781	2	12	0	1	0	1	0	0
782	2	12	0	1	0	1	0	0
783	2	12	0	1	0	1	0	0
784	2	12	0	1	0	1	0	0
785	2	12	0	1	0	1	0	0
786	2	12	0	1	0	1	0	0
787	2	12	0	1	0	1	0	0
788	2	12	0	1	0	1	0	0
789	2	12	0	1	0	1	0	0
790	2	12	0	1	0	1	0	0
791	2	12	0	1	0	1	0	0
792	2	13	1	0	0	1	0	0
793	2	13	1	0	0	1	0	0
794	2	13	1	0	0	1	0	0
795	2	13	1	0	0	1	0	0
796	2	13	1	0	0	1	0	0
797	2	13	1	0	0	1	0	0
798	2	13	1	0	1	1	0	0
799	2	13	1	0	1	1	0	1
800	2	13	0	1	0	1	0	0
801	2	13	0	1	0	1	0	0
802	2	13	0	1	0	1	0	0
803	2	13	0	1	0	1	0	0
804	2	13	0	1	0	1	0	0
805	2	13	0	1	0	1	0	0
806	2	13	0	1	0	1	0	0
807	2	13	0	1	0	1	0	0
808	2	13	0	1	0	1	0	0
809	2	13	0	1	0	1	0	0
810	2	13	0	1	0	1	0	0
811	2	13	0	1	0	1	0	0
812	2	13	0	1	0	1	0	0
813	2	13	0	1	0	1	0	0
814	2	13	0	1	0	1	0	0
815	2	14	1	0	0	1	0	0
816	2	14	1	0	0	1	0	0
817	2	14	1	0	0	1	0	0
818	2	14	1	0	0	1	0	0
819	2	14	1	0	0	1	0	0
820	2	14	1	0	0	1	0	0
821	2	14	1	0	1	1	0	0
822	2	14	1	0	1	1	0	1
823	2	14	0	1	0	1	0	0
824	2	14	0	1	0	1	0	0
825	2	14	0	1	0	1	0	0
826	2	14	0	1	0	1	0	0
827	2	14	0	1	0	1	0	0
828	2	14	0	1	0	1	0	0
829	2	14	0	1	0	1	0	0
830	2	14	0	1	0	1	0	0
831	2	14	0	1	0	1	0	0
832	2	14	0	1	0	1	0	0
833	2	14	0	1	0	1	0	0
834	2	14	0	1	0	1	0	0
835	2	14	0	1	0	1	0	0
836	2	14	0	1	0	1	0	0
837	2	14	0	1	0	1	0	0
838	2	15	1	0	0	1	0	0
839	2	15	1	0	0	1	0	0
840	2	15	1	0	0	1	0	0
841	2	15	1	0	0	1	0	0
842	2	15	1	0	0	1	0	0
843	2	15	1	0	0	1	0	0
844	2	15	1	0	1	1	0	1
845	2	15	0	1	0	1	0	0
846	2	15	0	1	0	1	0	0
847	2	15	0	1	0	1	0	0
848	2	15	0	1	0	1	0	0
849	2	15	0	1	0	1	0	0
850	2	15	0	1	0	1	0	0
851	2	15	0	1	0	1	0	0
852	2	15	0	1	0	1	0	0
853	2	15	0	1	0	1	0	0
854	2	15	0	1	0	1	0	0
855	2	15	0	1	0	1	0	0
856	2	15	0	1	0	1	0	0
857	2	15	0	1	0	1	0	0
858	2	15	0	1	0	1	0	0
859	2	15	0	1	0	1	0	0
860	2	16	1	0	0	1	0	0
861	2	16	1	0	0	1	0	0
862	2	16	1	0	0	1	0	0
863	2	16	1	0	0	1	0	0
864	2	16	1	0	0	1	0	0
865	2	16	1	0	0	1	0	0
866	2	16	1	0	1	1	0	1
867	2	16	0	1	0	1	0	1
868	2	16	0	1	0	1	0	0
869	2	16	0	1	0	1	0	0
870	2	16	0	1	0	1	0	0
871	2	16	0	1	0	1	0	0
872	2	16	0	1	0	1	0	0
873	2	16	0	1	0	1	0	0
874	2	16	0	1	0	1	0	0
875	2	16	0	1	0	1	0	0
876	2	16	0	1	0	1	0	0
877	2	16	0	1	0	1	0	0
878	2	16	0	1	0	1	0	0
879	2	16	0	1	0	1	0	0
880	2	16	0	1	0	1	0	0
881	2	16	0	1	0	1	0	0
882	2	17	1	0	0	1	0	0
883	2	17	1	0	0	1	0	0
884	2	17	1	0	0	1	0	0
885	2	17	1	0	0	1	0	0
886	2	17	1	0	0	1	0	0
887	2	17	1	0	0	1	0	0
888	2	17	1	0	1	1	0	0
889	2	17	1	0	1	1	0	1
890	2	17	0	1	0	1	0	0
891	2	17	0	1	0	1	0	0
892	2	17	0	1	0	1	0	0
893	2	17	0	1	0	1	0	0
894	2	17	0	1	0	1	0	0
895	2	17	0	1	0	1	0	0
896	2	17	0	1	0	1	0	0
897	2	17	0	1	0	1	0	0
898	2	17	0	1	0	1	0	0
899	2	17	0	1	0	1	0	0
900	2	17	0	1	0	1	0	0
901	2	17	0	1	0	1	0	0
902	2	17	0	1	0	1	0	0
903	2	17	0	1	0	1	0	0
904	2	17	0	1	0	1	0	0
905	2	18	1	0	0	1	0	0
906	2	18	1	0	0	1	0	0
907	2	18	1	0	0	1	0	0
908	2	18	1	0	0	1	0	0
909	2	18	1	0	0	1	0	0
910	2	18	1	0	0	1	0	0
911	2	18	1	0	1	1	0	1
912	2	18	0	1	0	1	0	0
913	2	18	0	1	0	1	0	0
914	2	18	0	1	0	1	0	0
915	2	18	0	1	0	1	0	0
916	2	18	0	1	0	1	0	0
917	2	18	0	1	0	1	0	0
918	2	18	0	1	0	1	0	0
919	2	18	0	1	0	1	0	0
920	2	18	0	1	0	1	0	0
921	2	18	0	1	0	1	0	0
922	2	18	0	1	0	1	0	0
923	2	18	0	1	0	1	0	0
924	2	18	0	1	0	1	0	0
925	2	18	0	1	0	1	0	0
926	2	18	0	1	0	1	0	0
927	2	19	1	0	0	1	0	0
928	2	19	1	0	0	1	0	0
929	2	19	1	0	0	1	0	0
930	2	19	1	0	0	1	0	0
931	2	19	1	0	0	1	0	0
932	2	19	1	0	0	1	0	0
933	2	19	1	0	1	1	0	1
934	2	19	0	1	0	1	0	0
935	2	19	0	1	0	1	0	0
936	2	19	0	1	0	1	0	0
937	2	19	0	1	0	1	0	0
938	2	19	0	1	0	1	0	0
939	2	19	0	1	0	1	0	0
940	2	19	0	1	0	1	0	0
941	2	19	0	1	0	1	0	0
942	2	19	0	1	0	1	0	0
943	2	19	0	1	0	1	0	0
944	2	19	0	1	0	1	0	0
945	2	19	0	1	0	1	0	0
946	2	19	0	1	0	1	0	0
947	2	19	0	1	0	1	0	0
948	2	19	0	1	0	1	0	0
949	2	20	1	0	0	1	0	0
950	2	20	1	0	0	1	0	0
951	2	20	1	0	0	1	0	0
952	2	20	1	0	0	1	0	0
953	2	20	1	0	0	1	0	0
954	2	20	1	0	0	1	0	0
955	2	20	1	0	1	1	0	0
956	2	20	1	0	1	1	0	0
957	2	20	1	0	1	1	0	1
958	2	20	0	1	0	1	0	0
959	2	20	0	1	0	1	0	0
960	2	20	0	1	0	1	0	0
961	2	20	0	1	0	1	0	0
962	2	20	0	1	0	1	0	0
963	2	20	0	1	0	1	0	0
964	2	20	0	1	0	1	0	0
965	2	20	0	1	0	1	0	0
966	2	20	0	1	0	1	0	0
967	2	20	0	1	0	1	0	0
968	2	20	0	1	0	1	0	0
969	2	20	0	1	0	1	0	0
970	2	20	0	1	0	1	0	0
971	2	20	0	1	0	1	0	0
972	2	20	0	1	0	1	0	0
973	2	21	1	0	0	1	0	0
974	2	21	1	0	0	1	0	0
975	2	21	1	0	0	1	0	0
976	2	21	1	0	0	1	0	0
977	2	21	1	0	0	1	0	0
978	2	21	1	0	0	1	0	0
979	2	21	1	0	1	1	0	1
980	2	21	0	1	0	1	0	1
981	2	21	0	1	0	1	0	0
982	2	21	0	1	0	1	0	0
983	2	21	0	1	0	1	0	0
984	2	21	0	1	0	1	0	0
985	2	21	0	1	0	1	0	0
986	2	21	0	1	0	1	0	0
987	2	21	0	1	0	1	0	0
988	2	21	0	1	0	1	0	0
989	2	21	0	1	0	1	0	0
990	2	21	0	1	0	1	0	0
991	2	21	0	1	0	1	0	0
992	2	21	0	1	0	1	0	0
993	2	21	0	1	0	1	0	0
994	2	21	0	1	0	1	0	0
995	2	22	1	0	0	1	0	0
996	2	22	1	0	0	1	0	0
997	2	22	1	0	0	1	0	0
998	2	22	1	0	0	1	0	0
999	2	22	1	0	0	1	0	0
1000	2	22	1	0	0	1	0	0
1001	2	22	1	0	1	1	0	1
1002	2	22	0	1	0	1	0	0
1003	2	22	0	1	0	1	0	0
1004	2	22	0	1	0	1	0	0
1005	2	22	0	1	0	1	0	0
1006	2	22	0	1	0	1	0	0
1007	2	22	0	1	0	1	0	0
1008	2	22	0	1	0	1	0	0
1009	2	22	0	1	0	1	0	0
1010	2	22	0	1	0	1	0	0
1011	2	22	0	1	0	1	0	0
1012	2	22	0	1	0	1	0	0
1013	2	22	0	1	0	1	0	0
1014	2	22	0	1	0	1	0	0
1015	2	22	0	1	0	1	0	0
1016	2	22	0	1	0	1	0	0
1017	2	23	1	0	0	1	0	0
1018	2	23	1	0	0	1	0	0
1019	2	23	1	0	0	1	0	0
1020	2	23	1	0	0	1	0	0
1021	2	23	1	0	0	1	0	0
1022	2	23	1	0	0	1	0	0
1023	2	23	1	0	1	1	0	0
1024	2	23	1	0	1	1	0	1
1025	2	23	0	1	0	1	0	0
1026	2	23	0	1	0	1	0	0
1027	2	23	0	1	0	1	0	0
1028	2	23	0	1	0	1	0	0
1029	2	23	0	1	0	1	0	0
1030	2	23	0	1	0	1	0	0
1031	2	23	0	1	0	1	0	0
1032	2	23	0	1	0	1	0	0
1033	2	23	0	1	0	1	0	0
1034	2	23	0	1	0	1	0	0
1035	2	23	0	1	0	1	0	0
1036	2	23	0	1	0	1	0	0
1037	2	23	0	1	0	1	0	0
1038	2	23	0	1	0	1	0	0
1039	2	23	0	1	0	1	0	0
1040	2	24	1	0	0	1	0	0
1041	2	24	1	0	0	1	0	0
1042	2	24	1	0	0	1	0	0
1043	2	24	1	0	0	1	0	0
1044	2	24	1	0	0	1	0	0
1045	2	24	1	0	0	1	0	0
1046	2	24	1	0	1	1	0	0
1047	2	24	1	0	1	1	0	1
1048	2	24	0	1	0	1	0	0
1049	2	24	0	1	0	1	0	0
1050	2	24	0	1	0	1	0	0
1051	2	24	0	1	0	1	0	0
1052	2	24	0	1	0	1	0	0
1053	2	24	0	1	0	1	0	0
1054	2	24	0	1	0	1	0	0
1055	2	24	0	1	0	1	0	0
1056	2	24	0	1	0	1	0	0
1057	2	24	0	1	0	1	0	0
1058	2	24	0	1	0	1	0	0
1059	2	24	0	1	0	1	0	0
1060	2	24	0	1	0	1	0	0
1061	2	24	0	1	0	1	0	0
1062	2	24	0	1	0	1	0	0
1063	2	25	1	0	0	1	0	0
1064	2	25	1	0	0	1	0	0
1065	2	25	1	0	0	1	0	0
1066	2	25	1	0	0	1	0	0
1067	2	25	1	0	0	1	0	0
1068	2	25	1	0	0	1	0	0
1069	2	25	1	0	1	1	0	1
1070	2	25	0	1	0	1	0	0
1071	2	25	0	1	0	1	0	0
1072	2	25	0	1	0	1	0	0
1073	2	25	0	1	0	1	0	0
1074	2	25	0	1	0	1	0	0
1075	2	25	0	1	0	1	0	0
1076	2	25	0	1	0	1	0	0
1077	2	25	0	1	0	1	0	0
1078	2	25	0	1	0	1	0	0
1079	2	25	0	1	0	1	0	0
1080	2	25	0	1	0	1	0	1
1081	2	25	0	1	0	1	0	0
1082	2	25	0	1	0	1	0	1
1083	2	25	0	1	0	1	0	0
1084	2	25	0	1	0	1	0	0
1085	2	999	0	0	0	0	1	0
1086	3	0	0	0	0	1	0	0
1087	3	0	0	0	0	1	0	0
1088	3	0	0	0	0	1	0	0
1089	3	0	0	0	0	1	0	0
1090	3	0	0	0	0	1	0	0
1091	3	1	1	0	0	1	0	0
1092	3	1	1	0	0	1	0	0
1093	3	1	1	0	0	1	0	0
1094	3	1	1	0	0	1	0	0
1095	3	1	1	0	0	1	0	0
1096	3	1	1	0	0	1	0	0
1097	3	1	1	0	1	1	0	1
1098	3	1	0	1	0	1	0	1
1099	3	1	0	1	0	1	0	0
1100	3	1	0	1	0	1	0	0
1101	3	1	0	1	0	1	0	0
1102	3	1	0	1	0	1	0	0
1103	3	1	0	1	0	1	0	0
1104	3	1	0	1	0	1	0	0
1105	3	1	0	1	0	1	0	0
1106	3	1	0	1	0	1	0	0
1107	3	1	0	1	0	1	0	0
1108	3	1	0	1	0	1	0	0
1109	3	1	0	1	0	1	0	0
1110	3	1	0	1	0	1	0	0
1111	3	1	0	1	0	1	0	0
1112	3	1	0	1	0	1	0	0
1113	3	2	1	0	0	1	0	0
1114	3	2	1	0	0	1	0	0
1115	3	2	1	0	0	1	0	0
1116	3	2	1	0	0	1	0	0
1117	3	2	1	0	0	1	0	0
1118	3	2	1	0	0	1	0	0
1119	3	2	1	0	1	1	0	1
1120	3	2	0	1	0	1	0	0
1121	3	2	0	1	0	1	0	0
1122	3	2	0	1	0	1	0	0
1123	3	2	0	1	0	1	0	0
1124	3	2	0	1	0	1	0	0
1125	3	2	0	1	0	1	0	0
1126	3	2	0	1	0	1	0	0
1127	3	2	0	1	0	1	0	0
1128	3	2	0	1	0	1	0	0
1129	3	2	0	1	0	1	0	0
1130	3	2	0	1	0	1	0	0
1131	3	2	0	1	0	1	0	0
1132	3	2	0	1	0	1	0	0
1133	3	2	0	1	0	1	0	0
1134	3	2	0	1	0	1	0	0
1135	3	3	1	0	0	1	0	0
1136	3	3	1	0	0	1	0	0
1137	3	3	1	0	0	1	0	0
1138	3	3	1	0	0	1	0	0
1139	3	3	1	0	0	1	0	0
1140	3	3	1	0	0	1	0	0
1141	3	3	1	0	1	1	0	1
1142	3	3	0	1	0	1	0	1
1143	3	3	0	1	0	1	0	0
1144	3	3	0	1	0	1	0	0
1145	3	3	0	1	0	1	0	0
1146	3	3	0	1	0	1	0	0
1147	3	3	0	1	0	1	0	0
1148	3	3	0	1	0	1	0	0
1149	3	3	0	1	0	1	0	0
1150	3	3	0	1	0	1	0	0
1151	3	3	0	1	0	1	0	0
1152	3	3	0	1	0	1	0	0
1153	3	3	0	1	0	1	0	0
1154	3	3	0	1	0	1	0	0
1155	3	3	0	1	0	1	0	0
1156	3	3	0	1	0	1	0	0
1157	3	4	1	0	0	1	0	0
1158	3	4	1	0	0	1	0	0
1159	3	4	1	0	0	1	0	0
1160	3	4	1	0	0	1	0	0
1161	3	4	1	0	0	1	0	0
1162	3	4	1	0	0	1	0	0
1163	3	4	1	0	1	1	0	1
1164	3	4	0	1	0	1	0	0
1165	3	4	0	1	0	1	0	0
1166	3	4	0	1	0	1	0	0
1167	3	4	0	1	0	1	0	0
1168	3	4	0	1	0	1	0	0
1169	3	4	0	1	0	1	0	0
1170	3	4	0	1	0	1	0	0
1171	3	4	0	1	0	1	0	0
1172	3	4	0	1	0	1	0	0
1173	3	4	0	1	0	1	0	0
1174	3	4	0	1	0	1	0	0
1175	3	4	0	1	0	1	0	0
1176	3	4	0	1	0	1	0	0
1177	3	4	0	1	0	1	0	0
1178	3	4	0	1	0	1	0	0
1179	3	5	1	0	0	1	0	0
1180	3	5	1	0	0	1	0	0
1181	3	5	1	0	0	1	0	0
1182	3	5	1	0	0	1	0	0
1183	3	5	1	0	0	1	0	0
1184	3	5	1	0	0	1	0	0
1185	3	5	1	0	1	1	0	0
1186	3	5	1	0	1	1	0	0
1187	3	5	1	0	1	1	0	1
1188	3	5	0	1	0	1	0	0
1189	3	5	0	1	0	1	0	0
1190	3	5	0	1	0	1	0	0
1191	3	5	0	1	0	1	0	0
1192	3	5	0	1	0	1	0	0
1193	3	5	0	1	0	1	0	0
1194	3	5	0	1	0	1	0	0
1195	3	5	0	1	0	1	0	0
1196	3	5	0	1	0	1	0	0
1197	3	5	0	1	0	1	0	0
1198	3	5	0	1	0	1	0	0
1199	3	5	0	1	0	1	0	0
1200	3	5	0	1	0	1	0	0
1201	3	5	0	1	0	1	0	0
1202	3	5	0	1	0	1	0	0
1203	3	6	1	0	0	1	0	0
1204	3	6	1	0	0	1	0	0
1205	3	6	1	0	0	1	0	0
1206	3	6	1	0	0	1	0	0
1207	3	6	1	0	0	1	0	0
1208	3	6	1	0	0	1	0	0
1209	3	6	1	0	1	1	0	1
1210	3	6	0	1	0	1	0	1
1211	3	6	0	1	0	1	0	0
1212	3	6	0	1	0	1	0	0
1213	3	6	0	1	0	1	0	0
1214	3	6	0	1	0	1	0	0
1215	3	6	0	1	0	1	0	0
1216	3	6	0	1	0	1	0	0
1217	3	6	0	1	0	1	0	0
1218	3	6	0	1	0	1	0	0
1219	3	6	0	1	0	1	0	0
1220	3	6	0	1	0	1	0	0
1221	3	6	0	1	0	1	0	0
1222	3	6	0	1	0	1	0	0
1223	3	6	0	1	0	1	0	0
1224	3	6	0	1	0	1	0	0
1225	3	7	1	0	0	1	0	0
1226	3	7	1	0	0	1	0	0
1227	3	7	1	0	0	1	0	0
1228	3	7	1	0	0	1	0	0
1229	3	7	1	0	0	1	0	0
1230	3	7	1	0	0	1	0	0
1231	3	7	1	0	1	1	0	1
1232	3	7	0	1	0	1	0	0
1233	3	7	0	1	0	1	0	0
1234	3	7	0	1	0	1	0	0
1235	3	7	0	1	0	1	0	0
1236	3	7	0	1	0	1	0	0
1237	3	7	0	1	0	1	0	0
1238	3	7	0	1	0	1	0	0
1239	3	7	0	1	0	1	0	0
1240	3	7	0	1	0	1	0	0
1241	3	7	0	1	0	1	0	0
1242	3	7	0	1	0	1	0	0
1243	3	7	0	1	0	1	0	0
1244	3	7	0	1	0	1	0	0
1245	3	7	0	1	0	1	0	0
1246	3	7	0	1	0	1	0	0
1247	3	8	1	0	0	1	0	0
1248	3	8	1	0	0	1	0	0
1249	3	8	1	0	0	1	0	0
1250	3	8	1	0	0	1	0	0
1251	3	8	1	0	0	1	0	0
1252	3	8	1	0	0	1	0	0
1253	3	8	1	0	1	1	0	0
1254	3	8	1	0	1	1	0	1
1255	3	8	0	1	0	1	0	0
1256	3	8	0	1	0	1	0	0
1257	3	8	0	1	0	1	0	0
1258	3	8	0	1	0	1	0	0
1259	3	8	0	1	0	1	0	0
1260	3	8	0	1	0	1	0	0
1261	3	8	0	1	0	1	0	0
1262	3	8	0	1	0	1	0	0
1263	3	8	0	1	0	1	0	0
1264	3	8	0	1	0	1	0	0
1265	3	8	0	1	0	1	0	0
1266	3	8	0	1	0	1	0	0
1267	3	8	0	1	0	1	0	0
1268	3	8	0	1	0	1	0	0
1269	3	8	0	1	0	1	0	0
1270	3	9	1	0	0	1	0	0
1271	3	9	1	0	0	1	0	0
1272	3	9	1	0	0	1	0	0
1273	3	9	1	0	0	1	0	0
1274	3	9	1	0	0	1	0	0
1275	3	9	1	0	0	1	0	0
1276	3	9	1	0	1	1	0	1
1277	3	9	0	1	0	1	0	0
1278	3	9	0	1	0	1	0	0
1279	3	9	0	1	0	1	0	0
1280	3	9	0	1	0	1	0	0
1281	3	9	0	1	0	1	0	0
1282	3	9	0	1	0	1	0	0
1283	3	9	0	1	0	1	0	0
1284	3	9	0	1	0	1	0	0
1285	3	9	0	1	0	1	0	0
1286	3	9	0	1	0	1	0	0
1287	3	9	0	1	0	1	0	0
1288	3	9	0	1	0	1	0	0
1289	3	9	0	1	0	1	0	0
1290	3	9	0	1	0	1	0	0
1291	3	9	0	1	0	1	0	0
1292	3	10	1	0	0	1	0	0
1293	3	10	1	0	0	1	0	0
1294	3	10	1	0	0	1	0	0
1295	3	10	1	0	0	1	0	0
1296	3	10	1	0	0	1	0	0
1297	3	10	1	0	0	1	0	0
1298	3	10	1	0	1	1	0	1
1299	3	10	0	1	0	1	0	0
1300	3	10	0	1	0	1	0	0
1301	3	10	0	1	0	1	0	0
1302	3	10	0	1	0	1	0	0
1303	3	10	0	1	0	1	0	0
1304	3	10	0	1	0	1	0	0
1305	3	10	0	1	0	1	0	0
1306	3	10	0	1	0	1	0	0
1307	3	10	0	1	0	1	0	0
1308	3	10	0	1	0	1	0	0
1309	3	10	0	1	0	1	0	0
1310	3	10	0	1	0	1	0	0
1311	3	10	0	1	0	1	0	0
1312	3	10	0	1	0	1	0	0
1313	3	10	0	1	0	1	0	0
1314	3	11	1	0	0	1	0	0
1315	3	11	1	0	0	1	0	0
1316	3	11	1	0	0	1	0	0
1317	3	11	1	0	0	1	0	0
1318	3	11	1	0	0	1	0	0
1319	3	11	1	0	0	1	0	0
1320	3	11	1	0	1	1	0	1
1321	3	11	0	1	0	1	0	0
1322	3	11	0	1	0	1	0	0
1323	3	11	0	1	0	1	0	0
1324	3	11	0	1	0	1	0	0
1325	3	11	0	1	0	1	0	0
1326	3	11	0	1	0	1	0	0
1327	3	11	0	1	0	1	0	0
1328	3	11	0	1	0	1	0	0
1329	3	11	0	1	0	1	0	0
1330	3	11	0	1	0	1	0	0
1331	3	11	0	1	0	1	0	0
1332	3	11	0	1	0	1	0	0
1333	3	11	0	1	0	1	0	0
1334	3	11	0	1	0	1	0	0
1335	3	11	0	1	0	1	0	0
1336	3	12	1	0	0	1	0	0
1337	3	12	1	0	0	1	0	0
1338	3	12	1	0	0	1	0	0
1339	3	12	1	0	0	1	0	0
1340	3	12	1	0	0	1	0	0
1341	3	12	1	0	0	1	0	0
1342	3	12	1	0	1	1	0	1
1343	3	12	0	1	0	1	0	0
1344	3	12	0	1	0	1	0	0
1345	3	12	0	1	0	1	0	0
1346	3	12	0	1	0	1	0	0
1347	3	12	0	1	0	1	0	0
1348	3	12	0	1	0	1	0	0
1349	3	12	0	1	0	1	0	0
1350	3	12	0	1	0	1	0	0
1351	3	12	0	1	0	1	0	0
1352	3	12	0	1	0	1	0	0
1353	3	12	0	1	0	1	0	0
1354	3	12	0	1	0	1	0	0
1355	3	12	0	1	0	1	0	0
1356	3	12	0	1	0	1	0	0
1357	3	12	0	1	0	1	0	0
1358	3	13	1	0	0	1	0	0
1359	3	13	1	0	0	1	0	0
1360	3	13	1	0	0	1	0	0
1361	3	13	1	0	0	1	0	0
1362	3	13	1	0	0	1	0	0
1363	3	13	1	0	0	1	0	0
1364	3	13	1	0	1	1	0	1
1365	3	13	0	1	0	1	0	1
1366	3	13	0	1	0	1	0	0
1367	3	13	0	1	0	1	0	0
1368	3	13	0	1	0	1	0	0
1369	3	13	0	1	0	1	0	0
1370	3	13	0	1	0	1	0	0
1371	3	13	0	1	0	1	0	0
1372	3	13	0	1	0	1	0	0
1373	3	13	0	1	0	1	0	0
1374	3	13	0	1	0	1	0	0
1375	3	13	0	1	0	1	0	0
1376	3	13	0	1	0	1	0	0
1377	3	13	0	1	0	1	0	0
1378	3	13	0	1	0	1	0	0
1379	3	13	0	1	0	1	0	0
1380	3	14	1	0	0	1	0	0
1381	3	14	1	0	0	1	0	0
1382	3	14	1	0	0	1	0	0
1383	3	14	1	0	0	1	0	0
1384	3	14	1	0	0	1	0	0
1385	3	14	1	0	0	1	0	0
1386	3	14	1	0	1	1	0	1
1387	3	14	0	1	0	1	0	0
1388	3	14	0	1	0	1	0	1
1389	3	14	0	1	0	1	0	0
1390	3	14	0	1	0	1	0	0
1391	3	14	0	1	0	1	0	0
1392	3	14	0	1	0	1	0	0
1393	3	14	0	1	0	1	0	0
1394	3	14	0	1	0	1	0	0
1395	3	14	0	1	0	1	0	0
1396	3	14	0	1	0	1	0	0
1397	3	14	0	1	0	1	0	0
1398	3	14	0	1	0	1	0	0
1399	3	14	0	1	0	1	0	0
1400	3	14	0	1	0	1	0	0
1401	3	14	0	1	0	1	0	0
1402	3	15	1	0	0	1	0	0
1403	3	15	1	0	0	1	0	1
1404	3	15	0	1	0	1	0	1
1405	3	15	0	1	0	1	0	0
1406	3	15	0	1	0	1	0	0
1407	3	15	0	1	0	1	0	0
1408	3	15	0	1	0	1	0	0
1409	3	15	0	1	0	1	0	0
1410	3	15	0	1	0	1	0	0
1411	3	15	0	1	0	1	0	0
1412	3	15	0	1	0	1	0	0
1413	3	15	0	1	0	1	0	0
1414	3	15	0	1	0	1	0	0
1415	3	15	0	1	0	1	0	0
1416	3	15	0	1	0	1	0	0
1417	3	15	0	1	0	1	0	0
1418	3	15	0	1	0	1	0	0
1419	3	16	1	0	0	1	0	0
1420	3	16	1	0	0	1	0	0
1421	3	16	1	0	0	1	0	0
1422	3	16	1	0	0	1	0	0
1423	3	16	1	0	0	1	0	0
1424	3	16	1	0	0	1	0	0
1425	3	16	1	0	1	1	0	1
1426	3	16	0	1	0	1	0	0
1427	3	16	0	1	0	1	0	0
1428	3	16	0	1	0	1	0	0
1429	3	16	0	1	0	1	0	0
1430	3	16	0	1	0	1	0	0
1431	3	16	0	1	0	1	0	0
1432	3	16	0	1	0	1	0	0
1433	3	16	0	1	0	1	0	0
1434	3	16	0	1	0	1	0	0
1435	3	16	0	1	0	1	0	0
1436	3	16	0	1	0	1	0	0
1437	3	16	0	1	0	1	0	0
1438	3	16	0	1	0	1	0	0
1439	3	16	0	1	0	1	0	0
1440	3	16	0	1	0	1	0	0
1441	3	17	1	0	0	1	0	1
1442	3	17	0	1	0	1	0	1
1443	3	17	0	1	0	1	0	0
1444	3	17	0	1	0	1	0	0
1445	3	17	0	1	0	1	0	0
1446	3	17	0	1	0	1	0	0
1447	3	17	0	1	0	1	0	0
1448	3	17	0	1	0	1	0	0
1449	3	17	0	1	0	1	0	0
1450	3	17	0	1	0	1	0	0
1451	3	17	0	1	0	1	0	1
1452	3	17	0	1	0	1	0	0
1453	3	17	0	1	0	1	0	0
1454	3	17	0	1	0	1	0	0
1455	3	17	0	1	0	1	0	0
1456	3	17	0	1	0	1	0	0
1457	3	18	1	0	0	1	0	0
1458	3	18	1	0	0	1	0	0
1459	3	18	1	0	0	1	0	0
1460	3	18	1	0	0	1	0	0
1461	3	18	1	0	0	1	0	0
1462	3	18	1	0	0	1	0	0
1463	3	18	1	0	1	1	0	1
1464	3	18	0	1	0	1	0	1
1465	3	18	0	1	0	1	0	1
1466	3	18	0	1	0	1	0	0
1467	3	18	0	1	0	1	0	1
1468	3	18	0	1	0	1	0	0
1469	3	18	0	1	0	1	0	0
1470	3	18	0	1	0	1	0	0
1471	3	18	0	1	0	1	0	0
1472	3	18	0	1	0	1	0	0
1473	3	18	0	1	0	1	0	1
1474	3	18	0	1	0	1	0	0
1475	3	18	0	1	0	1	0	0
1476	3	18	0	1	0	1	0	0
1477	3	18	0	1	0	1	0	1
1478	3	18	0	1	0	1	0	0
1479	3	19	1	0	0	1	0	0
1480	3	19	1	0	0	1	0	0
1481	3	19	1	0	0	1	0	0
1482	3	19	1	0	0	1	0	0
1483	3	19	1	0	0	1	0	0
1484	3	19	1	0	0	1	0	1
1485	3	19	0	1	0	1	0	1
1486	3	19	0	1	0	1	0	0
1487	3	19	0	1	0	1	0	0
1488	3	19	0	1	0	1	0	0
1489	3	19	0	1	0	1	0	0
1490	3	19	0	1	0	1	0	0
1491	3	19	0	1	0	1	0	0
1492	3	19	0	1	0	1	0	0
1493	3	19	0	1	0	1	0	0
1494	3	19	0	1	0	1	0	0
1495	3	19	0	1	0	1	0	0
1496	3	19	0	1	0	1	0	0
1497	3	19	0	1	0	1	0	0
1498	3	19	0	1	0	1	0	0
1499	3	19	0	1	0	1	0	0
1500	3	20	1	0	0	1	0	0
1501	3	20	1	0	0	1	0	0
1502	3	20	1	0	0	1	0	0
1503	3	20	1	0	0	1	0	0
1504	3	20	1	0	0	1	0	0
1505	3	20	1	0	0	1	0	1
1506	3	20	0	1	0	1	0	1
1507	3	20	0	1	0	1	0	1
1508	3	20	0	1	0	1	0	0
1509	3	20	0	1	0	1	0	1
1510	3	20	0	1	0	1	0	1
1511	3	20	0	1	0	1	0	0
1512	3	20	0	1	0	1	0	0
1513	3	20	0	1	0	1	0	1
1514	3	20	0	1	0	1	0	0
1515	3	20	0	1	0	1	0	1
1516	3	20	0	1	0	1	0	1
1517	3	20	0	1	0	1	0	1
1518	3	20	0	1	0	1	0	0
1519	3	20	0	1	0	1	0	0
1520	3	20	0	1	0	1	0	0
1521	3	21	1	0	0	1	0	0
1522	3	21	1	0	0	1	0	0
1523	3	21	1	0	0	1	0	0
1524	3	21	1	0	0	1	0	0
1525	3	21	1	0	0	1	0	0
1526	3	21	1	0	0	1	0	0
1527	3	21	1	0	1	1	0	1
1528	3	21	0	1	0	1	0	0
1529	3	21	0	1	0	1	0	0
1530	3	21	0	1	0	1	0	0
1531	3	21	0	1	0	1	0	0
1532	3	21	0	1	0	1	0	0
1533	3	21	0	1	0	1	0	0
1534	3	21	0	1	0	1	0	1
1535	3	21	0	1	0	1	0	0
1536	3	21	0	1	0	1	0	0
1537	3	21	0	1	0	1	0	1
1538	3	21	0	1	0	1	0	0
1539	3	21	0	1	0	1	0	0
1540	3	21	0	1	0	1	0	0
1541	3	21	0	1	0	1	0	1
1542	3	21	0	1	0	1	0	0
1543	3	22	1	0	0	1	0	0
1544	3	22	1	0	0	1	0	1
1545	3	22	0	1	0	1	0	1
1546	3	22	0	1	0	1	0	0
1547	3	22	0	1	0	1	0	0
1548	3	22	0	1	0	1	0	0
1549	3	22	0	1	0	1	0	0
1550	3	22	0	1	0	1	0	0
1551	3	22	0	1	0	1	0	1
1552	3	22	0	1	0	1	0	1
1553	3	22	0	1	0	1	0	1
1554	3	22	0	1	0	1	0	1
1555	3	22	0	1	0	1	0	0
1556	3	22	0	1	0	1	0	1
1557	3	22	0	1	0	1	0	1
1558	3	22	0	1	0	1	0	1
1559	3	22	0	1	0	1	0	0
1560	3	23	1	0	0	1	0	0
1561	3	23	1	0	0	1	0	1
1562	3	23	0	1	0	1	0	1
1563	3	23	0	1	0	1	0	1
1564	3	23	0	1	0	1	0	0
1565	3	23	0	1	0	1	0	1
1566	3	23	0	1	0	1	0	1
1567	3	23	0	1	0	1	0	0
1568	3	23	0	1	0	1	0	0
1569	3	23	0	1	0	1	0	0
1570	3	23	0	1	0	1	0	0
1571	3	23	0	1	0	1	0	1
1572	3	23	0	1	0	1	0	1
1573	3	23	0	1	0	1	0	0
1574	3	23	0	1	0	1	0	1
1575	3	23	0	1	0	1	0	0
1576	3	23	0	1	0	1	0	0
1577	3	24	1	0	0	1	0	0
1578	3	24	1	0	0	1	0	0
1579	3	24	1	0	0	1	0	1
1580	3	24	0	1	0	1	0	1
1581	3	24	0	1	0	1	0	0
1582	3	24	0	1	0	1	0	0
1583	3	24	0	1	0	1	0	0
1584	3	24	0	1	0	1	0	1
1585	3	24	0	1	0	1	0	0
1586	3	24	0	1	0	1	0	1
1587	3	24	0	1	0	1	0	0
1588	3	24	0	1	0	1	0	0
1589	3	24	0	1	0	1	0	0
1590	3	24	0	1	0	1	0	0
1591	3	24	0	1	0	1	0	1
1592	3	24	0	1	0	1	0	1
1593	3	24	0	1	0	1	0	1
1594	3	24	0	1	0	1	0	0
1595	3	25	1	0	0	1	0	0
1596	3	25	1	0	0	1	0	0
1597	3	25	1	0	0	1	0	0
1598	3	25	1	0	0	1	0	0
1599	3	25	1	0	0	1	0	1
1600	3	25	0	1	0	1	0	1
1601	3	25	0	1	0	1	0	1
1602	3	25	0	1	0	1	0	1
1603	3	25	0	1	0	1	0	1
1604	3	25	0	1	0	1	0	0
1605	3	25	0	1	0	1	0	1
1606	3	25	0	1	0	1	0	1
1607	3	25	0	1	0	1	0	1
1608	3	25	0	1	0	1	0	1
1609	3	25	0	1	0	1	0	0
1610	3	25	0	1	0	1	0	0
1611	3	25	0	1	0	1	0	1
1612	3	25	0	1	0	1	0	0
1613	3	25	0	1	0	1	0	0
1614	3	25	0	1	0	1	0	0
1615	3	999	0	0	0	0	1	0
1616	4	0	0	0	0	1	0	0
1617	4	0	0	0	0	1	0	1
1618	4	0	0	0	0	1	0	0
1619	4	0	0	0	0	1	0	0
1620	4	0	0	0	0	1	0	0
1621	4	1	1	0	0	1	0	0
1622	4	1	1	0	0	1	0	0
1623	4	1	1	0	0	1	0	0
1624	4	1	1	0	0	1	0	0
1625	4	1	1	0	0	1	0	0
1626	4	1	1	0	0	1	0	0
1627	4	1	1	0	1	1	0	1
1628	4	1	0	1	0	1	0	0
1629	4	1	0	1	0	1	0	0
1630	4	1	0	1	0	1	0	0
1631	4	1	0	1	0	1	0	0
1632	4	1	0	1	0	1	0	0
1633	4	1	0	1	0	1	0	0
1634	4	1	0	1	0	1	0	0
1635	4	1	0	1	0	1	0	1
1636	4	1	0	1	0	1	0	1
1637	4	1	0	1	0	1	0	0
1638	4	1	0	1	0	1	0	0
1639	4	1	0	1	0	1	0	0
1640	4	1	0	1	0	1	0	0
1641	4	1	0	1	0	1	0	0
1642	4	1	0	1	0	1	0	0
1643	4	2	1	0	0	1	0	0
1644	4	2	1	0	0	1	0	0
1645	4	2	1	0	0	1	0	0
1646	4	2	1	0	0	1	0	0
1647	4	2	1	0	0	1	0	0
1648	4	2	1	0	0	1	0	0
1649	4	2	1	0	1	1	0	0
1650	4	2	1	0	1	1	0	1
1651	4	2	0	1	0	1	0	0
1652	4	2	0	1	0	1	0	0
1653	4	2	0	1	0	1	0	0
1654	4	2	0	1	0	1	0	0
1655	4	2	0	1	0	1	0	0
1656	4	2	0	1	0	1	0	0
1657	4	2	0	1	0	1	0	0
1658	4	2	0	1	0	1	0	0
1659	4	2	0	1	0	1	0	0
1660	4	2	0	1	0	1	0	0
1661	4	2	0	1	0	1	0	0
1662	4	2	0	1	0	1	0	0
1663	4	2	0	1	0	1	0	0
1664	4	2	0	1	0	1	0	0
1665	4	2	0	1	0	1	0	0
1666	4	3	1	0	0	1	0	0
1667	4	3	1	0	0	1	0	0
1668	4	3	1	0	0	1	0	0
1669	4	3	1	0	0	1	0	0
1670	4	3	1	0	0	1	0	0
1671	4	3	1	0	0	1	0	0
1672	4	3	1	0	1	1	0	1
1673	4	3	0	1	0	1	0	1
1674	4	3	0	1	0	1	0	0
1675	4	3	0	1	0	1	0	1
1676	4	3	0	1	0	1	0	0
1677	4	3	0	1	0	1	0	0
1678	4	3	0	1	0	1	0	0
1679	4	3	0	1	0	1	0	0
1680	4	3	0	1	0	1	0	0
1681	4	3	0	1	0	1	0	0
1682	4	3	0	1	0	1	0	0
1683	4	3	0	1	0	1	0	0
1684	4	3	0	1	0	1	0	0
1685	4	3	0	1	0	1	0	0
1686	4	3	0	1	0	1	0	0
1687	4	3	0	1	0	1	0	0
1688	4	4	1	0	0	1	0	0
1689	4	4	1	0	0	1	0	0
1690	4	4	1	0	0	1	0	0
1691	4	4	1	0	0	1	0	0
1692	4	4	1	0	0	1	0	0
1693	4	4	1	0	0	1	0	0
1694	4	4	1	0	1	1	0	1
1695	4	4	0	1	0	1	0	1
1696	4	4	0	1	0	1	0	1
1697	4	4	0	1	0	1	0	1
1698	4	4	0	1	0	1	0	0
1699	4	4	0	1	0	1	0	0
1700	4	4	0	1	0	1	0	0
1701	4	4	0	1	0	1	0	1
1702	4	4	0	1	0	1	0	0
1703	4	4	0	1	0	1	0	0
1704	4	4	0	1	0	1	0	0
1705	4	4	0	1	0	1	0	0
1706	4	4	0	1	0	1	0	0
1707	4	4	0	1	0	1	0	1
1708	4	4	0	1	0	1	0	0
1709	4	4	0	1	0	1	0	1
1710	4	5	1	0	0	1	0	0
1711	4	5	1	0	0	1	0	0
1712	4	5	1	0	0	1	0	1
1713	4	5	0	1	0	1	0	0
1714	4	5	0	1	0	1	0	0
1715	4	5	0	1	0	1	0	0
1716	4	5	0	1	0	1	0	1
1717	4	5	0	1	0	1	0	0
1718	4	5	0	1	0	1	0	0
1719	4	5	0	1	0	1	0	0
1720	4	5	0	1	0	1	0	0
1721	4	5	0	1	0	1	0	0
1722	4	5	0	1	0	1	0	0
1723	4	5	0	1	0	1	0	0
1724	4	5	0	1	0	1	0	0
1725	4	5	0	1	0	1	0	0
1726	4	5	0	1	0	1	0	0
1727	4	5	0	1	0	1	0	0
1728	4	6	1	0	0	1	0	0
1729	4	6	1	0	0	1	0	0
1730	4	6	1	0	0	1	0	1
1731	4	6	0	1	0	1	0	1
1732	4	6	0	1	0	1	0	1
1733	4	6	0	1	0	1	0	0
1734	4	6	0	1	0	1	0	0
1735	4	6	0	1	0	1	0	0
1736	4	6	0	1	0	1	0	0
1737	4	6	0	1	0	1	0	0
1738	4	6	0	1	0	1	0	0
1739	4	6	0	1	0	1	0	1
1740	4	6	0	1	0	1	0	1
1741	4	6	0	1	0	1	0	0
1742	4	6	0	1	0	1	0	1
1743	4	6	0	1	0	1	0	1
1744	4	6	0	1	0	1	0	1
1745	4	6	0	1	0	1	0	1
1746	4	7	1	0	0	1	0	0
1747	4	7	1	0	0	1	0	0
1748	4	7	1	0	0	1	0	0
1749	4	7	1	0	0	1	0	1
1750	4	7	0	1	0	1	0	1
1751	4	7	0	1	0	1	0	0
1752	4	7	0	1	0	1	0	0
1753	4	7	0	1	0	1	0	0
1754	4	7	0	1	0	1	0	0
1755	4	7	0	1	0	1	0	0
1756	4	7	0	1	0	1	0	0
1757	4	7	0	1	0	1	0	0
1758	4	7	0	1	0	1	0	1
1759	4	7	0	1	0	1	0	0
1760	4	7	0	1	0	1	0	0
1761	4	7	0	1	0	1	0	0
1762	4	7	0	1	0	1	0	0
1763	4	7	0	1	0	1	0	0
1764	4	7	0	1	0	1	0	0
1765	4	8	1	0	0	1	0	0
1766	4	8	1	0	0	1	0	0
1767	4	8	1	0	0	1	0	1
1768	4	8	0	1	0	1	0	0
1769	4	8	0	1	0	1	0	0
1770	4	8	0	1	0	1	0	0
1771	4	8	0	1	0	1	0	0
1772	4	8	0	1	0	1	0	0
1773	4	8	0	1	0	1	0	1
1774	4	8	0	1	0	1	0	0
1775	4	8	0	1	0	1	0	0
1776	4	8	0	1	0	1	0	0
1777	4	8	0	1	0	1	0	0
1778	4	8	0	1	0	1	0	1
1779	4	8	0	1	0	1	0	0
1780	4	8	0	1	0	1	0	0
1781	4	8	0	1	0	1	0	0
1782	4	8	0	1	0	1	0	0
1783	4	9	1	0	0	1	0	1
1784	4	9	0	1	0	1	0	0
1785	4	9	0	1	0	1	0	0
1786	4	9	0	1	0	1	0	1
1787	4	9	0	1	0	1	0	1
1788	4	9	0	1	0	1	0	0
1789	4	9	0	1	0	1	0	0
1790	4	9	0	1	0	1	0	0
1791	4	9	0	1	0	1	0	0
1792	4	9	0	1	0	1	0	0
1793	4	9	0	1	0	1	0	0
1794	4	9	0	1	0	1	0	0
1795	4	9	0	1	0	1	0	1
1796	4	9	0	1	0	1	0	1
1797	4	9	0	1	0	1	0	1
1798	4	9	0	1	0	1	0	0
1799	4	10	1	0	0	1	0	0
1800	4	10	1	0	0	1	0	1
1801	4	10	0	1	0	1	0	1
1802	4	10	0	1	0	1	0	0
1803	4	10	0	1	0	1	0	0
1804	4	10	0	1	0	1	0	0
1805	4	10	0	1	0	1	0	0
1806	4	10	0	1	0	1	0	0
1807	4	10	0	1	0	1	0	1
1808	4	10	0	1	0	1	0	0
1809	4	10	0	1	0	1	0	0
1810	4	10	0	1	0	1	0	0
1811	4	10	0	1	0	1	0	0
1812	4	10	0	1	0	1	0	0
1813	4	10	0	1	0	1	0	0
1814	4	10	0	1	0	1	0	1
1815	4	10	0	1	0	1	0	0
1816	4	11	1	0	0	1	0	0
1817	4	11	1	0	0	1	0	0
1818	4	11	1	0	0	1	0	0
1819	4	11	1	0	0	1	0	1
1820	4	11	0	1	0	1	0	0
1821	4	11	0	1	0	1	0	1
1822	4	11	0	1	0	1	0	0
1823	4	11	0	1	0	1	0	1
1824	4	11	0	1	0	1	0	0
1825	4	11	0	1	0	1	0	0
1826	4	11	0	1	0	1	0	1
1827	4	11	0	1	0	1	0	1
1828	4	11	0	1	0	1	0	1
1829	4	11	0	1	0	1	0	0
1830	4	11	0	1	0	1	0	0
1831	4	11	0	1	0	1	0	0
1832	4	11	0	1	0	1	0	1
1833	4	11	0	1	0	1	0	0
1834	4	11	0	1	0	1	0	0
1835	4	12	1	0	0	1	0	1
1836	4	12	0	1	0	1	0	1
1837	4	12	0	1	0	1	0	1
1838	4	12	0	1	0	1	0	0
1839	4	12	0	1	0	1	0	0
1840	4	12	0	1	0	1	0	1
1841	4	12	0	1	0	1	0	0
1842	4	12	0	1	0	1	0	0
1843	4	12	0	1	0	1	0	0
1844	4	12	0	1	0	1	0	0
1845	4	12	0	1	0	1	0	0
1846	4	12	0	1	0	1	0	0
1847	4	12	0	1	0	1	0	0
1848	4	12	0	1	0	1	0	0
1849	4	12	0	1	0	1	0	0
1850	4	12	0	1	0	1	0	0
1851	4	13	1	0	0	1	0	1
1852	4	13	0	1	0	1	0	1
1853	4	13	0	1	0	1	0	0
1854	4	13	0	1	0	1	0	0
1855	4	13	0	1	0	1	0	1
1856	4	13	0	1	0	1	0	1
1857	4	13	0	1	0	1	0	0
1858	4	13	0	1	0	1	0	0
1859	4	13	0	1	0	1	0	1
1860	4	13	0	1	0	1	0	0
1861	4	13	0	1	0	1	0	0
1862	4	13	0	1	0	1	0	0
1863	4	13	0	1	0	1	0	1
1864	4	13	0	1	0	1	0	0
1865	4	13	0	1	0	1	0	0
1866	4	13	0	1	0	1	0	0
1867	4	14	1	0	0	1	0	1
1868	4	14	0	1	0	1	0	0
1869	4	14	0	1	0	1	0	0
1870	4	14	0	1	0	1	0	0
1871	4	14	0	1	0	1	0	0
1872	4	14	0	1	0	1	0	0
1873	4	14	0	1	0	1	0	0
1874	4	14	0	1	0	1	0	0
1875	4	14	0	1	0	1	0	0
1876	4	14	0	1	0	1	0	0
1877	4	14	0	1	0	1	0	1
1878	4	14	0	1	0	1	0	0
1879	4	14	0	1	0	1	0	0
1880	4	14	0	1	0	1	0	0
1881	4	14	0	1	0	1	0	0
1882	4	14	0	1	0	1	0	0
1883	4	15	1	0	0	1	0	1
1884	4	15	0	1	0	1	0	1
1885	4	15	0	1	0	1	0	1
1886	4	15	0	1	0	1	0	0
1887	4	15	0	1	0	1	0	0
1888	4	15	0	1	0	1	0	1
1889	4	15	0	1	0	1	0	0
1890	4	15	0	1	0	1	0	1
1891	4	15	0	1	0	1	0	1
1892	4	15	0	1	0	1	0	0
1893	4	15	0	1	0	1	0	0
1894	4	15	0	1	0	1	0	0
1895	4	15	0	1	0	1	0	0
1896	4	15	0	1	0	1	0	0
1897	4	15	0	1	0	1	0	0
1898	4	15	0	1	0	1	0	0
1899	4	16	1	0	0	1	0	1
1900	4	16	0	1	0	1	0	0
1901	4	16	0	1	0	1	0	0
1902	4	16	0	1	0	1	0	1
1903	4	16	0	1	0	1	0	0
1904	4	16	0	1	0	1	0	1
1905	4	16	0	1	0	1	0	1
1906	4	16	0	1	0	1	0	0
1907	4	16	0	1	0	1	0	0
1908	4	16	0	1	0	1	0	0
1909	4	16	0	1	0	1	0	0
1910	4	16	0	1	0	1	0	0
1911	4	16	0	1	0	1	0	0
1912	4	16	0	1	0	1	0	0
1913	4	16	0	1	0	1	0	0
1914	4	16	0	1	0	1	0	0
1915	4	17	1	0	0	1	0	1
1916	4	17	0	1	0	1	0	0
1917	4	17	0	1	0	1	0	0
1918	4	17	0	1	0	1	0	0
1919	4	17	0	1	0	1	0	0
1920	4	17	0	1	0	1	0	0
1921	4	17	0	1	0	1	0	0
1922	4	17	0	1	0	1	0	0
1923	4	17	0	1	0	1	0	0
1924	4	17	0	1	0	1	0	0
1925	4	17	0	1	0	1	0	1
1926	4	17	0	1	0	1	0	0
1927	4	17	0	1	0	1	0	1
1928	4	17	0	1	0	1	0	1
1929	4	17	0	1	0	1	0	0
1930	4	17	0	1	0	1	0	0
1931	4	18	1	0	0	1	0	0
1932	4	18	1	0	0	1	0	0
1933	4	18	1	0	0	1	0	0
1934	4	18	1	0	0	1	0	0
1935	4	18	1	0	0	1	0	0
1936	4	18	1	0	0	1	0	0
1937	4	18	1	0	1	1	0	1
1938	4	18	0	1	0	1	0	1
1939	4	18	0	1	0	1	0	1
1940	4	18	0	1	0	1	0	0
1941	4	18	0	1	0	1	0	1
1942	4	18	0	1	0	1	0	0
1943	4	18	0	1	0	1	0	0
1944	4	18	0	1	0	1	0	0
1945	4	18	0	1	0	1	0	0
1946	4	18	0	1	0	1	0	0
1947	4	18	0	1	0	1	0	0
1948	4	18	0	1	0	1	0	0
1949	4	18	0	1	0	1	0	0
1950	4	18	0	1	0	1	0	0
1951	4	18	0	1	0	1	0	0
1952	4	18	0	1	0	1	0	0
1953	4	19	1	0	0	1	0	0
1954	4	19	1	0	0	1	0	0
1955	4	19	1	0	0	1	0	0
1956	4	19	1	0	0	1	0	0
1957	4	19	1	0	0	1	0	0
1958	4	19	1	0	0	1	0	0
1959	4	19	1	0	1	1	0	1
1960	4	19	0	1	0	1	0	0
1961	4	19	0	1	0	1	0	0
1962	4	19	0	1	0	1	0	1
1963	4	19	0	1	0	1	0	0
1964	4	19	0	1	0	1	0	0
1965	4	19	0	1	0	1	0	0
1966	4	19	0	1	0	1	0	0
1967	4	19	0	1	0	1	0	0
1968	4	19	0	1	0	1	0	0
1969	4	19	0	1	0	1	0	0
1970	4	19	0	1	0	1	0	0
1971	4	19	0	1	0	1	0	0
1972	4	19	0	1	0	1	0	1
1973	4	19	0	1	0	1	0	0
1974	4	19	0	1	0	1	0	0
1975	4	20	1	0	0	1	0	0
1976	4	20	1	0	0	1	0	0
1977	4	20	1	0	0	1	0	0
1978	4	20	1	0	0	1	0	0
1979	4	20	1	0	0	1	0	0
1980	4	20	1	0	0	1	0	0
1981	4	20	1	0	1	1	0	1
1982	4	20	0	1	0	1	0	0
1983	4	20	0	1	0	1	0	0
1984	4	20	0	1	0	1	0	0
1985	4	20	0	1	0	1	0	0
1986	4	20	0	1	0	1	0	0
1987	4	20	0	1	0	1	0	0
1988	4	20	0	1	0	1	0	0
1989	4	20	0	1	0	1	0	0
1990	4	20	0	1	0	1	0	0
1991	4	20	0	1	0	1	0	0
1992	4	20	0	1	0	1	0	0
1993	4	20	0	1	0	1	0	0
1994	4	20	0	1	0	1	0	0
1995	4	20	0	1	0	1	0	0
1996	4	20	0	1	0	1	0	0
1997	4	21	1	0	0	1	0	0
1998	4	21	1	0	0	1	0	0
1999	4	21	1	0	0	1	0	0
[truncated: 3,485 more rows]
