# Supplementary material for: Dataset of active avoidance in Wistar-Kyoto and Sprague Dawley rats: Experimental data and reinforcement learning model code and output
Source: Data Brief. 2020 Jul 25;32:106074. doi: 10.1016/j.dib.2020.106074 (PMC7451822; doi:10.1016/j.dib.2020.106074)
Supplement: Supplementary file 1 [file mmc1.zip › ratRL_datafiles_Model_InputOutput/S15.csv]

Timestep	Session	Trial	Danger	Safety	Shock	Chamber	Homecage	Leverpress
1	1	0	0	0	0	1	0	0
2	1	0	0	0	0	1	0	1
3	1	0	0	0	0	1	0	0
4	1	0	0	0	0	1	0	0
5	1	0	0	0	0	1	0	0
6	1	1	1	0	0	1	0	0
7	1	1	1	0	0	1	0	0
8	1	1	1	0	0	1	0	0
9	1	1	1	0	0	1	0	0
10	1	1	1	0	0	1	0	0
11	1	1	1	0	0	1	0	1
12	1	1	0	1	0	1	0	1
13	1	1	0	1	0	1	0	0
14	1	1	0	1	0	1	0	0
15	1	1	0	1	0	1	0	0
16	1	1	0	1	0	1	0	0
17	1	1	0	1	0	1	0	0
18	1	1	0	1	0	1	0	0
19	1	1	0	1	0	1	0	0
20	1	1	0	1	0	1	0	1
21	1	1	0	1	0	1	0	0
22	1	1	0	1	0	1	0	1
23	1	1	0	1	0	1	0	0
24	1	1	0	1	0	1	0	0
25	1	1	0	1	0	1	0	0
26	1	1	0	1	0	1	0	0
27	1	2	1	0	0	1	0	0
28	1	2	1	0	0	1	0	1
29	1	2	0	1	0	1	0	1
30	1	2	0	1	0	1	0	0
31	1	2	0	1	0	1	0	0
32	1	2	0	1	0	1	0	0
33	1	2	0	1	0	1	0	0
34	1	2	0	1	0	1	0	1
35	1	2	0	1	0	1	0	1
36	1	2	0	1	0	1	0	0
37	1	2	0	1	0	1	0	0
38	1	2	0	1	0	1	0	0
39	1	2	0	1	0	1	0	0
40	1	2	0	1	0	1	0	0
41	1	2	0	1	0	1	0	0
42	1	2	0	1	0	1	0	0
43	1	2	0	1	0	1	0	0
44	1	3	1	0	0	1	0	1
45	1	3	0	1	0	1	0	1
46	1	3	0	1	0	1	0	0
47	1	3	0	1	0	1	0	0
48	1	3	0	1	0	1	0	0
49	1	3	0	1	0	1	0	0
50	1	3	0	1	0	1	0	0
51	1	3	0	1	0	1	0	0
52	1	3	0	1	0	1	0	0
53	1	3	0	1	0	1	0	0
54	1	3	0	1	0	1	0	0
55	1	3	0	1	0	1	0	0
56	1	3	0	1	0	1	0	0
57	1	3	0	1	0	1	0	0
58	1	3	0	1	0	1	0	0
59	1	3	0	1	0	1	0	1
60	1	4	1	0	0	1	0	1
61	1	4	0	1	0	1	0	1
62	1	4	0	1	0	1	0	0
63	1	4	0	1	0	1	0	0
64	1	4	0	1	0	1	0	0
65	1	4	0	1	0	1	0	0
66	1	4	0	1	0	1	0	0
67	1	4	0	1	0	1	0	0
68	1	4	0	1	0	1	0	0
69	1	4	0	1	0	1	0	0
70	1	4	0	1	0	1	0	0
71	1	4	0	1	0	1	0	1
72	1	4	0	1	0	1	0	0
73	1	4	0	1	0	1	0	0
74	1	4	0	1	0	1	0	0
75	1	4	0	1	0	1	0	0
76	1	5	1	0	0	1	0	0
77	1	5	1	0	0	1	0	1
78	1	5	0	1	0	1	0	1
79	1	5	0	1	0	1	0	0
80	1	5	0	1	0	1	0	1
81	1	5	0	1	0	1	0	0
82	1	5	0	1	0	1	0	0
83	1	5	0	1	0	1	0	0
84	1	5	0	1	0	1	0	0
85	1	5	0	1	0	1	0	0
86	1	5	0	1	0	1	0	0
87	1	5	0	1	0	1	0	0
88	1	5	0	1	0	1	0	0
89	1	5	0	1	0	1	0	0
90	1	5	0	1	0	1	0	0
91	1	5	0	1	0	1	0	0
92	1	5	0	1	0	1	0	0
93	1	6	1	0	0	1	0	0
94	1	6	1	0	0	1	0	1
95	1	6	0	1	0	1	0	1
96	1	6	0	1	0	1	0	0
97	1	6	0	1	0	1	0	0
98	1	6	0	1	0	1	0	0
99	1	6	0	1	0	1	0	0
100	1	6	0	1	0	1	0	0
101	1	6	0	1	0	1	0	0
102	1	6	0	1	0	1	0	0
103	1	6	0	1	0	1	0	0
104	1	6	0	1	0	1	0	0
105	1	6	0	1	0	1	0	0
106	1	6	0	1	0	1	0	0
107	1	6	0	1	0	1	0	0
108	1	6	0	1	0	1	0	0
109	1	6	0	1	0	1	0	0
110	1	7	1	0	0	1	0	0
111	1	7	1	0	0	1	0	1
112	1	7	0	1	0	1	0	1
113	1	7	0	1	0	1	0	0
114	1	7	0	1	0	1	0	0
115	1	7	0	1	0	1	0	0
116	1	7	0	1	0	1	0	0
117	1	7	0	1	0	1	0	0
118	1	7	0	1	0	1	0	0
119	1	7	0	1	0	1	0	0
120	1	7	0	1	0	1	0	0
121	1	7	0	1	0	1	0	0
122	1	7	0	1	0	1	0	0
123	1	7	0	1	0	1	0	0
124	1	7	0	1	0	1	0	0
125	1	7	0	1	0	1	0	0
126	1	7	0	1	0	1	0	0
127	1	8	1	0	0	1	0	0
128	1	8	1	0	0	1	0	1
129	1	8	0	1	0	1	0	0
130	1	8	0	1	0	1	0	0
131	1	8	0	1	0	1	0	0
132	1	8	0	1	0	1	0	0
133	1	8	0	1	0	1	0	0
134	1	8	0	1	0	1	0	0
135	1	8	0	1	0	1	0	0
136	1	8	0	1	0	1	0	0
137	1	8	0	1	0	1	0	0
138	1	8	0	1	0	1	0	0
139	1	8	0	1	0	1	0	0
140	1	8	0	1	0	1	0	0
141	1	8	0	1	0	1	0	0
142	1	8	0	1	0	1	0	0
143	1	8	0	1	0	1	0	0
144	1	9	1	0	0	1	0	1
145	1	9	0	1	0	1	0	1
146	1	9	0	1	0	1	0	1
147	1	9	0	1	0	1	0	0
148	1	9	0	1	0	1	0	0
149	1	9	0	1	0	1	0	0
150	1	9	0	1	0	1	0	0
151	1	9	0	1	0	1	0	0
152	1	9	0	1	0	1	0	0
153	1	9	0	1	0	1	0	0
154	1	9	0	1	0	1	0	0
155	1	9	0	1	0	1	0	0
156	1	9	0	1	0	1	0	0
157	1	9	0	1	0	1	0	0
158	1	9	0	1	0	1	0	0
159	1	9	0	1	0	1	0	0
160	1	10	1	0	0	1	0	0
161	1	10	1	0	0	1	0	1
162	1	10	0	1	0	1	0	1
163	1	10	0	1	0	1	0	0
164	1	10	0	1	0	1	0	0
165	1	10	0	1	0	1	0	0
166	1	10	0	1	0	1	0	0
167	1	10	0	1	0	1	0	0
168	1	10	0	1	0	1	0	0
169	1	10	0	1	0	1	0	0
170	1	10	0	1	0	1	0	0
171	1	10	0	1	0	1	0	0
172	1	10	0	1	0	1	0	0
173	1	10	0	1	0	1	0	0
174	1	10	0	1	0	1	0	0
175	1	10	0	1	0	1	0	0
176	1	10	0	1	0	1	0	0
177	1	11	1	0	0	1	0	0
178	1	11	1	0	0	1	0	0
179	1	11	1	0	0	1	0	1
180	1	11	0	1	0	1	0	0
181	1	11	0	1	0	1	0	0
182	1	11	0	1	0	1	0	0
183	1	11	0	1	0	1	0	0
184	1	11	0	1	0	1	0	0
185	1	11	0	1	0	1	0	0
186	1	11	0	1	0	1	0	0
187	1	11	0	1	0	1	0	0
188	1	11	0	1	0	1	0	0
189	1	11	0	1	0	1	0	0
190	1	11	0	1	0	1	0	0
191	1	11	0	1	0	1	0	0
192	1	11	0	1	0	1	0	0
193	1	11	0	1	0	1	0	0
194	1	11	0	1	0	1	0	0
195	1	12	1	0	0	1	0	0
196	1	12	1	0	0	1	0	0
197	1	12	1	0	0	1	0	1
198	1	12	0	1	0	1	0	1
199	1	12	0	1	0	1	0	0
200	1	12	0	1	0	1	0	0
201	1	12	0	1	0	1	0	0
202	1	12	0	1	0	1	0	0
203	1	12	0	1	0	1	0	0
204	1	12	0	1	0	1	0	0
205	1	12	0	1	0	1	0	0
206	1	12	0	1	0	1	0	0
207	1	12	0	1	0	1	0	0
208	1	12	0	1	0	1	0	0
209	1	12	0	1	0	1	0	0
210	1	12	0	1	0	1	0	0
211	1	12	0	1	0	1	0	0
212	1	12	0	1	0	1	0	0
213	1	13	1	0	0	1	0	0
214	1	13	1	0	0	1	0	1
215	1	13	0	1	0	1	0	1
216	1	13	0	1	0	1	0	0
217	1	13	0	1	0	1	0	0
218	1	13	0	1	0	1	0	0
219	1	13	0	1	0	1	0	0
220	1	13	0	1	0	1	0	0
221	1	13	0	1	0	1	0	0
222	1	13	0	1	0	1	0	0
223	1	13	0	1	0	1	0	0
224	1	13	0	1	0	1	0	0
225	1	13	0	1	0	1	0	0
226	1	13	0	1	0	1	0	0
227	1	13	0	1	0	1	0	0
228	1	13	0	1	0	1	0	0
229	1	13	0	1	0	1	0	0
230	1	14	1	0	0	1	0	1
231	1	14	0	1	0	1	0	0
232	1	14	0	1	0	1	0	0
233	1	14	0	1	0	1	0	0
234	1	14	0	1	0	1	0	0
235	1	14	0	1	0	1	0	0
236	1	14	0	1	0	1	0	0
237	1	14	0	1	0	1	0	0
238	1	14	0	1	0	1	0	0
239	1	14	0	1	0	1	0	0
240	1	14	0	1	0	1	0	0
241	1	14	0	1	0	1	0	0
242	1	14	0	1	0	1	0	0
243	1	14	0	1	0	1	0	0
244	1	14	0	1	0	1	0	0
245	1	14	0	1	0	1	0	0
246	1	15	1	0	0	1	0	0
247	1	15	1	0	0	1	0	0
248	1	15	1	0	0	1	0	0
249	1	15	1	0	0	1	0	1
250	1	15	0	1	0	1	0	0
251	1	15	0	1	0	1	0	0
252	1	15	0	1	0	1	0	0
253	1	15	0	1	0	1	0	0
254	1	15	0	1	0	1	0	0
255	1	15	0	1	0	1	0	0
256	1	15	0	1	0	1	0	0
257	1	15	0	1	0	1	0	0
258	1	15	0	1	0	1	0	0
259	1	15	0	1	0	1	0	0
260	1	15	0	1	0	1	0	0
261	1	15	0	1	0	1	0	0
262	1	15	0	1	0	1	0	0
263	1	15	0	1	0	1	0	0
264	1	15	0	1	0	1	0	0
265	1	16	1	0	0	1	0	1
266	1	16	0	1	0	1	0	1
267	1	16	0	1	0	1	0	0
268	1	16	0	1	0	1	0	0
269	1	16	0	1	0	1	0	0
270	1	16	0	1	0	1	0	0
271	1	16	0	1	0	1	0	0
272	1	16	0	1	0	1	0	0
273	1	16	0	1	0	1	0	0
274	1	16	0	1	0	1	0	0
275	1	16	0	1	0	1	0	0
276	1	16	0	1	0	1	0	0
277	1	16	0	1	0	1	0	0
278	1	16	0	1	0	1	0	0
279	1	16	0	1	0	1	0	0
280	1	16	0	1	0	1	0	0
281	1	17	1	0	0	1	0	0
282	1	17	1	0	0	1	0	0
283	1	17	1	0	0	1	0	0
284	1	17	1	0	0	1	0	0
285	1	17	1	0	0	1	0	1
286	1	17	0	1	0	1	0	1
287	1	17	0	1	0	1	0	0
288	1	17	0	1	0	1	0	0
289	1	17	0	1	0	1	0	0
290	1	17	0	1	0	1	0	0
291	1	17	0	1	0	1	0	0
292	1	17	0	1	0	1	0	0
293	1	17	0	1	0	1	0	0
294	1	17	0	1	0	1	0	0
295	1	17	0	1	0	1	0	0
296	1	17	0	1	0	1	0	0
297	1	17	0	1	0	1	0	0
298	1	17	0	1	0	1	0	0
299	1	17	0	1	0	1	0	0
300	1	17	0	1	0	1	0	0
301	1	18	1	0	0	1	0	0
302	1	18	1	0	0	1	0	0
303	1	18	1	0	0	1	0	0
304	1	18	1	0	0	1	0	1
305	1	18	0	1	0	1	0	0
306	1	18	0	1	0	1	0	0
307	1	18	0	1	0	1	0	0
308	1	18	0	1	0	1	0	0
309	1	18	0	1	0	1	0	0
310	1	18	0	1	0	1	0	0
311	1	18	0	1	0	1	0	0
312	1	18	0	1	0	1	0	0
313	1	18	0	1	0	1	0	0
314	1	18	0	1	0	1	0	0
315	1	18	0	1	0	1	0	0
316	1	18	0	1	0	1	0	0
317	1	18	0	1	0	1	0	0
318	1	18	0	1	0	1	0	0
319	1	18	0	1	0	1	0	0
320	1	19	1	0	0	1	0	1
321	1	19	0	1	0	1	0	0
322	1	19	0	1	0	1	0	0
323	1	19	0	1	0	1	0	0
324	1	19	0	1	0	1	0	0
325	1	19	0	1	0	1	0	0
326	1	19	0	1	0	1	0	0
327	1	19	0	1	0	1	0	0
328	1	19	0	1	0	1	0	0
329	1	19	0	1	0	1	0	0
330	1	19	0	1	0	1	0	0
331	1	19	0	1	0	1	0	0
332	1	19	0	1	0	1	0	0
333	1	19	0	1	0	1	0	1
334	1	19	0	1	0	1	0	1
335	1	19	0	1	0	1	0	0
336	1	20	1	0	0	1	0	1
337	1	20	0	1	0	1	0	0
338	1	20	0	1	0	1	0	0
339	1	20	0	1	0	1	0	0
340	1	20	0	1	0	1	0	0
341	1	20	0	1	0	1	0	0
342	1	20	0	1	0	1	0	0
343	1	20	0	1	0	1	0	0
344	1	20	0	1	0	1	0	0
345	1	20	0	1	0	1	0	0
346	1	20	0	1	0	1	0	0
347	1	20	0	1	0	1	0	0
348	1	20	0	1	0	1	0	0
349	1	20	0	1	0	1	0	0
350	1	20	0	1	0	1	0	0
351	1	20	0	1	0	1	0	0
352	1	21	1	0	0	1	0	0
353	1	21	1	0	0	1	0	1
354	1	21	0	1	0	1	0	1
355	1	21	0	1	0	1	0	0
356	1	21	0	1	0	1	0	0
357	1	21	0	1	0	1	0	0
358	1	21	0	1	0	1	0	0
359	1	21	0	1	0	1	0	0
360	1	21	0	1	0	1	0	0
361	1	21	0	1	0	1	0	0
362	1	21	0	1	0	1	0	0
363	1	21	0	1	0	1	0	0
364	1	21	0	1	0	1	0	0
365	1	21	0	1	0	1	0	0
366	1	21	0	1	0	1	0	0
367	1	21	0	1	0	1	0	0
368	1	21	0	1	0	1	0	0
369	1	22	1	0	0	1	0	0
370	1	22	1	0	0	1	0	0
371	1	22	1	0	0	1	0	0
372	1	22	1	0	0	1	0	0
373	1	22	1	0	0	1	0	0
374	1	22	1	0	0	1	0	1
375	1	22	0	1	0	1	0	0
376	1	22	0	1	0	1	0	0
377	1	22	0	1	0	1	0	0
378	1	22	0	1	0	1	0	0
379	1	22	0	1	0	1	0	0
380	1	22	0	1	0	1	0	0
381	1	22	0	1	0	1	0	0
382	1	22	0	1	0	1	0	0
383	1	22	0	1	0	1	0	0
384	1	22	0	1	0	1	0	0
385	1	22	0	1	0	1	0	0
386	1	22	0	1	0	1	0	0
387	1	22	0	1	0	1	0	1
388	1	22	0	1	0	1	0	0
389	1	22	0	1	0	1	0	0
390	1	23	1	0	0	1	0	0
391	1	23	1	0	0	1	0	0
392	1	23	1	0	0	1	0	0
393	1	23	1	0	0	1	0	0
394	1	23	1	0	0	1	0	0
395	1	23	1	0	0	1	0	1
396	1	23	0	1	0	1	0	1
397	1	23	0	1	0	1	0	0
398	1	23	0	1	0	1	0	0
399	1	23	0	1	0	1	0	0
400	1	23	0	1	0	1	0	0
401	1	23	0	1	0	1	0	0
402	1	23	0	1	0	1	0	0
403	1	23	0	1	0	1	0	0
404	1	23	0	1	0	1	0	0
405	1	23	0	1	0	1	0	0
406	1	23	0	1	0	1	0	0
407	1	23	0	1	0	1	0	0
408	1	23	0	1	0	1	0	0
409	1	23	0	1	0	1	0	0
410	1	23	0	1	0	1	0	0
411	1	24	1	0	0	1	0	1
412	1	24	0	1	0	1	0	0
413	1	24	0	1	0	1	0	0
414	1	24	0	1	0	1	0	0
415	1	24	0	1	0	1	0	0
416	1	24	0	1	0	1	0	0
417	1	24	0	1	0	1	0	0
418	1	24	0	1	0	1	0	0
419	1	24	0	1	0	1	0	0
420	1	24	0	1	0	1	0	0
421	1	24	0	1	0	1	0	0
422	1	24	0	1	0	1	0	0
423	1	24	0	1	0	1	0	0
424	1	24	0	1	0	1	0	0
425	1	24	0	1	0	1	0	0
426	1	24	0	1	0	1	0	0
427	1	25	1	0	0	1	0	0
428	1	25	1	0	0	1	0	0
429	1	25	1	0	0	1	0	0
430	1	25	1	0	0	1	0	0
431	1	25	1	0	0	1	0	0
432	1	25	1	0	0	1	0	0
433	1	25	1	0	1	1	0	0
434	1	25	1	0	1	1	0	0
435	1	25	1	0	1	1	0	0
436	1	25	1	0	1	1	0	0
437	1	25	1	0	1	1	0	0
438	1	25	1	0	1	1	0	0
439	1	25	0	1	0	1	0	0
440	1	25	0	1	0	1	0	0
441	1	25	0	1	0	1	0	0
442	1	25	0	1	0	1	0	0
443	1	25	0	1	0	1	0	0
444	1	25	0	1	0	1	0	0
445	1	25	0	1	0	1	0	0
446	1	25	0	1	0	1	0	0
447	1	25	0	1	0	1	0	0
448	1	25	0	1	0	1	0	0
449	1	25	0	1	0	1	0	0
450	1	25	0	1	0	1	0	0
451	1	25	0	1	0	1	0	0
452	1	25	0	1	0	1	0	0
453	1	25	0	1	0	1	0	0
454	1	999	0	0	0	0	1	0
455	2	0	0	0	0	1	0	0
456	2	0	0	0	0	1	0	0
457	2	0	0	0	0	1	0	0
458	2	0	0	0	0	1	0	0
459	2	0	0	0	0	1	0	0
460	2	1	1	0	0	1	0	0
461	2	1	1	0	0	1	0	0
462	2	1	1	0	0	1	0	0
463	2	1	1	0	0	1	0	0
464	2	1	1	0	0	1	0	0
465	2	1	1	0	0	1	0	0
466	2	1	1	0	1	1	0	0
467	2	1	1	0	1	1	0	0
468	2	1	1	0	1	1	0	1
469	2	1	0	1	0	1	0	1
470	2	1	0	1	0	1	0	0
471	2	1	0	1	0	1	0	0
472	2	1	0	1	0	1	0	0
473	2	1	0	1	0	1	0	0
474	2	1	0	1	0	1	0	0
475	2	1	0	1	0	1	0	0
476	2	1	0	1	0	1	0	0
477	2	1	0	1	0	1	0	0
478	2	1	0	1	0	1	0	0
479	2	1	0	1	0	1	0	0
480	2	1	0	1	0	1	0	0
481	2	1	0	1	0	1	0	0
482	2	1	0	1	0	1	0	0
483	2	1	0	1	0	1	0	0
484	2	2	1	0	0	1	0	1
485	2	2	0	1	0	1	0	0
486	2	2	0	1	0	1	0	1
487	2	2	0	1	0	1	0	0
488	2	2	0	1	0	1	0	0
489	2	2	0	1	0	1	0	0
490	2	2	0	1	0	1	0	0
491	2	2	0	1	0	1	0	0
492	2	2	0	1	0	1	0	0
493	2	2	0	1	0	1	0	0
494	2	2	0	1	0	1	0	1
495	2	2	0	1	0	1	0	0
496	2	2	0	1	0	1	0	0
497	2	2	0	1	0	1	0	0
498	2	2	0	1	0	1	0	0
499	2	2	0	1	0	1	0	0
500	2	3	1	0	0	1	0	0
501	2	3	1	0	0	1	0	0
502	2	3	1	0	0	1	0	0
503	2	3	1	0	0	1	0	0
504	2	3	1	0	0	1	0	0
505	2	3	1	0	0	1	0	0
506	2	3	1	0	1	1	0	1
507	2	3	0	1	0	1	0	0
508	2	3	0	1	0	1	0	0
509	2	3	0	1	0	1	0	0
510	2	3	0	1	0	1	0	0
511	2	3	0	1	0	1	0	0
512	2	3	0	1	0	1	0	0
513	2	3	0	1	0	1	0	0
514	2	3	0	1	0	1	0	0
515	2	3	0	1	0	1	0	0
516	2	3	0	1	0	1	0	0
517	2	3	0	1	0	1	0	0
518	2	3	0	1	0	1	0	0
519	2	3	0	1	0	1	0	0
520	2	3	0	1	0	1	0	0
521	2	3	0	1	0	1	0	0
522	2	4	1	0	0	1	0	0
523	2	4	1	0	0	1	0	0
524	2	4	1	0	0	1	0	0
525	2	4	1	0	0	1	0	0
526	2	4	1	0	0	1	0	0
527	2	4	1	0	0	1	0	0
528	2	4	1	0	1	1	0	1
529	2	4	0	1	0	1	0	0
530	2	4	0	1	0	1	0	0
531	2	4	0	1	0	1	0	0
532	2	4	0	1	0	1	0	0
533	2	4	0	1	0	1	0	0
534	2	4	0	1	0	1	0	0
535	2	4	0	1	0	1	0	0
536	2	4	0	1	0	1	0	0
537	2	4	0	1	0	1	0	0
538	2	4	0	1	0	1	0	0
539	2	4	0	1	0	1	0	0
540	2	4	0	1	0	1	0	0
541	2	4	0	1	0	1	0	0
542	2	4	0	1	0	1	0	0
543	2	4	0	1	0	1	0	0
544	2	5	1	0	0	1	0	0
545	2	5	1	0	0	1	0	0
546	2	5	1	0	0	1	0	0
547	2	5	1	0	0	1	0	0
548	2	5	1	0	0	1	0	0
549	2	5	1	0	0	1	0	0
550	2	5	1	0	1	1	0	1
551	2	5	0	1	0	1	0	1
552	2	5	0	1	0	1	0	1
553	2	5	0	1	0	1	0	0
554	2	5	0	1	0	1	0	0
555	2	5	0	1	0	1	0	0
556	2	5	0	1	0	1	0	0
557	2	5	0	1	0	1	0	0
558	2	5	0	1	0	1	0	0
559	2	5	0	1	0	1	0	0
560	2	5	0	1	0	1	0	0
561	2	5	0	1	0	1	0	0
562	2	5	0	1	0	1	0	0
563	2	5	0	1	0	1	0	0
564	2	5	0	1	0	1	0	0
565	2	5	0	1	0	1	0	0
566	2	6	1	0	0	1	0	0
567	2	6	1	0	0	1	0	0
568	2	6	1	0	0	1	0	0
569	2	6	1	0	0	1	0	0
570	2	6	1	0	0	1	0	0
571	2	6	1	0	0	1	0	0
572	2	6	1	0	1	1	0	1
573	2	6	0	1	0	1	0	1
574	2	6	0	1	0	1	0	0
575	2	6	0	1	0	1	0	0
576	2	6	0	1	0	1	0	0
577	2	6	0	1	0	1	0	0
578	2	6	0	1	0	1	0	0
579	2	6	0	1	0	1	0	0
580	2	6	0	1	0	1	0	0
581	2	6	0	1	0	1	0	0
582	2	6	0	1	0	1	0	0
583	2	6	0	1	0	1	0	0
584	2	6	0	1	0	1	0	0
585	2	6	0	1	0	1	0	0
586	2	6	0	1	0	1	0	0
587	2	6	0	1	0	1	0	0
588	2	7	1	0	0	1	0	0
589	2	7	1	0	0	1	0	0
590	2	7	1	0	0	1	0	0
591	2	7	1	0	0	1	0	0
592	2	7	1	0	0	1	0	0
593	2	7	1	0	0	1	0	0
594	2	7	1	0	1	1	0	1
595	2	7	0	1	0	1	0	0
596	2	7	0	1	0	1	0	0
597	2	7	0	1	0	1	0	1
598	2	7	0	1	0	1	0	0
599	2	7	0	1	0	1	0	0
600	2	7	0	1	0	1	0	0
601	2	7	0	1	0	1	0	0
602	2	7	0	1	0	1	0	0
603	2	7	0	1	0	1	0	0
604	2	7	0	1	0	1	0	0
605	2	7	0	1	0	1	0	0
606	2	7	0	1	0	1	0	0
607	2	7	0	1	0	1	0	0
608	2	7	0	1	0	1	0	0
609	2	7	0	1	0	1	0	0
610	2	8	1	0	0	1	0	0
611	2	8	1	0	0	1	0	0
612	2	8	1	0	0	1	0	0
613	2	8	1	0	0	1	0	0
614	2	8	1	0	0	1	0	0
615	2	8	1	0	0	1	0	0
616	2	8	1	0	1	1	0	1
617	2	8	0	1	0	1	0	1
618	2	8	0	1	0	1	0	0
619	2	8	0	1	0	1	0	0
620	2	8	0	1	0	1	0	0
621	2	8	0	1	0	1	0	0
622	2	8	0	1	0	1	0	0
623	2	8	0	1	0	1	0	0
624	2	8	0	1	0	1	0	0
625	2	8	0	1	0	1	0	0
626	2	8	0	1	0	1	0	0
627	2	8	0	1	0	1	0	0
628	2	8	0	1	0	1	0	0
629	2	8	0	1	0	1	0	0
630	2	8	0	1	0	1	0	0
631	2	8	0	1	0	1	0	0
632	2	9	1	0	0	1	0	0
633	2	9	1	0	0	1	0	0
634	2	9	1	0	0	1	0	0
635	2	9	1	0	0	1	0	0
636	2	9	1	0	0	1	0	0
637	2	9	1	0	0	1	0	1
638	2	9	0	1	0	1	0	1
639	2	9	0	1	0	1	0	0
640	2	9	0	1	0	1	0	0
641	2	9	0	1	0	1	0	0
642	2	9	0	1	0	1	0	0
643	2	9	0	1	0	1	0	0
644	2	9	0	1	0	1	0	0
645	2	9	0	1	0	1	0	0
646	2	9	0	1	0	1	0	0
647	2	9	0	1	0	1	0	0
648	2	9	0	1	0	1	0	0
649	2	9	0	1	0	1	0	0
650	2	9	0	1	0	1	0	0
651	2	9	0	1	0	1	0	0
652	2	9	0	1	0	1	0	0
653	2	10	1	0	0	1	0	0
654	2	10	1	0	0	1	0	0
655	2	10	1	0	0	1	0	0
656	2	10	1	0	0	1	0	0
657	2	10	1	0	0	1	0	0
658	2	10	1	0	0	1	0	0
659	2	10	1	0	1	1	0	1
660	2	10	0	1	0	1	0	1
661	2	10	0	1	0	1	0	1
662	2	10	0	1	0	1	0	0
663	2	10	0	1	0	1	0	0
664	2	10	0	1	0	1	0	0
665	2	10	0	1	0	1	0	0
666	2	10	0	1	0	1	0	0
667	2	10	0	1	0	1	0	0
668	2	10	0	1	0	1	0	0
669	2	10	0	1	0	1	0	0
670	2	10	0	1	0	1	0	0
671	2	10	0	1	0	1	0	0
672	2	10	0	1	0	1	0	0
673	2	10	0	1	0	1	0	0
674	2	10	0	1	0	1	0	0
675	2	11	1	0	0	1	0	0
676	2	11	1	0	0	1	0	0
677	2	11	1	0	0	1	0	0
678	2	11	1	0	0	1	0	0
679	2	11	1	0	0	1	0	0
680	2	11	1	0	0	1	0	0
681	2	11	1	0	1	1	0	1
682	2	11	0	1	0	1	0	1
683	2	11	0	1	0	1	0	1
684	2	11	0	1	0	1	0	1
685	2	11	0	1	0	1	0	1
686	2	11	0	1	0	1	0	1
687	2	11	0	1	0	1	0	0
688	2	11	0	1	0	1	0	0
689	2	11	0	1	0	1	0	0
690	2	11	0	1	0	1	0	0
691	2	11	0	1	0	1	0	0
692	2	11	0	1	0	1	0	0
693	2	11	0	1	0	1	0	0
694	2	11	0	1	0	1	0	0
695	2	11	0	1	0	1	0	0
696	2	11	0	1	0	1	0	0
697	2	12	1	0	0	1	0	0
698	2	12	1	0	0	1	0	0
699	2	12	1	0	0	1	0	0
700	2	12	1	0	0	1	0	0
701	2	12	1	0	0	1	0	0
702	2	12	1	0	0	1	0	0
703	2	12	1	0	1	1	0	1
704	2	12	0	1	0	1	0	1
705	2	12	0	1	0	1	0	0
706	2	12	0	1	0	1	0	0
707	2	12	0	1	0	1	0	0
708	2	12	0	1	0	1	0	0
709	2	12	0	1	0	1	0	0
710	2	12	0	1	0	1	0	0
711	2	12	0	1	0	1	0	0
712	2	12	0	1	0	1	0	0
713	2	12	0	1	0	1	0	0
714	2	12	0	1	0	1	0	0
715	2	12	0	1	0	1	0	0
716	2	12	0	1	0	1	0	0
717	2	12	0	1	0	1	0	0
718	2	12	0	1	0	1	0	0
719	2	13	1	0	0	1	0	0
720	2	13	1	0	0	1	0	0
721	2	13	1	0	0	1	0	0
722	2	13	1	0	0	1	0	0
723	2	13	1	0	0	1	0	0
724	2	13	1	0	0	1	0	0
725	2	13	1	0	1	1	0	1
726	2	13	0	1	0	1	0	1
727	2	13	0	1	0	1	0	0
728	2	13	0	1	0	1	0	0
729	2	13	0	1	0	1	0	0
730	2	13	0	1	0	1	0	0
731	2	13	0	1	0	1	0	0
732	2	13	0	1	0	1	0	0
733	2	13	0	1	0	1	0	0
734	2	13	0	1	0	1	0	0
735	2	13	0	1	0	1	0	0
736	2	13	0	1	0	1	0	0
737	2	13	0	1	0	1	0	0
738	2	13	0	1	0	1	0	0
739	2	13	0	1	0	1	0	0
740	2	13	0	1	0	1	0	0
741	2	14	1	0	0	1	0	0
742	2	14	1	0	0	1	0	0
743	2	14	1	0	0	1	0	0
744	2	14	1	0	0	1	0	0
745	2	14	1	0	0	1	0	0
746	2	14	1	0	0	1	0	0
747	2	14	1	0	1	1	0	1
748	2	14	0	1	0	1	0	1
749	2	14	0	1	0	1	0	0
750	2	14	0	1	0	1	0	0
751	2	14	0	1	0	1	0	0
752	2	14	0	1	0	1	0	0
753	2	14	0	1	0	1	0	0
754	2	14	0	1	0	1	0	0
755	2	14	0	1	0	1	0	0
756	2	14	0	1	0	1	0	0
757	2	14	0	1	0	1	0	0
758	2	14	0	1	0	1	0	0
759	2	14	0	1	0	1	0	0
760	2	14	0	1	0	1	0	0
761	2	14	0	1	0	1	0	0
762	2	14	0	1	0	1	0	0
763	2	15	1	0	0	1	0	0
764	2	15	1	0	0	1	0	0
765	2	15	1	0	0	1	0	0
766	2	15	1	0	0	1	0	0
767	2	15	1	0	0	1	0	0
768	2	15	1	0	0	1	0	0
769	2	15	1	0	1	1	0	1
770	2	15	0	1	0	1	0	0
771	2	15	0	1	0	1	0	0
772	2	15	0	1	0	1	0	0
773	2	15	0	1	0	1	0	0
774	2	15	0	1	0	1	0	0
775	2	15	0	1	0	1	0	0
776	2	15	0	1	0	1	0	0
777	2	15	0	1	0	1	0	0
778	2	15	0	1	0	1	0	0
779	2	15	0	1	0	1	0	0
780	2	15	0	1	0	1	0	0
781	2	15	0	1	0	1	0	0
782	2	15	0	1	0	1	0	0
783	2	15	0	1	0	1	0	0
784	2	15	0	1	0	1	0	0
785	2	16	1	0	0	1	0	0
786	2	16	1	0	0	1	0	0
787	2	16	1	0	0	1	0	0
788	2	16	1	0	0	1	0	0
789	2	16	1	0	0	1	0	0
790	2	16	1	0	0	1	0	0
791	2	16	1	0	1	1	0	0
792	2	16	1	0	1	1	0	1
793	2	16	0	1	0	1	0	0
794	2	16	0	1	0	1	0	1
795	2	16	0	1	0	1	0	0
796	2	16	0	1	0	1	0	0
797	2	16	0	1	0	1	0	0
798	2	16	0	1	0	1	0	0
799	2	16	0	1	0	1	0	0
800	2	16	0	1	0	1	0	0
801	2	16	0	1	0	1	0	0
802	2	16	0	1	0	1	0	0
803	2	16	0	1	0	1	0	0
804	2	16	0	1	0	1	0	1
805	2	16	0	1	0	1	0	1
806	2	16	0	1	0	1	0	0
807	2	16	0	1	0	1	0	0
808	2	17	1	0	0	1	0	0
809	2	17	1	0	0	1	0	0
810	2	17	1	0	0	1	0	0
811	2	17	1	0	0	1	0	0
812	2	17	1	0	0	1	0	0
813	2	17	1	0	0	1	0	0
814	2	17	1	0	1	1	0	1
815	2	17	0	1	0	1	0	1
816	2	17	0	1	0	1	0	0
817	2	17	0	1	0	1	0	0
818	2	17	0	1	0	1	0	0
819	2	17	0	1	0	1	0	0
820	2	17	0	1	0	1	0	0
821	2	17	0	1	0	1	0	0
822	2	17	0	1	0	1	0	0
823	2	17	0	1	0	1	0	0
824	2	17	0	1	0	1	0	0
825	2	17	0	1	0	1	0	0
826	2	17	0	1	0	1	0	0
827	2	17	0	1	0	1	0	0
828	2	17	0	1	0	1	0	0
829	2	17	0	1	0	1	0	0
830	2	18	1	0	0	1	0	0
831	2	18	1	0	0	1	0	0
832	2	18	1	0	0	1	0	0
833	2	18	1	0	0	1	0	0
834	2	18	1	0	0	1	0	0
835	2	18	1	0	0	1	0	0
836	2	18	1	0	1	1	0	1
837	2	18	0	1	0	1	0	1
838	2	18	0	1	0	1	0	0
839	2	18	0	1	0	1	0	1
840	2	18	0	1	0	1	0	1
841	2	18	0	1	0	1	0	1
842	2	18	0	1	0	1	0	1
843	2	18	0	1	0	1	0	0
844	2	18	0	1	0	1	0	0
845	2	18	0	1	0	1	0	1
846	2	18	0	1	0	1	0	0
847	2	18	0	1	0	1	0	0
848	2	18	0	1	0	1	0	0
849	2	18	0	1	0	1	0	0
850	2	18	0	1	0	1	0	0
851	2	18	0	1	0	1	0	0
852	2	19	1	0	0	1	0	0
853	2	19	1	0	0	1	0	0
854	2	19	1	0	0	1	0	0
855	2	19	1	0	0	1	0	0
856	2	19	1	0	0	1	0	0
857	2	19	1	0	0	1	0	0
858	2	19	1	0	1	1	0	0
859	2	19	1	0	1	1	0	1
860	2	19	0	1	0	1	0	1
861	2	19	0	1	0	1	0	0
862	2	19	0	1	0	1	0	0
863	2	19	0	1	0	1	0	0
864	2	19	0	1	0	1	0	0
865	2	19	0	1	0	1	0	0
866	2	19	0	1	0	1	0	0
867	2	19	0	1	0	1	0	0
868	2	19	0	1	0	1	0	0
869	2	19	0	1	0	1	0	0
870	2	19	0	1	0	1	0	0
871	2	19	0	1	0	1	0	0
872	2	19	0	1	0	1	0	0
873	2	19	0	1	0	1	0	0
874	2	19	0	1	0	1	0	0
875	2	20	1	0	0	1	0	0
876	2	20	1	0	0	1	0	0
877	2	20	1	0	0	1	0	0
878	2	20	1	0	0	1	0	0
879	2	20	1	0	0	1	0	0
880	2	20	1	0	0	1	0	0
881	2	20	1	0	1	1	0	1
882	2	20	0	1	0	1	0	1
883	2	20	0	1	0	1	0	1
884	2	20	0	1	0	1	0	0
885	2	20	0	1	0	1	0	0
886	2	20	0	1	0	1	0	0
887	2	20	0	1	0	1	0	0
888	2	20	0	1	0	1	0	0
889	2	20	0	1	0	1	0	0
890	2	20	0	1	0	1	0	0
891	2	20	0	1	0	1	0	0
892	2	20	0	1	0	1	0	0
893	2	20	0	1	0	1	0	0
894	2	20	0	1	0	1	0	0
895	2	20	0	1	0	1	0	0
896	2	20	0	1	0	1	0	0
897	2	21	1	0	0	1	0	0
898	2	21	1	0	0	1	0	0
899	2	21	1	0	0	1	0	0
900	2	21	1	0	0	1	0	0
901	2	21	1	0	0	1	0	0
902	2	21	1	0	0	1	0	0
903	2	21	1	0	1	1	0	1
904	2	21	0	1	0	1	0	1
905	2	21	0	1	0	1	0	1
906	2	21	0	1	0	1	0	0
907	2	21	0	1	0	1	0	0
908	2	21	0	1	0	1	0	0
909	2	21	0	1	0	1	0	0
910	2	21	0	1	0	1	0	0
911	2	21	0	1	0	1	0	0
912	2	21	0	1	0	1	0	0
913	2	21	0	1	0	1	0	0
914	2	21	0	1	0	1	0	0
915	2	21	0	1	0	1	0	0
916	2	21	0	1	0	1	0	0
917	2	21	0	1	0	1	0	0
918	2	21	0	1	0	1	0	0
919	2	22	1	0	0	1	0	0
920	2	22	1	0	0	1	0	0
921	2	22	1	0	0	1	0	0
922	2	22	1	0	0	1	0	0
923	2	22	1	0	0	1	0	0
924	2	22	1	0	0	1	0	0
925	2	22	1	0	1	1	0	1
926	2	22	0	1	0	1	0	1
927	2	22	0	1	0	1	0	0
928	2	22	0	1	0	1	0	0
929	2	22	0	1	0	1	0	0
930	2	22	0	1	0	1	0	0
931	2	22	0	1	0	1	0	0
932	2	22	0	1	0	1	0	0
933	2	22	0	1	0	1	0	0
934	2	22	0	1	0	1	0	0
935	2	22	0	1	0	1	0	0
936	2	22	0	1	0	1	0	0
937	2	22	0	1	0	1	0	0
938	2	22	0	1	0	1	0	0
939	2	22	0	1	0	1	0	0
940	2	22	0	1	0	1	0	0
941	2	23	1	0	0	1	0	0
942	2	23	1	0	0	1	0	0
943	2	23	1	0	0	1	0	0
944	2	23	1	0	0	1	0	0
945	2	23	1	0	0	1	0	0
946	2	23	1	0	0	1	0	0
947	2	23	1	0	1	1	0	0
948	2	23	1	0	1	1	0	1
949	2	23	0	1	0	1	0	1
950	2	23	0	1	0	1	0	1
951	2	23	0	1	0	1	0	0
952	2	23	0	1	0	1	0	0
953	2	23	0	1	0	1	0	0
954	2	23	0	1	0	1	0	0
955	2	23	0	1	0	1	0	0
956	2	23	0	1	0	1	0	0
957	2	23	0	1	0	1	0	0
958	2	23	0	1	0	1	0	0
959	2	23	0	1	0	1	0	0
960	2	23	0	1	0	1	0	0
961	2	23	0	1	0	1	0	0
962	2	23	0	1	0	1	0	0
963	2	23	0	1	0	1	0	0
964	2	24	1	0	0	1	0	0
965	2	24	1	0	0	1	0	0
966	2	24	1	0	0	1	0	0
967	2	24	1	0	0	1	0	0
968	2	24	1	0	0	1	0	0
969	2	24	1	0	0	1	0	0
970	2	24	1	0	1	1	0	1
971	2	24	0	1	0	1	0	1
972	2	24	0	1	0	1	0	0
973	2	24	0	1	0	1	0	0
974	2	24	0	1	0	1	0	0
975	2	24	0	1	0	1	0	0
976	2	24	0	1	0	1	0	0
977	2	24	0	1	0	1	0	0
978	2	24	0	1	0	1	0	0
979	2	24	0	1	0	1	0	0
980	2	24	0	1	0	1	0	0
981	2	24	0	1	0	1	0	0
982	2	24	0	1	0	1	0	0
983	2	24	0	1	0	1	0	0
984	2	24	0	1	0	1	0	0
985	2	24	0	1	0	1	0	0
986	2	25	1	0	0	1	0	0
987	2	25	1	0	0	1	0	0
988	2	25	1	0	0	1	0	0
989	2	25	1	0	0	1	0	0
990	2	25	1	0	0	1	0	0
991	2	25	1	0	0	1	0	0
992	2	25	1	0	1	1	0	1
993	2	25	0	1	0	1	0	1
994	2	25	0	1	0	1	0	0
995	2	25	0	1	0	1	0	1
996	2	25	0	1	0	1	0	0
997	2	25	0	1	0	1	0	0
998	2	25	0	1	0	1	0	0
999	2	25	0	1	0	1	0	0
1000	2	25	0	1	0	1	0	0
1001	2	25	0	1	0	1	0	0
1002	2	25	0	1	0	1	0	0
1003	2	25	0	1	0	1	0	0
1004	2	25	0	1	0	1	0	0
1005	2	25	0	1	0	1	0	0
1006	2	25	0	1	0	1	0	0
1007	2	25	0	1	0	1	0	0
1008	2	999	0	0	0	0	1	0
1009	3	0	0	0	0	1	0	0
1010	3	0	0	0	0	1	0	0
1011	3	0	0	0	0	1	0	1
1012	3	0	0	0	0	1	0	0
1013	3	0	0	0	0	1	0	0
1014	3	1	1	0	0	1	0	0
1015	3	1	1	0	0	1	0	0
1016	3	1	1	0	0	1	0	0
1017	3	1	1	0	0	1	0	0
1018	3	1	1	0	0	1	0	0
1019	3	1	1	0	0	1	0	0
1020	3	1	1	0	1	1	0	1
1021	3	1	0	1	0	1	0	0
1022	3	1	0	1	0	1	0	1
1023	3	1	0	1	0	1	0	0
1024	3	1	0	1	0	1	0	0
1025	3	1	0	1	0	1	0	0
1026	3	1	0	1	0	1	0	0
1027	3	1	0	1	0	1	0	0
1028	3	1	0	1	0	1	0	0
1029	3	1	0	1	0	1	0	0
1030	3	1	0	1	0	1	0	0
1031	3	1	0	1	0	1	0	0
1032	3	1	0	1	0	1	0	0
1033	3	1	0	1	0	1	0	0
1034	3	1	0	1	0	1	0	0
1035	3	1	0	1	0	1	0	0
1036	3	2	1	0	0	1	0	0
1037	3	2	1	0	0	1	0	0
1038	3	2	1	0	0	1	0	0
1039	3	2	1	0	0	1	0	0
1040	3	2	1	0	0	1	0	0
1041	3	2	1	0	0	1	0	0
1042	3	2	1	0	1	1	0	1
1043	3	2	0	1	0	1	0	0
1044	3	2	0	1	0	1	0	0
1045	3	2	0	1	0	1	0	0
1046	3	2	0	1	0	1	0	0
1047	3	2	0	1	0	1	0	0
1048	3	2	0	1	0	1	0	0
1049	3	2	0	1	0	1	0	0
1050	3	2	0	1	0	1	0	0
1051	3	2	0	1	0	1	0	0
1052	3	2	0	1	0	1	0	0
1053	3	2	0	1	0	1	0	0
1054	3	2	0	1	0	1	0	0
1055	3	2	0	1	0	1	0	0
1056	3	2	0	1	0	1	0	0
1057	3	2	0	1	0	1	0	0
1058	3	3	1	0	0	1	0	0
1059	3	3	1	0	0	1	0	0
1060	3	3	1	0	0	1	0	0
1061	3	3	1	0	0	1	0	0
1062	3	3	1	0	0	1	0	0
1063	3	3	1	0	0	1	0	0
1064	3	3	1	0	1	1	0	0
1065	3	3	1	0	1	1	0	1
1066	3	3	0	1	0	1	0	1
1067	3	3	0	1	0	1	0	1
1068	3	3	0	1	0	1	0	0
1069	3	3	0	1	0	1	0	0
1070	3	3	0	1	0	1	0	0
1071	3	3	0	1	0	1	0	0
1072	3	3	0	1	0	1	0	0
1073	3	3	0	1	0	1	0	1
1074	3	3	0	1	0	1	0	0
1075	3	3	0	1	0	1	0	0
1076	3	3	0	1	0	1	0	0
1077	3	3	0	1	0	1	0	0
1078	3	3	0	1	0	1	0	1
1079	3	3	0	1	0	1	0	0
1080	3	3	0	1	0	1	0	0
1081	3	4	1	0	0	1	0	0
1082	3	4	1	0	0	1	0	0
1083	3	4	1	0	0	1	0	0
1084	3	4	1	0	0	1	0	0
1085	3	4	1	0	0	1	0	0
1086	3	4	1	0	0	1	0	0
1087	3	4	1	0	1	1	0	1
1088	3	4	0	1	0	1	0	1
1089	3	4	0	1	0	1	0	1
1090	3	4	0	1	0	1	0	0
1091	3	4	0	1	0	1	0	0
1092	3	4	0	1	0	1	0	0
1093	3	4	0	1	0	1	0	0
1094	3	4	0	1	0	1	0	1
1095	3	4	0	1	0	1	0	0
1096	3	4	0	1	0	1	0	1
1097	3	4	0	1	0	1	0	0
1098	3	4	0	1	0	1	0	0
1099	3	4	0	1	0	1	0	0
1100	3	4	0	1	0	1	0	0
1101	3	4	0	1	0	1	0	0
1102	3	4	0	1	0	1	0	0
1103	3	5	1	0	0	1	0	0
1104	3	5	1	0	0	1	0	1
1105	3	5	0	1	0	1	0	1
1106	3	5	0	1	0	1	0	0
1107	3	5	0	1	0	1	0	0
1108	3	5	0	1	0	1	0	0
1109	3	5	0	1	0	1	0	0
1110	3	5	0	1	0	1	0	0
1111	3	5	0	1	0	1	0	0
1112	3	5	0	1	0	1	0	0
1113	3	5	0	1	0	1	0	0
1114	3	5	0	1	0	1	0	0
1115	3	5	0	1	0	1	0	0
1116	3	5	0	1	0	1	0	1
1117	3	5	0	1	0	1	0	1
1118	3	5	0	1	0	1	0	1
1119	3	5	0	1	0	1	0	1
1120	3	6	1	0	0	1	0	0
1121	3	6	1	0	0	1	0	1
1122	3	6	0	1	0	1	0	1
1123	3	6	0	1	0	1	0	0
1124	3	6	0	1	0	1	0	0
1125	3	6	0	1	0	1	0	0
1126	3	6	0	1	0	1	0	0
1127	3	6	0	1	0	1	0	0
1128	3	6	0	1	0	1	0	1
1129	3	6	0	1	0	1	0	0
1130	3	6	0	1	0	1	0	0
1131	3	6	0	1	0	1	0	0
1132	3	6	0	1	0	1	0	0
1133	3	6	0	1	0	1	0	0
1134	3	6	0	1	0	1	0	1
1135	3	6	0	1	0	1	0	0
1136	3	6	0	1	0	1	0	0
1137	3	7	1	0	0	1	0	1
1138	3	7	0	1	0	1	0	0
1139	3	7	0	1	0	1	0	0
1140	3	7	0	1	0	1	0	0
1141	3	7	0	1	0	1	0	0
1142	3	7	0	1	0	1	0	0
1143	3	7	0	1	0	1	0	0
1144	3	7	0	1	0	1	0	0
1145	3	7	0	1	0	1	0	0
1146	3	7	0	1	0	1	0	0
1147	3	7	0	1	0	1	0	0
1148	3	7	0	1	0	1	0	0
1149	3	7	0	1	0	1	0	0
1150	3	7	0	1	0	1	0	0
1151	3	7	0	1	0	1	0	0
1152	3	7	0	1	0	1	0	0
1153	3	8	1	0	0	1	0	0
1154	3	8	1	0	0	1	0	0
1155	3	8	1	0	0	1	0	1
1156	3	8	0	1	0	1	0	0
1157	3	8	0	1	0	1	0	0
1158	3	8	0	1	0	1	0	0
1159	3	8	0	1	0	1	0	0
1160	3	8	0	1	0	1	0	1
1161	3	8	0	1	0	1	0	0
1162	3	8	0	1	0	1	0	0
1163	3	8	0	1	0	1	0	0
1164	3	8	0	1	0	1	0	1
1165	3	8	0	1	0	1	0	1
1166	3	8	0	1	0	1	0	1
1167	3	8	0	1	0	1	0	0
1168	3	8	0	1	0	1	0	1
1169	3	8	0	1	0	1	0	0
1170	3	8	0	1	0	1	0	0
1171	3	9	1	0	0	1	0	1
1172	3	9	0	1	0	1	0	0
1173	3	9	0	1	0	1	0	1
1174	3	9	0	1	0	1	0	0
1175	3	9	0	1	0	1	0	0
1176	3	9	0	1	0	1	0	0
1177	3	9	0	1	0	1	0	0
1178	3	9	0	1	0	1	0	0
1179	3	9	0	1	0	1	0	1
1180	3	9	0	1	0	1	0	0
1181	3	9	0	1	0	1	0	0
1182	3	9	0	1	0	1	0	0
1183	3	9	0	1	0	1	0	0
1184	3	9	0	1	0	1	0	0
1185	3	9	0	1	0	1	0	1
1186	3	9	0	1	0	1	0	0
1187	3	10	1	0	0	1	0	1
1188	3	10	0	1	0	1	0	1
1189	3	10	0	1	0	1	0	0
1190	3	10	0	1	0	1	0	1
1191	3	10	0	1	0	1	0	1
1192	3	10	0	1	0	1	0	0
1193	3	10	0	1	0	1	0	0
1194	3	10	0	1	0	1	0	0
1195	3	10	0	1	0	1	0	0
1196	3	10	0	1	0	1	0	1
1197	3	10	0	1	0	1	0	1
1198	3	10	0	1	0	1	0	1
1199	3	10	0	1	0	1	0	1
1200	3	10	0	1	0	1	0	1
1201	3	10	0	1	0	1	0	0
1202	3	10	0	1	0	1	0	0
1203	3	11	1	0	0	1	0	1
1204	3	11	0	1	0	1	0	0
1205	3	11	0	1	0	1	0	0
1206	3	11	0	1	0	1	0	0
1207	3	11	0	1	0	1	0	0
1208	3	11	0	1	0	1	0	0
1209	3	11	0	1	0	1	0	0
1210	3	11	0	1	0	1	0	0
1211	3	11	0	1	0	1	0	0
1212	3	11	0	1	0	1	0	0
1213	3	11	0	1	0	1	0	1
1214	3	11	0	1	0	1	0	0
1215	3	11	0	1	0	1	0	0
1216	3	11	0	1	0	1	0	0
1217	3	11	0	1	0	1	0	0
1218	3	11	0	1	0	1	0	0
1219	3	12	1	0	0	1	0	0
1220	3	12	1	0	0	1	0	1
1221	3	12	0	1	0	1	0	0
1222	3	12	0	1	0	1	0	0
1223	3	12	0	1	0	1	0	0
1224	3	12	0	1	0	1	0	0
1225	3	12	0	1	0	1	0	0
1226	3	12	0	1	0	1	0	0
1227	3	12	0	1	0	1	0	0
1228	3	12	0	1	0	1	0	0
1229	3	12	0	1	0	1	0	1
1230	3	12	0	1	0	1	0	1
1231	3	12	0	1	0	1	0	0
1232	3	12	0	1	0	1	0	0
1233	3	12	0	1	0	1	0	0
1234	3	12	0	1	0	1	0	0
1235	3	12	0	1	0	1	0	0
1236	3	13	1	0	0	1	0	1
1237	3	13	0	1	0	1	0	1
1238	3	13	0	1	0	1	0	0
1239	3	13	0	1	0	1	0	1
1240	3	13	0	1	0	1	0	0
1241	3	13	0	1	0	1	0	0
1242	3	13	0	1	0	1	0	1
1243	3	13	0	1	0	1	0	0
1244	3	13	0	1	0	1	0	0
1245	3	13	0	1	0	1	0	1
1246	3	13	0	1	0	1	0	0
1247	3	13	0	1	0	1	0	0
1248	3	13	0	1	0	1	0	0
1249	3	13	0	1	0	1	0	0
1250	3	13	0	1	0	1	0	0
1251	3	13	0	1	0	1	0	0
1252	3	14	1	0	0	1	0	1
1253	3	14	0	1	0	1	0	0
1254	3	14	0	1	0	1	0	0
1255	3	14	0	1	0	1	0	1
1256	3	14	0	1	0	1	0	0
1257	3	14	0	1	0	1	0	0
1258	3	14	0	1	0	1	0	0
1259	3	14	0	1	0	1	0	0
1260	3	14	0	1	0	1	0	0
1261	3	14	0	1	0	1	0	0
1262	3	14	0	1	0	1	0	1
1263	3	14	0	1	0	1	0	1
1264	3	14	0	1	0	1	0	0
1265	3	14	0	1	0	1	0	0
1266	3	14	0	1	0	1	0	1
1267	3	14	0	1	0	1	0	0
1268	3	15	1	0	0	1	0	1
1269	3	15	0	1	0	1	0	1
1270	3	15	0	1	0	1	0	0
1271	3	15	0	1	0	1	0	0
1272	3	15	0	1	0	1	0	0
1273	3	15	0	1	0	1	0	0
1274	3	15	0	1	0	1	0	0
1275	3	15	0	1	0	1	0	0
1276	3	15	0	1	0	1	0	0
1277	3	15	0	1	0	1	0	0
1278	3	15	0	1	0	1	0	0
1279	3	15	0	1	0	1	0	0
1280	3	15	0	1	0	1	0	1
1281	3	15	0	1	0	1	0	0
1282	3	15	0	1	0	1	0	0
1283	3	15	0	1	0	1	0	0
1284	3	16	1	0	0	1	0	1
1285	3	16	0	1	0	1	0	0
1286	3	16	0	1	0	1	0	0
1287	3	16	0	1	0	1	0	0
1288	3	16	0	1	0	1	0	0
1289	3	16	0	1	0	1	0	0
1290	3	16	0	1	0	1	0	0
1291	3	16	0	1	0	1	0	0
1292	3	16	0	1	0	1	0	0
1293	3	16	0	1	0	1	0	0
1294	3	16	0	1	0	1	0	0
1295	3	16	0	1	0	1	0	0
1296	3	16	0	1	0	1	0	1
1297	3	16	0	1	0	1	0	0
1298	3	16	0	1	0	1	0	0
1299	3	16	0	1	0	1	0	0
1300	3	17	1	0	0	1	0	1
1301	3	17	0	1	0	1	0	0
1302	3	17	0	1	0	1	0	0
1303	3	17	0	1	0	1	0	0
1304	3	17	0	1	0	1	0	0
1305	3	17	0	1	0	1	0	0
1306	3	17	0	1	0	1	0	0
1307	3	17	0	1	0	1	0	0
1308	3	17	0	1	0	1	0	0
1309	3	17	0	1	0	1	0	0
1310	3	17	0	1	0	1	0	0
1311	3	17	0	1	0	1	0	0
1312	3	17	0	1	0	1	0	0
1313	3	17	0	1	0	1	0	0
1314	3	17	0	1	0	1	0	0
1315	3	17	0	1	0	1	0	0
1316	3	18	1	0	0	1	0	1
1317	3	18	0	1	0	1	0	1
1318	3	18	0	1	0	1	0	0
1319	3	18	0	1	0	1	0	0
1320	3	18	0	1	0	1	0	0
1321	3	18	0	1	0	1	0	0
1322	3	18	0	1	0	1	0	0
1323	3	18	0	1	0	1	0	0
1324	3	18	0	1	0	1	0	0
1325	3	18	0	1	0	1	0	0
1326	3	18	0	1	0	1	0	0
1327	3	18	0	1	0	1	0	0
1328	3	18	0	1	0	1	0	0
1329	3	18	0	1	0	1	0	0
1330	3	18	0	1	0	1	0	1
1331	3	18	0	1	0	1	0	0
1332	3	19	1	0	0	1	0	1
1333	3	19	0	1	0	1	0	1
1334	3	19	0	1	0	1	0	0
1335	3	19	0	1	0	1	0	0
1336	3	19	0	1	0	1	0	0
1337	3	19	0	1	0	1	0	0
1338	3	19	0	1	0	1	0	1
1339	3	19	0	1	0	1	0	0
1340	3	19	0	1	0	1	0	0
1341	3	19	0	1	0	1	0	0
1342	3	19	0	1	0	1	0	0
1343	3	19	0	1	0	1	0	1
1344	3	19	0	1	0	1	0	0
1345	3	19	0	1	0	1	0	1
1346	3	19	0	1	0	1	0	0
1347	3	19	0	1	0	1	0	0
1348	3	20	1	0	0	1	0	0
1349	3	20	1	0	0	1	0	1
1350	3	20	0	1	0	1	0	0
1351	3	20	0	1	0	1	0	0
1352	3	20	0	1	0	1	0	0
1353	3	20	0	1	0	1	0	0
1354	3	20	0	1	0	1	0	0
1355	3	20	0	1	0	1	0	0
1356	3	20	0	1	0	1	0	0
1357	3	20	0	1	0	1	0	1
1358	3	20	0	1	0	1	0	0
1359	3	20	0	1	0	1	0	1
1360	3	20	0	1	0	1	0	1
1361	3	20	0	1	0	1	0	0
1362	3	20	0	1	0	1	0	0
1363	3	20	0	1	0	1	0	0
1364	3	20	0	1	0	1	0	0
1365	3	21	1	0	0	1	0	0
1366	3	21	1	0	0	1	0	1
1367	3	21	0	1	0	1	0	1
1368	3	21	0	1	0	1	0	0
1369	3	21	0	1	0	1	0	0
1370	3	21	0	1	0	1	0	0
1371	3	21	0	1	0	1	0	0
1372	3	21	0	1	0	1	0	0
1373	3	21	0	1	0	1	0	0
1374	3	21	0	1	0	1	0	1
1375	3	21	0	1	0	1	0	0
1376	3	21	0	1	0	1	0	0
1377	3	21	0	1	0	1	0	0
1378	3	21	0	1	0	1	0	0
1379	3	21	0	1	0	1	0	0
1380	3	21	0	1	0	1	0	1
1381	3	21	0	1	0	1	0	0
1382	3	22	1	0	0	1	0	1
1383	3	22	0	1	0	1	0	0
1384	3	22	0	1	0	1	0	0
1385	3	22	0	1	0	1	0	0
1386	3	22	0	1	0	1	0	1
1387	3	22	0	1	0	1	0	0
1388	3	22	0	1	0	1	0	0
1389	3	22	0	1	0	1	0	0
1390	3	22	0	1	0	1	0	0
1391	3	22	0	1	0	1	0	0
1392	3	22	0	1	0	1	0	0
1393	3	22	0	1	0	1	0	0
1394	3	22	0	1	0	1	0	0
1395	3	22	0	1	0	1	0	0
1396	3	22	0	1	0	1	0	0
1397	3	22	0	1	0	1	0	0
1398	3	23	1	0	0	1	0	1
1399	3	23	0	1	0	1	0	0
1400	3	23	0	1	0	1	0	0
1401	3	23	0	1	0	1	0	0
1402	3	23	0	1	0	1	0	0
1403	3	23	0	1	0	1	0	1
1404	3	23	0	1	0	1	0	0
1405	3	23	0	1	0	1	0	0
1406	3	23	0	1	0	1	0	0
1407	3	23	0	1	0	1	0	0
1408	3	23	0	1	0	1	0	1
1409	3	23	0	1	0	1	0	0
1410	3	23	0	1	0	1	0	0
1411	3	23	0	1	0	1	0	0
1412	3	23	0	1	0	1	0	0
1413	3	23	0	1	0	1	0	0
1414	3	24	1	0	0	1	0	1
1415	3	24	0	1	0	1	0	0
1416	3	24	0	1	0	1	0	0
1417	3	24	0	1	0	1	0	0
1418	3	24	0	1	0	1	0	0
1419	3	24	0	1	0	1	0	0
1420	3	24	0	1	0	1	0	0
1421	3	24	0	1	0	1	0	0
1422	3	24	0	1	0	1	0	0
1423	3	24	0	1	0	1	0	0
1424	3	24	0	1	0	1	0	1
1425	3	24	0	1	0	1	0	0
1426	3	24	0	1	0	1	0	0
1427	3	24	0	1	0	1	0	1
1428	3	24	0	1	0	1	0	1
1429	3	24	0	1	0	1	0	0
1430	3	25	1	0	0	1	0	0
1431	3	25	1	0	0	1	0	1
1432	3	25	0	1	0	1	0	0
1433	3	25	0	1	0	1	0	0
1434	3	25	0	1	0	1	0	1
1435	3	25	0	1	0	1	0	0
1436	3	25	0	1	0	1	0	0
1437	3	25	0	1	0	1	0	0
1438	3	25	0	1	0	1	0	0
1439	3	25	0	1	0	1	0	1
1440	3	25	0	1	0	1	0	1
1441	3	25	0	1	0	1	0	0
1442	3	25	0	1	0	1	0	0
1443	3	25	0	1	0	1	0	0
1444	3	25	0	1	0	1	0	0
1445	3	25	0	1	0	1	0	0
1446	3	25	0	1	0	1	0	0
1447	3	999	0	0	0	0	1	0
1448	4	0	0	0	0	1	0	0
1449	4	0	0	0	0	1	0	0
1450	4	0	0	0	0	1	0	1
1451	4	0	0	0	0	1	0	0
1452	4	0	0	0	0	1	0	0
1453	4	1	1	0	0	1	0	0
1454	4	1	1	0	0	1	0	0
1455	4	1	1	0	0	1	0	0
1456	4	1	1	0	0	1	0	0
1457	4	1	1	0	0	1	0	1
1458	4	1	0	1	0	1	0	0
1459	4	1	0	1	0	1	0	1
1460	4	1	0	1	0	1	0	1
1461	4	1	0	1	0	1	0	0
1462	4	1	0	1	0	1	0	0
1463	4	1	0	1	0	1	0	1
1464	4	1	0	1	0	1	0	0
1465	4	1	0	1	0	1	0	0
1466	4	1	0	1	0	1	0	0
1467	4	1	0	1	0	1	0	1
1468	4	1	0	1	0	1	0	0
1469	4	1	0	1	0	1	0	0
1470	4	1	0	1	0	1	0	0
1471	4	1	0	1	0	1	0	0
1472	4	1	0	1	0	1	0	0
1473	4	2	1	0	0	1	0	1
1474	4	2	0	1	0	1	0	0
1475	4	2	0	1	0	1	0	0
1476	4	2	0	1	0	1	0	1
1477	4	2	0	1	0	1	0	0
1478	4	2	0	1	0	1	0	0
1479	4	2	0	1	0	1	0	1
1480	4	2	0	1	0	1	0	0
1481	4	2	0	1	0	1	0	0
1482	4	2	0	1	0	1	0	0
1483	4	2	0	1	0	1	0	0
1484	4	2	0	1	0	1	0	1
1485	4	2	0	1	0	1	0	0
1486	4	2	0	1	0	1	0	0
1487	4	2	0	1	0	1	0	1
1488	4	2	0	1	0	1	0	1
1489	4	3	1	0	0	1	0	0
1490	4	3	1	0	0	1	0	0
1491	4	3	1	0	0	1	0	1
1492	4	3	0	1	0	1	0	1
1493	4	3	0	1	0	1	0	1
1494	4	3	0	1	0	1	0	1
1495	4	3	0	1	0	1	0	0
1496	4	3	0	1	0	1	0	1
1497	4	3	0	1	0	1	0	1
1498	4	3	0	1	0	1	0	0
1499	4	3	0	1	0	1	0	1
1500	4	3	0	1	0	1	0	0
1501	4	3	0	1	0	1	0	0
1502	4	3	0	1	0	1	0	1
1503	4	3	0	1	0	1	0	0
1504	4	3	0	1	0	1	0	1
1505	4	3	0	1	0	1	0	0
1506	4	3	0	1	0	1	0	0
1507	4	4	1	0	0	1	0	0
1508	4	4	1	0	0	1	0	1
1509	4	4	0	1	0	1	0	1
1510	4	4	0	1	0	1	0	0
1511	4	4	0	1	0	1	0	0
1512	4	4	0	1	0	1	0	0
1513	4	4	0	1	0	1	0	0
1514	4	4	0	1	0	1	0	0
1515	4	4	0	1	0	1	0	0
1516	4	4	0	1	0	1	0	0
1517	4	4	0	1	0	1	0	0
1518	4	4	0	1	0	1	0	0
1519	4	4	0	1	0	1	0	0
1520	4	4	0	1	0	1	0	0
1521	4	4	0	1	0	1	0	0
1522	4	4	0	1	0	1	0	0
1523	4	4	0	1	0	1	0	0
1524	4	5	1	0	0	1	0	1
1525	4	5	0	1	0	1	0	1
1526	4	5	0	1	0	1	0	0
1527	4	5	0	1	0	1	0	0
1528	4	5	0	1	0	1	0	0
1529	4	5	0	1	0	1	0	0
1530	4	5	0	1	0	1	0	0
1531	4	5	0	1	0	1	0	0
1532	4	5	0	1	0	1	0	0
1533	4	5	0	1	0	1	0	0
1534	4	5	0	1	0	1	0	0
1535	4	5	0	1	0	1	0	0
1536	4	5	0	1	0	1	0	0
1537	4	5	0	1	0	1	0	0
1538	4	5	0	1	0	1	0	0
1539	4	5	0	1	0	1	0	0
1540	4	6	1	0	0	1	0	1
1541	4	6	0	1	0	1	0	1
1542	4	6	0	1	0	1	0	0
1543	4	6	0	1	0	1	0	0
1544	4	6	0	1	0	1	0	0
1545	4	6	0	1	0	1	0	0
1546	4	6	0	1	0	1	0	0
1547	4	6	0	1	0	1	0	0
1548	4	6	0	1	0	1	0	0
1549	4	6	0	1	0	1	0	0
1550	4	6	0	1	0	1	0	0
1551	4	6	0	1	0	1	0	0
1552	4	6	0	1	0	1	0	0
1553	4	6	0	1	0	1	0	0
1554	4	6	0	1	0	1	0	0
1555	4	6	0	1	0	1	0	0
1556	4	7	1	0	0	1	0	1
1557	4	7	0	1	0	1	0	0
1558	4	7	0	1	0	1	0	0
1559	4	7	0	1	0	1	0	0
1560	4	7	0	1	0	1	0	0
1561	4	7	0	1	0	1	0	0
1562	4	7	0	1	0	1	0	0
1563	4	7	0	1	0	1	0	0
1564	4	7	0	1	0	1	0	0
1565	4	7	0	1	0	1	0	0
1566	4	7	0	1	0	1	0	1
1567	4	7	0	1	0	1	0	0
1568	4	7	0	1	0	1	0	1
1569	4	7	0	1	0	1	0	0
1570	4	7	0	1	0	1	0	0
1571	4	7	0	1	0	1	0	0
1572	4	8	1	0	0	1	0	1
1573	4	8	0	1	0	1	0	0
1574	4	8	0	1	0	1	0	1
1575	4	8	0	1	0	1	0	0
1576	4	8	0	1	0	1	0	0
1577	4	8	0	1	0	1	0	0
1578	4	8	0	1	0	1	0	0
1579	4	8	0	1	0	1	0	0
1580	4	8	0	1	0	1	0	0
1581	4	8	0	1	0	1	0	0
1582	4	8	0	1	0	1	0	0
1583	4	8	0	1	0	1	0	0
1584	4	8	0	1	0	1	0	0
1585	4	8	0	1	0	1	0	0
1586	4	8	0	1	0	1	0	0
1587	4	8	0	1	0	1	0	0
1588	4	9	1	0	0	1	0	0
1589	4	9	1	0	0	1	0	1
1590	4	9	0	1	0	1	0	0
1591	4	9	0	1	0	1	0	0
1592	4	9	0	1	0	1	0	0
1593	4	9	0	1	0	1	0	0
1594	4	9	0	1	0	1	0	0
1595	4	9	0	1	0	1	0	0
1596	4	9	0	1	0	1	0	0
1597	4	9	0	1	0	1	0	0
1598	4	9	0	1	0	1	0	0
1599	4	9	0	1	0	1	0	0
1600	4	9	0	1	0	1	0	0
1601	4	9	0	1	0	1	0	0
1602	4	9	0	1	0	1	0	0
1603	4	9	0	1	0	1	0	0
1604	4	9	0	1	0	1	0	0
1605	4	10	1	0	0	1	0	0
1606	4	10	1	0	0	1	0	0
1607	4	10	1	0	0	1	0	1
1608	4	10	0	1	0	1	0	0
1609	4	10	0	1	0	1	0	0
1610	4	10	0	1	0	1	0	0
1611	4	10	0	1	0	1	0	0
1612	4	10	0	1	0	1	0	0
1613	4	10	0	1	0	1	0	0
1614	4	10	0	1	0	1	0	0
1615	4	10	0	1	0	1	0	0
1616	4	10	0	1	0	1	0	0
1617	4	10	0	1	0	1	0	0
1618	4	10	0	1	0	1	0	0
1619	4	10	0	1	0	1	0	0
1620	4	10	0	1	0	1	0	0
1621	4	10	0	1	0	1	0	0
1622	4	10	0	1	0	1	0	0
1623	4	11	1	0	0	1	0	0
1624	4	11	1	0	0	1	0	1
1625	4	11	0	1	0	1	0	1
1626	4	11	0	1	0	1	0	0
1627	4	11	0	1	0	1	0	0
1628	4	11	0	1	0	1	0	0
1629	4	11	0	1	0	1	0	0
1630	4	11	0	1	0	1	0	0
1631	4	11	0	1	0	1	0	1
1632	4	11	0	1	0	1	0	0
1633	4	11	0	1	0	1	0	0
1634	4	11	0	1	0	1	0	0
1635	4	11	0	1	0	1	0	0
1636	4	11	0	1	0	1	0	0
1637	4	11	0	1	0	1	0	1
1638	4	11	0	1	0	1	0	0
1639	4	11	0	1	0	1	0	0
1640	4	12	1	0	0	1	0	1
1641	4	12	0	1	0	1	0	0
1642	4	12	0	1	0	1	0	0
1643	4	12	0	1	0	1	0	0
1644	4	12	0	1	0	1	0	0
1645	4	12	0	1	0	1	0	1
1646	4	12	0	1	0	1	0	0
1647	4	12	0	1	0	1	0	0
1648	4	12	0	1	0	1	0	0
1649	4	12	0	1	0	1	0	0
1650	4	12	0	1	0	1	0	0
1651	4	12	0	1	0	1	0	0
1652	4	12	0	1	0	1	0	0
1653	4	12	0	1	0	1	0	0
1654	4	12	0	1	0	1	0	1
1655	4	12	0	1	0	1	0	0
1656	4	13	1	0	0	1	0	0
1657	4	13	1	0	0	1	0	0
1658	4	13	1	0	0	1	0	0
1659	4	13	1	0	0	1	0	0
1660	4	13	1	0	0	1	0	0
1661	4	13	1	0	0	1	0	0
1662	4	13	1	0	1	1	0	1
1663	4	13	0	1	0	1	0	1
1664	4	13	0	1	0	1	0	1
1665	4	13	0	1	0	1	0	0
1666	4	13	0	1	0	1	0	1
1667	4	13	0	1	0	1	0	1
1668	4	13	0	1	0	1	0	0
1669	4	13	0	1	0	1	0	0
1670	4	13	0	1	0	1	0	0
1671	4	13	0	1	0	1	0	0
1672	4	13	0	1	0	1	0	0
1673	4	13	0	1	0	1	0	0
1674	4	13	0	1	0	1	0	0
1675	4	13	0	1	0	1	0	0
1676	4	13	0	1	0	1	0	0
1677	4	13	0	1	0	1	0	0
1678	4	14	1	0	0	1	0	1
1679	4	14	0	1	0	1	0	0
1680	4	14	0	1	0	1	0	0
1681	4	14	0	1	0	1	0	0
1682	4	14	0	1	0	1	0	0
1683	4	14	0	1	0	1	0	1
1684	4	14	0	1	0	1	0	0
1685	4	14	0	1	0	1	0	0
1686	4	14	0	1	0	1	0	0
1687	4	14	0	1	0	1	0	0
1688	4	14	0	1	0	1	0	0
1689	4	14	0	1	0	1	0	0
1690	4	14	0	1	0	1	0	0
1691	4	14	0	1	0	1	0	0
1692	4	14	0	1	0	1	0	0
1693	4	14	0	1	0	1	0	0
1694	4	15	1	0	0	1	0	0
1695	4	15	1	0	0	1	0	0
1696	4	15	1	0	0	1	0	0
1697	4	15	1	0	0	1	0	0
1698	4	15	1	0	0	1	0	0
1699	4	15	1	0	0	1	0	0
1700	4	15	1	0	1	1	0	1
1701	4	15	0	1	0	1	0	1
1702	4	15	0	1	0	1	0	0
1703	4	15	0	1	0	1	0	0
1704	4	15	0	1	0	1	0	0
1705	4	15	0	1	0	1	0	0
1706	4	15	0	1	0	1	0	0
1707	4	15	0	1	0	1	0	0
1708	4	15	0	1	0	1	0	0
1709	4	15	0	1	0	1	0	0
1710	4	15	0	1	0	1	0	0
1711	4	15	0	1	0	1	0	0
1712	4	15	0	1	0	1	0	0
1713	4	15	0	1	0	1	0	0
1714	4	15	0	1	0	1	0	0
1715	4	15	0	1	0	1	0	0
1716	4	16	1	0	0	1	0	0
1717	4	16	1	0	0	1	0	0
1718	4	16	1	0	0	1	0	0
1719	4	16	1	0	0	1	0	1
1720	4	16	0	1	0	1	0	0
1721	4	16	0	1	0	1	0	0
1722	4	16	0	1	0	1	0	0
1723	4	16	0	1	0	1	0	0
1724	4	16	0	1	0	1	0	0
1725	4	16	0	1	0	1	0	0
1726	4	16	0	1	0	1	0	0
1727	4	16	0	1	0	1	0	0
1728	4	16	0	1	0	1	0	0
1729	4	16	0	1	0	1	0	0
1730	4	16	0	1	0	1	0	0
1731	4	16	0	1	0	1	0	0
1732	4	16	0	1	0	1	0	0
1733	4	16	0	1	0	1	0	0
1734	4	16	0	1	0	1	0	0
1735	4	17	1	0	0	1	0	0
1736	4	17	1	0	0	1	0	0
1737	4	17	1	0	0	1	0	0
1738	4	17	1	0	0	1	0	0
1739	4	17	1	0	0	1	0	0
1740	4	17	1	0	0	1	0	0
1741	4	17	1	0	1	1	0	1
1742	4	17	0	1	0	1	0	1
1743	4	17	0	1	0	1	0	0
1744	4	17	0	1	0	1	0	0
1745	4	17	0	1	0	1	0	0
1746	4	17	0	1	0	1	0	0
1747	4	17	0	1	0	1	0	0
1748	4	17	0	1	0	1	0	0
1749	4	17	0	1	0	1	0	0
1750	4	17	0	1	0	1	0	0
1751	4	17	0	1	0	1	0	0
1752	4	17	0	1	0	1	0	0
1753	4	17	0	1	0	1	0	0
1754	4	17	0	1	0	1	0	0
1755	4	17	0	1	0	1	0	0
1756	4	17	0	1	0	1	0	0
1757	4	18	1	0	0	1	0	0
1758	4	18	1	0	0	1	0	0
1759	4	18	1	0	0	1	0	0
1760	4	18	1	0	0	1	0	1
1761	4	18	0	1	0	1	0	0
1762	4	18	0	1	0	1	0	0
1763	4	18	0	1	0	1	0	0
1764	4	18	0	1	0	1	0	0
1765	4	18	0	1	0	1	0	0
1766	4	18	0	1	0	1	0	0
1767	4	18	0	1	0	1	0	0
1768	4	18	0	1	0	1	0	0
1769	4	18	0	1	0	1	0	0
1770	4	18	0	1	0	1	0	0
1771	4	18	0	1	0	1	0	0
1772	4	18	0	1	0	1	0	0
1773	4	18	0	1	0	1	0	0
1774	4	18	0	1	0	1	0	0
1775	4	18	0	1	0	1	0	0
1776	4	19	1	0	0	1	0	0
1777	4	19	1	0	0	1	0	0
1778	4	19	1	0	0	1	0	0
1779	4	19	1	0	0	1	0	0
1780	4	19	1	0	0	1	0	0
1781	4	19	1	0	0	1	0	1
1782	4	19	0	1	0	1	0	0
1783	4	19	0	1	0	1	0	0
1784	4	19	0	1	0	1	0	0
1785	4	19	0	1	0	1	0	0
1786	4	19	0	1	0	1	0	0
1787	4	19	0	1	0	1	0	0
1788	4	19	0	1	0	1	0	0
1789	4	19	0	1	0	1	0	0
1790	4	19	0	1	0	1	0	0
1791	4	19	0	1	0	1	0	0
1792	4	19	0	1	0	1	0	0
1793	4	19	0	1	0	1	0	0
1794	4	19	0	1	0	1	0	0
1795	4	19	0	1	0	1	0	0
1796	4	19	0	1	0	1	0	0
1797	4	20	1	0	0	1	0	0
1798	4	20	1	0	0	1	0	0
1799	4	20	1	0	0	1	0	0
1800	4	20	1	0	0	1	0	0
1801	4	20	1	0	0	1	0	0
1802	4	20	1	0	0	1	0	0
1803	4	20	1	0	1	1	0	1
1804	4	20	0	1	0	1	0	1
1805	4	20	0	1	0	1	0	0
1806	4	20	0	1	0	1	0	0
1807	4	20	0	1	0	1	0	0
1808	4	20	0	1	0	1	0	0
1809	4	20	0	1	0	1	0	1
1810	4	20	0	1	0	1	0	0
1811	4	20	0	1	0	1	0	0
1812	4	20	0	1	0	1	0	0
1813	4	20	0	1	0	1	0	0
1814	4	20	0	1	0	1	0	0
1815	4	20	0	1	0	1	0	0
1816	4	20	0	1	0	1	0	1
1817	4	20	0	1	0	1	0	0
1818	4	20	0	1	0	1	0	0
1819	4	21	1	0	0	1	0	0
1820	4	21	1	0	0	1	0	0
1821	4	21	1	0	0	1	0	0
1822	4	21	1	0	0	1	0	0
1823	4	21	1	0	0	1	0	0
1824	4	21	1	0	0	1	0	0
1825	4	21	1	0	1	1	0	1
1826	4	21	0	1	0	1	0	1
1827	4	21	0	1	0	1	0	0
1828	4	21	0	1	0	1	0	0
1829	4	21	0	1	0	1	0	0
1830	4	21	0	1	0	1	0	0
1831	4	21	0	1	0	1	0	0
1832	4	21	0	1	0	1	0	0
1833	4	21	0	1	0	1	0	0
1834	4	21	0	1	0	1	0	0
1835	4	21	0	1	0	1	0	0
1836	4	21	0	1	0	1	0	0
1837	4	21	0	1	0	1	0	0
1838	4	21	0	1	0	1	0	0
1839	4	21	0	1	0	1	0	0
1840	4	21	0	1	0	1	0	0
1841	4	22	1	0	0	1	0	0
1842	4	22	1	0	0	1	0	0
1843	4	22	1	0	0	1	0	1
1844	4	22	0	1	0	1	0	0
1845	4	22	0	1	0	1	0	0
1846	4	22	0	1	0	1	0	0
1847	4	22	0	1	0	1	0	0
1848	4	22	0	1	0	1	0	0
1849	4	22	0	1	0	1	0	0
1850	4	22	0	1	0	1	0	0
1851	4	22	0	1	0	1	0	0
1852	4	22	0	1	0	1	0	0
1853	4	22	0	1	0	1	0	0
1854	4	22	0	1	0	1	0	0
1855	4	22	0	1	0	1	0	0
1856	4	22	0	1	0	1	0	0
1857	4	22	0	1	0	1	0	0
1858	4	22	0	1	0	1	0	0
1859	4	23	1	0	0	1	0	0
1860	4	23	1	0	0	1	0	1
1861	4	23	0	1	0	1	0	0
1862	4	23	0	1	0	1	0	0
1863	4	23	0	1	0	1	0	0
1864	4	23	0	1	0	1	0	0
1865	4	23	0	1	0	1	0	0
1866	4	23	0	1	0	1	0	0
1867	4	23	0	1	0	1	0	0
1868	4	23	0	1	0	1	0	0
1869	4	23	0	1	0	1	0	0
1870	4	23	0	1	0	1	0	0
1871	4	23	0	1	0	1	0	0
1872	4	23	0	1	0	1	0	0
1873	4	23	0	1	0	1	0	0
1874	4	23	0	1	0	1	0	0
1875	4	23	0	1	0	1	0	0
1876	4	24	1	0	0	1	0	0
1877	4	24	1	0	0	1	0	0
1878	4	24	1	0	0	1	0	0
1879	4	24	1	0	0	1	0	0
1880	4	24	1	0	0	1	0	0
1881	4	24	1	0	0	1	0	0
1882	4	24	1	0	1	1	0	1
1883	4	24	0	1	0	1	0	1
1884	4	24	0	1	0	1	0	0
1885	4	24	0	1	0	1	0	0
1886	4	24	0	1	0	1	0	0
1887	4	24	0	1	0	1	0	0
1888	4	24	0	1	0	1	0	0
1889	4	24	0	1	0	1	0	0
1890	4	24	0	1	0	1	0	0
1891	4	24	0	1	0	1	0	0
1892	4	24	0	1	0	1	0	0
1893	4	24	0	1	0	1	0	0
1894	4	24	0	1	0	1	0	1
1895	4	24	0	1	0	1	0	0
1896	4	24	0	1	0	1	0	0
1897	4	24	0	1	0	1	0	0
1898	4	25	1	0	0	1	0	0
1899	4	25	1	0	0	1	0	0
1900	4	25	1	0	0	1	0	1
1901	4	25	0	1	0	1	0	0
1902	4	25	0	1	0	1	0	0
1903	4	25	0	1	0	1	0	0
1904	4	25	0	1	0	1	0	0
1905	4	25	0	1	0	1	0	0
1906	4	25	0	1	0	1	0	0
1907	4	25	0	1	0	1	0	0
1908	4	25	0	1	0	1	0	0
1909	4	25	0	1	0	1	0	0
1910	4	25	0	1	0	1	0	0
1911	4	25	0	1	0	1	0	0
1912	4	25	0	1	0	1	0	0
1913	4	25	0	1	0	1	0	1
1914	4	25	0	1	0	1	0	0
1915	4	25	0	1	0	1	0	0
1916	4	999	0	0	0	0	1	0
1917	5	0	0	0	0	1	0	0
1918	5	0	0	0	0	1	0	1
1919	5	0	0	0	0	1	0	0
1920	5	0	0	0	0	1	0	0
1921	5	0	0	0	0	1	0	0
1922	5	1	1	0	0	1	0	0
1923	5	1	1	0	0	1	0	0
1924	5	1	1	0	0	1	0	0
1925	5	1	1	0	0	1	0	1
1926	5	1	0	1	0	1	0	1
1927	5	1	0	1	0	1	0	0
1928	5	1	0	1	0	1	0	0
1929	5	1	0	1	0	1	0	0
1930	5	1	0	1	0	1	0	0
1931	5	1	0	1	0	1	0	0
1932	5	1	0	1	0	1	0	0
1933	5	1	0	1	0	1	0	0
1934	5	1	0	1	0	1	0	0
1935	5	1	0	1	0	1	0	0
1936	5	1	0	1	0	1	0	0
1937	5	1	0	1	0	1	0	0
1938	5	1	0	1	0	1	0	0
1939	5	1	0	1	0	1	0	0
1940	5	1	0	1	0	1	0	0
1941	5	2	1	0	0	1	0	0
1942	5	2	1	0	0	1	0	0
1943	5	2	1	0	0	1	0	0
1944	5	2	1	0	0	1	0	0
1945	5	2	1	0	0	1	0	0
1946	5	2	1	0	0	1	0	0
1947	5	2	1	0	1	1	0	1
1948	5	2	0	1	0	1	0	0
1949	5	2	0	1	0	1	0	0
1950	5	2	0	1	0	1	0	0
1951	5	2	0	1	0	1	0	0
1952	5	2	0	1	0	1	0	0
1953	5	2	0	1	0	1	0	0
1954	5	2	0	1	0	1	0	0
1955	5	2	0	1	0	1	0	0
1956	5	2	0	1	0	1	0	0
1957	5	2	0	1	0	1	0	0
1958	5	2	0	1	0	1	0	0
1959	5	2	0	1	0	1	0	0
1960	5	2	0	1	0	1	0	0
1961	5	2	0	1	0	1	0	0
1962	5	2	0	1	0	1	0	0
1963	5	3	1	0	0	1	0	0
1964	5	3	1	0	0	1	0	0
1965	5	3	1	0	0	1	0	0
1966	5	3	1	0	0	1	0	0
1967	5	3	1	0	0	1	0	0
1968	5	3	1	0	0	1	0	0
1969	5	3	1	0	1	1	0	1
1970	5	3	0	1	0	1	0	0
1971	5	3	0	1	0	1	0	0
1972	5	3	0	1	0	1	0	0
1973	5	3	0	1	0	1	0	0
1974	5	3	0	1	0	1	0	0
1975	5	3	0	1	0	1	0	0
1976	5	3	0	1	0	1	0	0
1977	5	3	0	1	0	1	0	0
1978	5	3	0	1	0	1	0	0
1979	5	3	0	1	0	1	0	0
1980	5	3	0	1	0	1	0	0
1981	5	3	0	1	0	1	0	0
1982	5	3	0	1	0	1	0	0
1983	5	3	0	1	0	1	0	0
1984	5	3	0	1	0	1	0	0
1985	5	4	1	0	0	1	0	0
1986	5	4	1	0	0	1	0	0
1987	5	4	1	0	0	1	0	0
1988	5	4	1	0	0	1	0	0
1989	5	4	1	0	0	1	0	0
1990	5	4	1	0	0	1	0	0
1991	5	4	1	0	1	1	0	1
1992	5	4	0	1	0	1	0	0
1993	5	4	0	1	0	1	0	0
1994	5	4	0	1	0	1	0	0
1995	5	4	0	1	0	1	0	0
1996	5	4	0	1	0	1	0	0
1997	5	4	0	1	0	1	0	0
1998	5	4	0	1	0	1	0	0
1999	5	4	0	1	0	1	0	0
[truncated: 3,321 more rows]
