# Supplementary material for: Dataset of active avoidance in Wistar-Kyoto and Sprague Dawley rats: Experimental data and reinforcement learning model code and output
Source: Data Brief. 2020 Jul 25;32:106074. doi: 10.1016/j.dib.2020.106074 (PMC7451822; doi:10.1016/j.dib.2020.106074)
Supplement: Supplementary file 1 [file mmc1.zip › ratRL_datafiles_Model_InputOutput/S22.csv]

Timestep	Session	Trial	Danger	Safety	Shock	Chamber	Homecage	Leverpress
1	1	0	0	0	0	1	0	0
2	1	0	0	0	0	1	0	0
3	1	0	0	0	0	1	0	0
4	1	0	0	0	0	1	0	0
5	1	0	0	0	0	1	0	0
6	1	1	1	0	0	1	0	0
7	1	1	1	0	0	1	0	0
8	1	1	1	0	0	1	0	0
9	1	1	1	0	0	1	0	0
10	1	1	1	0	0	1	0	0
11	1	1	1	0	0	1	0	0
12	1	1	1	0	1	1	0	0
13	1	1	1	0	1	1	0	0
14	1	1	1	0	1	1	0	0
15	1	1	1	0	1	1	0	0
16	1	1	1	0	1	1	0	0
17	1	1	1	0	1	1	0	0
18	1	1	0	1	0	1	0	0
19	1	1	0	1	0	1	0	0
20	1	1	0	1	0	1	0	0
21	1	1	0	1	0	1	0	0
22	1	1	0	1	0	1	0	0
23	1	1	0	1	0	1	0	0
24	1	1	0	1	0	1	0	0
25	1	1	0	1	0	1	0	0
26	1	1	0	1	0	1	0	0
27	1	1	0	1	0	1	0	0
28	1	1	0	1	0	1	0	0
29	1	1	0	1	0	1	0	0
30	1	1	0	1	0	1	0	0
31	1	1	0	1	0	1	0	0
32	1	1	0	1	0	1	0	0
33	1	2	1	0	0	1	0	0
34	1	2	1	0	0	1	0	0
35	1	2	1	0	0	1	0	0
36	1	2	1	0	0	1	0	0
37	1	2	1	0	0	1	0	0
38	1	2	1	0	0	1	0	0
39	1	2	1	0	1	1	0	0
40	1	2	1	0	1	1	0	0
41	1	2	1	0	1	1	0	0
42	1	2	1	0	1	1	0	0
43	1	2	1	0	1	1	0	0
44	1	2	1	0	1	1	0	1
45	1	2	0	1	0	1	0	1
46	1	2	0	1	0	1	0	1
47	1	2	0	1	0	1	0	1
48	1	2	0	1	0	1	0	0
49	1	2	0	1	0	1	0	0
50	1	2	0	1	0	1	0	0
51	1	2	0	1	0	1	0	0
52	1	2	0	1	0	1	0	0
53	1	2	0	1	0	1	0	0
54	1	2	0	1	0	1	0	0
55	1	2	0	1	0	1	0	0
56	1	2	0	1	0	1	0	0
57	1	2	0	1	0	1	0	0
58	1	2	0	1	0	1	0	0
59	1	2	0	1	0	1	0	0
60	1	3	1	0	0	1	0	0
61	1	3	1	0	0	1	0	0
62	1	3	1	0	0	1	0	0
63	1	3	1	0	0	1	0	0
64	1	3	1	0	0	1	0	0
65	1	3	1	0	0	1	0	0
66	1	3	1	0	1	1	0	0
67	1	3	1	0	1	1	0	0
68	1	3	1	0	1	1	0	0
69	1	3	1	0	1	1	0	0
70	1	3	1	0	1	1	0	0
71	1	3	1	0	1	1	0	0
72	1	3	0	1	0	1	0	0
73	1	3	0	1	0	1	0	0
74	1	3	0	1	0	1	0	0
75	1	3	0	1	0	1	0	0
76	1	3	0	1	0	1	0	0
77	1	3	0	1	0	1	0	0
78	1	3	0	1	0	1	0	0
79	1	3	0	1	0	1	0	0
80	1	3	0	1	0	1	0	0
81	1	3	0	1	0	1	0	0
82	1	3	0	1	0	1	0	0
83	1	3	0	1	0	1	0	0
84	1	3	0	1	0	1	0	0
85	1	3	0	1	0	1	0	0
86	1	3	0	1	0	1	0	0
87	1	4	1	0	0	1	0	0
88	1	4	1	0	0	1	0	0
89	1	4	1	0	0	1	0	0
90	1	4	1	0	0	1	0	0
91	1	4	1	0	0	1	0	0
92	1	4	1	0	0	1	0	0
93	1	4	1	0	1	1	0	0
94	1	4	1	0	1	1	0	0
95	1	4	1	0	1	1	0	0
96	1	4	1	0	1	1	0	0
97	1	4	1	0	1	1	0	0
98	1	4	1	0	1	1	0	0
99	1	4	0	1	0	1	0	0
100	1	4	0	1	0	1	0	0
101	1	4	0	1	0	1	0	0
102	1	4	0	1	0	1	0	0
103	1	4	0	1	0	1	0	0
104	1	4	0	1	0	1	0	0
105	1	4	0	1	0	1	0	0
106	1	4	0	1	0	1	0	0
107	1	4	0	1	0	1	0	0
108	1	4	0	1	0	1	0	0
109	1	4	0	1	0	1	0	0
110	1	4	0	1	0	1	0	0
111	1	4	0	1	0	1	0	0
112	1	4	0	1	0	1	0	0
113	1	4	0	1	0	1	0	0
114	1	5	1	0	0	1	0	0
115	1	5	1	0	0	1	0	0
116	1	5	1	0	0	1	0	0
117	1	5	1	0	0	1	0	0
118	1	5	1	0	0	1	0	0
119	1	5	1	0	0	1	0	0
120	1	5	1	0	1	1	0	1
121	1	5	0	1	0	1	0	1
122	1	5	0	1	0	1	0	0
123	1	5	0	1	0	1	0	0
124	1	5	0	1	0	1	0	0
125	1	5	0	1	0	1	0	1
126	1	5	0	1	0	1	0	0
127	1	5	0	1	0	1	0	1
128	1	5	0	1	0	1	0	0
129	1	5	0	1	0	1	0	0
130	1	5	0	1	0	1	0	1
131	1	5	0	1	0	1	0	1
132	1	5	0	1	0	1	0	0
133	1	5	0	1	0	1	0	0
134	1	5	0	1	0	1	0	0
135	1	5	0	1	0	1	0	0
136	1	6	1	0	0	1	0	0
137	1	6	1	0	0	1	0	0
138	1	6	1	0	0	1	0	0
139	1	6	1	0	0	1	0	0
140	1	6	1	0	0	1	0	0
141	1	6	1	0	0	1	0	0
142	1	6	1	0	1	1	0	1
143	1	6	0	1	0	1	0	1
144	1	6	0	1	0	1	0	0
145	1	6	0	1	0	1	0	1
146	1	6	0	1	0	1	0	1
147	1	6	0	1	0	1	0	0
148	1	6	0	1	0	1	0	0
149	1	6	0	1	0	1	0	0
150	1	6	0	1	0	1	0	0
151	1	6	0	1	0	1	0	0
152	1	6	0	1	0	1	0	0
153	1	6	0	1	0	1	0	1
154	1	6	0	1	0	1	0	0
155	1	6	0	1	0	1	0	0
156	1	6	0	1	0	1	0	1
157	1	6	0	1	0	1	0	0
158	1	7	1	0	0	1	0	0
159	1	7	1	0	0	1	0	0
160	1	7	1	0	0	1	0	0
161	1	7	1	0	0	1	0	0
162	1	7	1	0	0	1	0	1
163	1	7	0	1	0	1	0	1
164	1	7	0	1	0	1	0	0
165	1	7	0	1	0	1	0	1
166	1	7	0	1	0	1	0	0
167	1	7	0	1	0	1	0	0
168	1	7	0	1	0	1	0	0
169	1	7	0	1	0	1	0	0
170	1	7	0	1	0	1	0	0
171	1	7	0	1	0	1	0	0
172	1	7	0	1	0	1	0	0
173	1	7	0	1	0	1	0	1
174	1	7	0	1	0	1	0	0
175	1	7	0	1	0	1	0	0
176	1	7	0	1	0	1	0	0
177	1	7	0	1	0	1	0	1
178	1	8	1	0	0	1	0	0
179	1	8	1	0	0	1	0	0
180	1	8	1	0	0	1	0	0
181	1	8	1	0	0	1	0	1
182	1	8	0	1	0	1	0	0
183	1	8	0	1	0	1	0	1
184	1	8	0	1	0	1	0	1
185	1	8	0	1	0	1	0	1
186	1	8	0	1	0	1	0	0
187	1	8	0	1	0	1	0	0
188	1	8	0	1	0	1	0	0
189	1	8	0	1	0	1	0	0
190	1	8	0	1	0	1	0	0
191	1	8	0	1	0	1	0	1
192	1	8	0	1	0	1	0	0
193	1	8	0	1	0	1	0	0
194	1	8	0	1	0	1	0	0
195	1	8	0	1	0	1	0	0
196	1	8	0	1	0	1	0	0
197	1	9	1	0	0	1	0	0
198	1	9	1	0	0	1	0	0
199	1	9	1	0	0	1	0	0
200	1	9	1	0	0	1	0	0
201	1	9	1	0	0	1	0	0
202	1	9	1	0	0	1	0	0
203	1	9	1	0	1	1	0	1
204	1	9	0	1	0	1	0	0
205	1	9	0	1	0	1	0	1
206	1	9	0	1	0	1	0	0
207	1	9	0	1	0	1	0	0
208	1	9	0	1	0	1	0	0
209	1	9	0	1	0	1	0	0
210	1	9	0	1	0	1	0	1
211	1	9	0	1	0	1	0	0
212	1	9	0	1	0	1	0	0
213	1	9	0	1	0	1	0	0
214	1	9	0	1	0	1	0	0
215	1	9	0	1	0	1	0	0
216	1	9	0	1	0	1	0	0
217	1	9	0	1	0	1	0	0
218	1	9	0	1	0	1	0	0
219	1	10	1	0	0	1	0	0
220	1	10	1	0	0	1	0	0
221	1	10	1	0	0	1	0	0
222	1	10	1	0	0	1	0	0
223	1	10	1	0	0	1	0	0
224	1	10	1	0	0	1	0	0
225	1	10	1	0	1	1	0	1
226	1	10	0	1	0	1	0	0
227	1	10	0	1	0	1	0	0
228	1	10	0	1	0	1	0	0
229	1	10	0	1	0	1	0	1
230	1	10	0	1	0	1	0	0
231	1	10	0	1	0	1	0	1
232	1	10	0	1	0	1	0	0
233	1	10	0	1	0	1	0	1
234	1	10	0	1	0	1	0	0
235	1	10	0	1	0	1	0	0
236	1	10	0	1	0	1	0	1
237	1	10	0	1	0	1	0	1
238	1	10	0	1	0	1	0	0
239	1	10	0	1	0	1	0	1
240	1	10	0	1	0	1	0	0
241	1	11	1	0	0	1	0	0
242	1	11	1	0	0	1	0	0
243	1	11	1	0	0	1	0	0
244	1	11	1	0	0	1	0	0
245	1	11	1	0	0	1	0	0
246	1	11	1	0	0	1	0	0
247	1	11	1	0	1	1	0	1
248	1	11	0	1	0	1	0	0
249	1	11	0	1	0	1	0	1
250	1	11	0	1	0	1	0	1
251	1	11	0	1	0	1	0	1
252	1	11	0	1	0	1	0	1
253	1	11	0	1	0	1	0	1
254	1	11	0	1	0	1	0	1
255	1	11	0	1	0	1	0	0
256	1	11	0	1	0	1	0	0
257	1	11	0	1	0	1	0	0
258	1	11	0	1	0	1	0	0
259	1	11	0	1	0	1	0	0
260	1	11	0	1	0	1	0	0
261	1	11	0	1	0	1	0	1
262	1	11	0	1	0	1	0	0
263	1	12	1	0	0	1	0	1
264	1	12	0	1	0	1	0	0
265	1	12	0	1	0	1	0	1
266	1	12	0	1	0	1	0	1
267	1	12	0	1	0	1	0	0
268	1	12	0	1	0	1	0	0
269	1	12	0	1	0	1	0	0
270	1	12	0	1	0	1	0	0
271	1	12	0	1	0	1	0	0
272	1	12	0	1	0	1	0	1
273	1	12	0	1	0	1	0	0
274	1	12	0	1	0	1	0	0
275	1	12	0	1	0	1	0	0
276	1	12	0	1	0	1	0	1
277	1	12	0	1	0	1	0	0
278	1	12	0	1	0	1	0	0
279	1	13	1	0	0	1	0	0
280	1	13	1	0	0	1	0	1
281	1	13	0	1	0	1	0	1
282	1	13	0	1	0	1	0	0
283	1	13	0	1	0	1	0	0
284	1	13	0	1	0	1	0	1
285	1	13	0	1	0	1	0	1
286	1	13	0	1	0	1	0	1
287	1	13	0	1	0	1	0	0
288	1	13	0	1	0	1	0	0
289	1	13	0	1	0	1	0	1
290	1	13	0	1	0	1	0	0
291	1	13	0	1	0	1	0	0
292	1	13	0	1	0	1	0	0
293	1	13	0	1	0	1	0	1
294	1	13	0	1	0	1	0	0
295	1	13	0	1	0	1	0	0
296	1	14	1	0	0	1	0	0
297	1	14	1	0	0	1	0	0
298	1	14	1	0	0	1	0	0
299	1	14	1	0	0	1	0	0
300	1	14	1	0	0	1	0	0
301	1	14	1	0	0	1	0	0
302	1	14	1	0	1	1	0	1
303	1	14	0	1	0	1	0	1
304	1	14	0	1	0	1	0	0
305	1	14	0	1	0	1	0	1
306	1	14	0	1	0	1	0	1
307	1	14	0	1	0	1	0	1
308	1	14	0	1	0	1	0	1
309	1	14	0	1	0	1	0	1
310	1	14	0	1	0	1	0	0
311	1	14	0	1	0	1	0	0
312	1	14	0	1	0	1	0	1
313	1	14	0	1	0	1	0	0
314	1	14	0	1	0	1	0	0
315	1	14	0	1	0	1	0	0
316	1	14	0	1	0	1	0	1
317	1	14	0	1	0	1	0	0
318	1	15	1	0	0	1	0	1
319	1	15	0	1	0	1	0	0
320	1	15	0	1	0	1	0	0
321	1	15	0	1	0	1	0	0
322	1	15	0	1	0	1	0	0
323	1	15	0	1	0	1	0	0
324	1	15	0	1	0	1	0	0
325	1	15	0	1	0	1	0	0
326	1	15	0	1	0	1	0	0
327	1	15	0	1	0	1	0	0
328	1	15	0	1	0	1	0	0
329	1	15	0	1	0	1	0	0
330	1	15	0	1	0	1	0	0
331	1	15	0	1	0	1	0	0
332	1	15	0	1	0	1	0	0
333	1	15	0	1	0	1	0	0
334	1	16	1	0	0	1	0	0
335	1	16	1	0	0	1	0	0
336	1	16	1	0	0	1	0	0
337	1	16	1	0	0	1	0	0
338	1	16	1	0	0	1	0	0
339	1	16	1	0	0	1	0	0
340	1	16	1	0	1	1	0	0
341	1	16	1	0	1	1	0	0
342	1	16	1	0	1	1	0	0
343	1	16	1	0	1	1	0	1
344	1	16	0	1	0	1	0	1
345	1	16	0	1	0	1	0	0
346	1	16	0	1	0	1	0	1
347	1	16	0	1	0	1	0	0
348	1	16	0	1	0	1	0	1
349	1	16	0	1	0	1	0	1
350	1	16	0	1	0	1	0	0
351	1	16	0	1	0	1	0	0
352	1	16	0	1	0	1	0	0
353	1	16	0	1	0	1	0	0
354	1	16	0	1	0	1	0	0
355	1	16	0	1	0	1	0	0
356	1	16	0	1	0	1	0	0
357	1	16	0	1	0	1	0	0
358	1	16	0	1	0	1	0	0
359	1	17	1	0	0	1	0	0
360	1	17	1	0	0	1	0	0
361	1	17	1	0	0	1	0	0
362	1	17	1	0	0	1	0	0
363	1	17	1	0	0	1	0	0
364	1	17	1	0	0	1	0	0
365	1	17	1	0	1	1	0	1
366	1	17	0	1	0	1	0	1
367	1	17	0	1	0	1	0	1
368	1	17	0	1	0	1	0	1
369	1	17	0	1	0	1	0	0
370	1	17	0	1	0	1	0	0
371	1	17	0	1	0	1	0	0
372	1	17	0	1	0	1	0	1
373	1	17	0	1	0	1	0	1
374	1	17	0	1	0	1	0	0
375	1	17	0	1	0	1	0	1
376	1	17	0	1	0	1	0	1
377	1	17	0	1	0	1	0	1
378	1	17	0	1	0	1	0	1
379	1	17	0	1	0	1	0	1
380	1	17	0	1	0	1	0	0
381	1	18	1	0	0	1	0	0
382	1	18	1	0	0	1	0	0
383	1	18	1	0	0	1	0	0
384	1	18	1	0	0	1	0	0
385	1	18	1	0	0	1	0	0
386	1	18	1	0	0	1	0	1
387	1	18	0	1	0	1	0	1
388	1	18	0	1	0	1	0	1
389	1	18	0	1	0	1	0	0
390	1	18	0	1	0	1	0	1
391	1	18	0	1	0	1	0	1
392	1	18	0	1	0	1	0	0
393	1	18	0	1	0	1	0	0
394	1	18	0	1	0	1	0	0
395	1	18	0	1	0	1	0	0
396	1	18	0	1	0	1	0	0
397	1	18	0	1	0	1	0	0
398	1	18	0	1	0	1	0	0
399	1	18	0	1	0	1	0	0
400	1	18	0	1	0	1	0	0
401	1	18	0	1	0	1	0	0
402	1	19	1	0	0	1	0	0
403	1	19	1	0	0	1	0	0
404	1	19	1	0	0	1	0	0
405	1	19	1	0	0	1	0	0
406	1	19	1	0	0	1	0	0
407	1	19	1	0	0	1	0	0
408	1	19	1	0	1	1	0	1
409	1	19	0	1	0	1	0	1
410	1	19	0	1	0	1	0	1
411	1	19	0	1	0	1	0	1
412	1	19	0	1	0	1	0	0
413	1	19	0	1	0	1	0	0
414	1	19	0	1	0	1	0	0
415	1	19	0	1	0	1	0	0
416	1	19	0	1	0	1	0	0
417	1	19	0	1	0	1	0	0
418	1	19	0	1	0	1	0	1
419	1	19	0	1	0	1	0	1
420	1	19	0	1	0	1	0	0
421	1	19	0	1	0	1	0	0
422	1	19	0	1	0	1	0	0
423	1	19	0	1	0	1	0	0
424	1	20	1	0	0	1	0	0
425	1	20	1	0	0	1	0	0
426	1	20	1	0	0	1	0	0
427	1	20	1	0	0	1	0	1
428	1	20	0	1	0	1	0	0
429	1	20	0	1	0	1	0	0
430	1	20	0	1	0	1	0	0
431	1	20	0	1	0	1	0	0
432	1	20	0	1	0	1	0	0
433	1	20	0	1	0	1	0	0
434	1	20	0	1	0	1	0	0
435	1	20	0	1	0	1	0	1
436	1	20	0	1	0	1	0	0
437	1	20	0	1	0	1	0	0
438	1	20	0	1	0	1	0	0
439	1	20	0	1	0	1	0	0
440	1	20	0	1	0	1	0	1
441	1	20	0	1	0	1	0	0
442	1	20	0	1	0	1	0	0
443	1	21	1	0	0	1	0	0
444	1	21	1	0	0	1	0	0
445	1	21	1	0	0	1	0	0
446	1	21	1	0	0	1	0	1
447	1	21	0	1	0	1	0	1
448	1	21	0	1	0	1	0	0
449	1	21	0	1	0	1	0	0
450	1	21	0	1	0	1	0	0
451	1	21	0	1	0	1	0	0
452	1	21	0	1	0	1	0	0
453	1	21	0	1	0	1	0	0
454	1	21	0	1	0	1	0	1
455	1	21	0	1	0	1	0	0
456	1	21	0	1	0	1	0	0
457	1	21	0	1	0	1	0	1
458	1	21	0	1	0	1	0	1
459	1	21	0	1	0	1	0	1
460	1	21	0	1	0	1	0	0
461	1	21	0	1	0	1	0	0
462	1	22	1	0	0	1	0	0
463	1	22	1	0	0	1	0	0
464	1	22	1	0	0	1	0	1
465	1	22	0	1	0	1	0	1
466	1	22	0	1	0	1	0	1
467	1	22	0	1	0	1	0	1
468	1	22	0	1	0	1	0	0
469	1	22	0	1	0	1	0	0
470	1	22	0	1	0	1	0	0
471	1	22	0	1	0	1	0	0
472	1	22	0	1	0	1	0	0
473	1	22	0	1	0	1	0	0
474	1	22	0	1	0	1	0	1
475	1	22	0	1	0	1	0	1
476	1	22	0	1	0	1	0	1
477	1	22	0	1	0	1	0	0
478	1	22	0	1	0	1	0	0
479	1	22	0	1	0	1	0	0
480	1	23	1	0	0	1	0	0
481	1	23	1	0	0	1	0	0
482	1	23	1	0	0	1	0	0
483	1	23	1	0	0	1	0	0
484	1	23	1	0	0	1	0	0
485	1	23	1	0	0	1	0	0
486	1	23	1	0	1	1	0	1
487	1	23	0	1	0	1	0	1
488	1	23	0	1	0	1	0	0
489	1	23	0	1	0	1	0	0
490	1	23	0	1	0	1	0	0
491	1	23	0	1	0	1	0	1
492	1	23	0	1	0	1	0	0
493	1	23	0	1	0	1	0	0
494	1	23	0	1	0	1	0	0
495	1	23	0	1	0	1	0	0
496	1	23	0	1	0	1	0	0
497	1	23	0	1	0	1	0	0
498	1	23	0	1	0	1	0	0
499	1	23	0	1	0	1	0	0
500	1	23	0	1	0	1	0	0
501	1	23	0	1	0	1	0	0
502	1	24	1	0	0	1	0	0
503	1	24	1	0	0	1	0	0
504	1	24	1	0	0	1	0	0
505	1	24	1	0	0	1	0	0
506	1	24	1	0	0	1	0	0
507	1	24	1	0	0	1	0	0
508	1	24	1	0	1	1	0	1
509	1	24	0	1	0	1	0	1
510	1	24	0	1	0	1	0	1
511	1	24	0	1	0	1	0	1
512	1	24	0	1	0	1	0	1
513	1	24	0	1	0	1	0	1
514	1	24	0	1	0	1	0	0
515	1	24	0	1	0	1	0	1
516	1	24	0	1	0	1	0	1
517	1	24	0	1	0	1	0	0
518	1	24	0	1	0	1	0	0
519	1	24	0	1	0	1	0	1
520	1	24	0	1	0	1	0	1
521	1	24	0	1	0	1	0	0
522	1	24	0	1	0	1	0	0
523	1	24	0	1	0	1	0	0
524	1	25	1	0	0	1	0	1
525	1	25	0	1	0	1	0	0
526	1	25	0	1	0	1	0	1
527	1	25	0	1	0	1	0	0
528	1	25	0	1	0	1	0	0
529	1	25	0	1	0	1	0	1
530	1	25	0	1	0	1	0	0
531	1	25	0	1	0	1	0	0
532	1	25	0	1	0	1	0	1
533	1	25	0	1	0	1	0	0
534	1	25	0	1	0	1	0	0
535	1	25	0	1	0	1	0	0
536	1	25	0	1	0	1	0	0
537	1	25	0	1	0	1	0	0
538	1	25	0	1	0	1	0	0
539	1	25	0	1	0	1	0	0
540	1	999	0	0	0	0	1	0
541	2	0	0	0	0	1	0	0
542	2	0	0	0	0	1	0	0
543	2	0	0	0	0	1	0	0
544	2	0	0	0	0	1	0	0
545	2	0	0	0	0	1	0	0
546	2	1	1	0	0	1	0	0
547	2	1	1	0	0	1	0	0
548	2	1	1	0	0	1	0	0
549	2	1	1	0	0	1	0	0
550	2	1	1	0	0	1	0	0
551	2	1	1	0	0	1	0	0
552	2	1	1	0	1	1	0	0
553	2	1	1	0	1	1	0	1
554	2	1	0	1	0	1	0	0
555	2	1	0	1	0	1	0	0
556	2	1	0	1	0	1	0	0
557	2	1	0	1	0	1	0	0
558	2	1	0	1	0	1	0	0
559	2	1	0	1	0	1	0	0
560	2	1	0	1	0	1	0	0
561	2	1	0	1	0	1	0	0
562	2	1	0	1	0	1	0	0
563	2	1	0	1	0	1	0	0
564	2	1	0	1	0	1	0	0
565	2	1	0	1	0	1	0	0
566	2	1	0	1	0	1	0	0
567	2	1	0	1	0	1	0	0
568	2	1	0	1	0	1	0	0
569	2	2	1	0	0	1	0	0
570	2	2	1	0	0	1	0	0
571	2	2	1	0	0	1	0	0
572	2	2	1	0	0	1	0	0
573	2	2	1	0	0	1	0	0
574	2	2	1	0	0	1	0	0
575	2	2	1	0	1	1	0	0
576	2	2	1	0	1	1	0	0
577	2	2	1	0	1	1	0	1
578	2	2	0	1	0	1	0	1
579	2	2	0	1	0	1	0	0
580	2	2	0	1	0	1	0	0
581	2	2	0	1	0	1	0	0
582	2	2	0	1	0	1	0	0
583	2	2	0	1	0	1	0	0
584	2	2	0	1	0	1	0	0
585	2	2	0	1	0	1	0	0
586	2	2	0	1	0	1	0	0
587	2	2	0	1	0	1	0	0
588	2	2	0	1	0	1	0	0
589	2	2	0	1	0	1	0	0
590	2	2	0	1	0	1	0	0
591	2	2	0	1	0	1	0	0
592	2	2	0	1	0	1	0	0
593	2	3	1	0	0	1	0	0
594	2	3	1	0	0	1	0	0
595	2	3	1	0	0	1	0	0
596	2	3	1	0	0	1	0	0
597	2	3	1	0	0	1	0	0
598	2	3	1	0	0	1	0	0
599	2	3	1	0	1	1	0	1
600	2	3	0	1	0	1	0	1
601	2	3	0	1	0	1	0	0
602	2	3	0	1	0	1	0	0
603	2	3	0	1	0	1	0	0
604	2	3	0	1	0	1	0	1
605	2	3	0	1	0	1	0	0
606	2	3	0	1	0	1	0	0
607	2	3	0	1	0	1	0	0
608	2	3	0	1	0	1	0	0
609	2	3	0	1	0	1	0	0
610	2	3	0	1	0	1	0	1
611	2	3	0	1	0	1	0	1
612	2	3	0	1	0	1	0	0
613	2	3	0	1	0	1	0	0
614	2	3	0	1	0	1	0	0
615	2	4	1	0	0	1	0	0
616	2	4	1	0	0	1	0	0
617	2	4	1	0	0	1	0	0
618	2	4	1	0	0	1	0	0
619	2	4	1	0	0	1	0	0
620	2	4	1	0	0	1	0	0
621	2	4	1	0	1	1	0	1
622	2	4	0	1	0	1	0	1
623	2	4	0	1	0	1	0	0
624	2	4	0	1	0	1	0	1
625	2	4	0	1	0	1	0	0
626	2	4	0	1	0	1	0	0
627	2	4	0	1	0	1	0	1
628	2	4	0	1	0	1	0	0
629	2	4	0	1	0	1	0	1
630	2	4	0	1	0	1	0	0
631	2	4	0	1	0	1	0	1
632	2	4	0	1	0	1	0	0
633	2	4	0	1	0	1	0	0
634	2	4	0	1	0	1	0	0
635	2	4	0	1	0	1	0	0
636	2	4	0	1	0	1	0	0
637	2	5	1	0	0	1	0	1
638	2	5	0	1	0	1	0	0
639	2	5	0	1	0	1	0	0
640	2	5	0	1	0	1	0	0
641	2	5	0	1	0	1	0	0
642	2	5	0	1	0	1	0	1
643	2	5	0	1	0	1	0	1
644	2	5	0	1	0	1	0	1
645	2	5	0	1	0	1	0	0
646	2	5	0	1	0	1	0	0
647	2	5	0	1	0	1	0	0
648	2	5	0	1	0	1	0	0
649	2	5	0	1	0	1	0	0
650	2	5	0	1	0	1	0	0
651	2	5	0	1	0	1	0	0
652	2	5	0	1	0	1	0	0
653	2	6	1	0	0	1	0	0
654	2	6	1	0	0	1	0	0
655	2	6	1	0	0	1	0	0
656	2	6	1	0	0	1	0	0
657	2	6	1	0	0	1	0	0
658	2	6	1	0	0	1	0	0
659	2	6	1	0	1	1	0	1
660	2	6	0	1	0	1	0	1
661	2	6	0	1	0	1	0	0
662	2	6	0	1	0	1	0	0
663	2	6	0	1	0	1	0	1
664	2	6	0	1	0	1	0	0
665	2	6	0	1	0	1	0	0
666	2	6	0	1	0	1	0	1
667	2	6	0	1	0	1	0	0
668	2	6	0	1	0	1	0	0
669	2	6	0	1	0	1	0	0
670	2	6	0	1	0	1	0	1
671	2	6	0	1	0	1	0	0
672	2	6	0	1	0	1	0	1
673	2	6	0	1	0	1	0	1
674	2	6	0	1	0	1	0	0
675	2	7	1	0	0	1	0	0
676	2	7	1	0	0	1	0	0
677	2	7	1	0	0	1	0	0
678	2	7	1	0	0	1	0	1
679	2	7	0	1	0	1	0	0
680	2	7	0	1	0	1	0	1
681	2	7	0	1	0	1	0	0
682	2	7	0	1	0	1	0	0
683	2	7	0	1	0	1	0	0
684	2	7	0	1	0	1	0	0
685	2	7	0	1	0	1	0	0
686	2	7	0	1	0	1	0	0
687	2	7	0	1	0	1	0	0
688	2	7	0	1	0	1	0	0
689	2	7	0	1	0	1	0	0
690	2	7	0	1	0	1	0	0
691	2	7	0	1	0	1	0	0
692	2	7	0	1	0	1	0	0
693	2	7	0	1	0	1	0	0
694	2	8	1	0	0	1	0	0
695	2	8	1	0	0	1	0	0
696	2	8	1	0	0	1	0	0
697	2	8	1	0	0	1	0	0
698	2	8	1	0	0	1	0	0
699	2	8	1	0	0	1	0	0
700	2	8	1	0	1	1	0	1
701	2	8	0	1	0	1	0	1
702	2	8	0	1	0	1	0	0
703	2	8	0	1	0	1	0	0
704	2	8	0	1	0	1	0	0
705	2	8	0	1	0	1	0	0
706	2	8	0	1	0	1	0	0
707	2	8	0	1	0	1	0	0
708	2	8	0	1	0	1	0	0
709	2	8	0	1	0	1	0	0
710	2	8	0	1	0	1	0	0
711	2	8	0	1	0	1	0	0
712	2	8	0	1	0	1	0	0
713	2	8	0	1	0	1	0	0
714	2	8	0	1	0	1	0	0
715	2	8	0	1	0	1	0	0
716	2	9	1	0	0	1	0	0
717	2	9	1	0	0	1	0	0
718	2	9	1	0	0	1	0	0
719	2	9	1	0	0	1	0	0
720	2	9	1	0	0	1	0	0
721	2	9	1	0	0	1	0	0
722	2	9	1	0	1	1	0	1
723	2	9	0	1	0	1	0	1
724	2	9	0	1	0	1	0	0
725	2	9	0	1	0	1	0	0
726	2	9	0	1	0	1	0	0
727	2	9	0	1	0	1	0	0
728	2	9	0	1	0	1	0	0
729	2	9	0	1	0	1	0	0
730	2	9	0	1	0	1	0	0
731	2	9	0	1	0	1	0	0
732	2	9	0	1	0	1	0	0
733	2	9	0	1	0	1	0	0
734	2	9	0	1	0	1	0	0
735	2	9	0	1	0	1	0	0
736	2	9	0	1	0	1	0	0
737	2	9	0	1	0	1	0	0
738	2	10	1	0	0	1	0	0
739	2	10	1	0	0	1	0	1
740	2	10	0	1	0	1	0	0
741	2	10	0	1	0	1	0	0
742	2	10	0	1	0	1	0	1
743	2	10	0	1	0	1	0	0
744	2	10	0	1	0	1	0	0
745	2	10	0	1	0	1	0	1
746	2	10	0	1	0	1	0	0
747	2	10	0	1	0	1	0	0
748	2	10	0	1	0	1	0	0
749	2	10	0	1	0	1	0	1
750	2	10	0	1	0	1	0	0
751	2	10	0	1	0	1	0	0
752	2	10	0	1	0	1	0	0
753	2	10	0	1	0	1	0	0
754	2	10	0	1	0	1	0	0
755	2	11	1	0	0	1	0	0
756	2	11	1	0	0	1	0	0
757	2	11	1	0	0	1	0	0
758	2	11	1	0	0	1	0	1
759	2	11	0	1	0	1	0	0
760	2	11	0	1	0	1	0	0
761	2	11	0	1	0	1	0	0
762	2	11	0	1	0	1	0	0
763	2	11	0	1	0	1	0	1
764	2	11	0	1	0	1	0	0
765	2	11	0	1	0	1	0	1
766	2	11	0	1	0	1	0	0
767	2	11	0	1	0	1	0	1
768	2	11	0	1	0	1	0	0
769	2	11	0	1	0	1	0	0
770	2	11	0	1	0	1	0	0
771	2	11	0	1	0	1	0	0
772	2	11	0	1	0	1	0	0
773	2	11	0	1	0	1	0	0
774	2	12	1	0	0	1	0	0
775	2	12	1	0	0	1	0	0
776	2	12	1	0	0	1	0	0
777	2	12	1	0	0	1	0	1
778	2	12	0	1	0	1	0	1
779	2	12	0	1	0	1	0	0
780	2	12	0	1	0	1	0	1
781	2	12	0	1	0	1	0	1
782	2	12	0	1	0	1	0	0
783	2	12	0	1	0	1	0	0
784	2	12	0	1	0	1	0	0
785	2	12	0	1	0	1	0	0
786	2	12	0	1	0	1	0	0
787	2	12	0	1	0	1	0	0
788	2	12	0	1	0	1	0	0
789	2	12	0	1	0	1	0	1
790	2	12	0	1	0	1	0	0
791	2	12	0	1	0	1	0	0
792	2	12	0	1	0	1	0	0
793	2	13	1	0	0	1	0	0
794	2	13	1	0	0	1	0	0
795	2	13	1	0	0	1	0	0
796	2	13	1	0	0	1	0	0
797	2	13	1	0	0	1	0	0
798	2	13	1	0	0	1	0	0
799	2	13	1	0	1	1	0	1
800	2	13	0	1	0	1	0	1
801	2	13	0	1	0	1	0	0
802	2	13	0	1	0	1	0	0
803	2	13	0	1	0	1	0	0
804	2	13	0	1	0	1	0	0
805	2	13	0	1	0	1	0	0
806	2	13	0	1	0	1	0	0
807	2	13	0	1	0	1	0	0
808	2	13	0	1	0	1	0	0
809	2	13	0	1	0	1	0	0
810	2	13	0	1	0	1	0	0
811	2	13	0	1	0	1	0	0
812	2	13	0	1	0	1	0	0
813	2	13	0	1	0	1	0	0
814	2	13	0	1	0	1	0	0
815	2	14	1	0	0	1	0	0
816	2	14	1	0	0	1	0	0
817	2	14	1	0	0	1	0	0
818	2	14	1	0	0	1	0	0
819	2	14	1	0	0	1	0	0
820	2	14	1	0	0	1	0	1
821	2	14	0	1	0	1	0	0
822	2	14	0	1	0	1	0	0
823	2	14	0	1	0	1	0	0
824	2	14	0	1	0	1	0	0
825	2	14	0	1	0	1	0	0
826	2	14	0	1	0	1	0	0
827	2	14	0	1	0	1	0	0
828	2	14	0	1	0	1	0	0
829	2	14	0	1	0	1	0	1
830	2	14	0	1	0	1	0	0
831	2	14	0	1	0	1	0	0
832	2	14	0	1	0	1	0	0
833	2	14	0	1	0	1	0	0
834	2	14	0	1	0	1	0	0
835	2	14	0	1	0	1	0	0
836	2	15	1	0	0	1	0	0
837	2	15	1	0	0	1	0	0
838	2	15	1	0	0	1	0	1
839	2	15	0	1	0	1	0	0
840	2	15	0	1	0	1	0	0
841	2	15	0	1	0	1	0	0
842	2	15	0	1	0	1	0	0
843	2	15	0	1	0	1	0	0
844	2	15	0	1	0	1	0	1
845	2	15	0	1	0	1	0	0
846	2	15	0	1	0	1	0	0
847	2	15	0	1	0	1	0	0
848	2	15	0	1	0	1	0	1
849	2	15	0	1	0	1	0	0
850	2	15	0	1	0	1	0	0
851	2	15	0	1	0	1	0	0
852	2	15	0	1	0	1	0	0
853	2	15	0	1	0	1	0	0
854	2	16	1	0	0	1	0	1
855	2	16	0	1	0	1	0	0
856	2	16	0	1	0	1	0	0
857	2	16	0	1	0	1	0	0
858	2	16	0	1	0	1	0	1
859	2	16	0	1	0	1	0	0
860	2	16	0	1	0	1	0	1
861	2	16	0	1	0	1	0	0
862	2	16	0	1	0	1	0	0
863	2	16	0	1	0	1	0	1
864	2	16	0	1	0	1	0	0
865	2	16	0	1	0	1	0	0
866	2	16	0	1	0	1	0	1
867	2	16	0	1	0	1	0	0
868	2	16	0	1	0	1	0	0
869	2	16	0	1	0	1	0	0
870	2	17	1	0	0	1	0	0
871	2	17	1	0	0	1	0	0
872	2	17	1	0	0	1	0	0
873	2	17	1	0	0	1	0	0
874	2	17	1	0	0	1	0	0
875	2	17	1	0	0	1	0	0
876	2	17	1	0	1	1	0	1
877	2	17	0	1	0	1	0	1
878	2	17	0	1	0	1	0	1
879	2	17	0	1	0	1	0	1
880	2	17	0	1	0	1	0	0
881	2	17	0	1	0	1	0	0
882	2	17	0	1	0	1	0	0
883	2	17	0	1	0	1	0	0
884	2	17	0	1	0	1	0	0
885	2	17	0	1	0	1	0	0
886	2	17	0	1	0	1	0	0
887	2	17	0	1	0	1	0	0
888	2	17	0	1	0	1	0	0
889	2	17	0	1	0	1	0	0
890	2	17	0	1	0	1	0	0
891	2	17	0	1	0	1	0	0
892	2	18	1	0	0	1	0	0
893	2	18	1	0	0	1	0	0
894	2	18	1	0	0	1	0	0
895	2	18	1	0	0	1	0	0
896	2	18	1	0	0	1	0	0
897	2	18	1	0	0	1	0	0
898	2	18	1	0	1	1	0	1
899	2	18	0	1	0	1	0	1
900	2	18	0	1	0	1	0	0
901	2	18	0	1	0	1	0	0
902	2	18	0	1	0	1	0	0
903	2	18	0	1	0	1	0	0
904	2	18	0	1	0	1	0	1
905	2	18	0	1	0	1	0	1
906	2	18	0	1	0	1	0	0
907	2	18	0	1	0	1	0	1
908	2	18	0	1	0	1	0	0
909	2	18	0	1	0	1	0	1
910	2	18	0	1	0	1	0	0
911	2	18	0	1	0	1	0	1
912	2	18	0	1	0	1	0	0
913	2	18	0	1	0	1	0	0
914	2	19	1	0	0	1	0	1
915	2	19	0	1	0	1	0	0
916	2	19	0	1	0	1	0	0
917	2	19	0	1	0	1	0	0
918	2	19	0	1	0	1	0	0
919	2	19	0	1	0	1	0	1
920	2	19	0	1	0	1	0	0
921	2	19	0	1	0	1	0	0
922	2	19	0	1	0	1	0	0
923	2	19	0	1	0	1	0	1
924	2	19	0	1	0	1	0	0
925	2	19	0	1	0	1	0	0
926	2	19	0	1	0	1	0	0
927	2	19	0	1	0	1	0	0
928	2	19	0	1	0	1	0	0
929	2	19	0	1	0	1	0	0
930	2	20	1	0	0	1	0	0
931	2	20	1	0	0	1	0	0
932	2	20	1	0	0	1	0	0
933	2	20	1	0	0	1	0	0
934	2	20	1	0	0	1	0	0
935	2	20	1	0	0	1	0	0
936	2	20	1	0	1	1	0	1
937	2	20	0	1	0	1	0	1
938	2	20	0	1	0	1	0	0
939	2	20	0	1	0	1	0	1
940	2	20	0	1	0	1	0	1
941	2	20	0	1	0	1	0	1
942	2	20	0	1	0	1	0	1
943	2	20	0	1	0	1	0	1
944	2	20	0	1	0	1	0	0
945	2	20	0	1	0	1	0	1
946	2	20	0	1	0	1	0	0
947	2	20	0	1	0	1	0	1
948	2	20	0	1	0	1	0	1
949	2	20	0	1	0	1	0	0
950	2	20	0	1	0	1	0	1
951	2	20	0	1	0	1	0	0
952	2	21	1	0	0	1	0	0
953	2	21	1	0	0	1	0	1
954	2	21	0	1	0	1	0	0
955	2	21	0	1	0	1	0	1
956	2	21	0	1	0	1	0	0
957	2	21	0	1	0	1	0	1
958	2	21	0	1	0	1	0	0
959	2	21	0	1	0	1	0	1
960	2	21	0	1	0	1	0	1
961	2	21	0	1	0	1	0	0
962	2	21	0	1	0	1	0	0
963	2	21	0	1	0	1	0	0
964	2	21	0	1	0	1	0	0
965	2	21	0	1	0	1	0	0
966	2	21	0	1	0	1	0	0
967	2	21	0	1	0	1	0	0
968	2	21	0	1	0	1	0	0
969	2	22	1	0	0	1	0	1
970	2	22	0	1	0	1	0	0
971	2	22	0	1	0	1	0	0
972	2	22	0	1	0	1	0	0
973	2	22	0	1	0	1	0	1
974	2	22	0	1	0	1	0	1
975	2	22	0	1	0	1	0	1
976	2	22	0	1	0	1	0	0
977	2	22	0	1	0	1	0	1
978	2	22	0	1	0	1	0	1
979	2	22	0	1	0	1	0	0
980	2	22	0	1	0	1	0	0
981	2	22	0	1	0	1	0	0
982	2	22	0	1	0	1	0	0
983	2	22	0	1	0	1	0	1
984	2	22	0	1	0	1	0	0
985	2	23	1	0	0	1	0	0
986	2	23	1	0	0	1	0	0
987	2	23	1	0	0	1	0	0
988	2	23	1	0	0	1	0	0
989	2	23	1	0	0	1	0	0
990	2	23	1	0	0	1	0	0
991	2	23	1	0	1	1	0	1
992	2	23	0	1	0	1	0	1
993	2	23	0	1	0	1	0	0
994	2	23	0	1	0	1	0	0
995	2	23	0	1	0	1	0	0
996	2	23	0	1	0	1	0	0
997	2	23	0	1	0	1	0	0
998	2	23	0	1	0	1	0	0
999	2	23	0	1	0	1	0	0
1000	2	23	0	1	0	1	0	0
1001	2	23	0	1	0	1	0	0
1002	2	23	0	1	0	1	0	0
1003	2	23	0	1	0	1	0	0
1004	2	23	0	1	0	1	0	0
1005	2	23	0	1	0	1	0	0
1006	2	23	0	1	0	1	0	0
1007	2	24	1	0	0	1	0	0
1008	2	24	1	0	0	1	0	0
1009	2	24	1	0	0	1	0	0
1010	2	24	1	0	0	1	0	0
1011	2	24	1	0	0	1	0	0
1012	2	24	1	0	0	1	0	0
1013	2	24	1	0	1	1	0	1
1014	2	24	0	1	0	1	0	0
1015	2	24	0	1	0	1	0	1
1016	2	24	0	1	0	1	0	0
1017	2	24	0	1	0	1	0	0
1018	2	24	0	1	0	1	0	0
1019	2	24	0	1	0	1	0	0
1020	2	24	0	1	0	1	0	0
1021	2	24	0	1	0	1	0	0
1022	2	24	0	1	0	1	0	0
1023	2	24	0	1	0	1	0	0
1024	2	24	0	1	0	1	0	0
1025	2	24	0	1	0	1	0	0
1026	2	24	0	1	0	1	0	0
1027	2	24	0	1	0	1	0	0
1028	2	24	0	1	0	1	0	0
1029	2	25	1	0	0	1	0	0
1030	2	25	1	0	0	1	0	0
1031	2	25	1	0	0	1	0	0
1032	2	25	1	0	0	1	0	0
1033	2	25	1	0	0	1	0	0
1034	2	25	1	0	0	1	0	0
1035	2	25	1	0	1	1	0	1
1036	2	25	0	1	0	1	0	0
1037	2	25	0	1	0	1	0	0
1038	2	25	0	1	0	1	0	0
1039	2	25	0	1	0	1	0	0
1040	2	25	0	1	0	1	0	0
1041	2	25	0	1	0	1	0	0
1042	2	25	0	1	0	1	0	0
1043	2	25	0	1	0	1	0	0
1044	2	25	0	1	0	1	0	0
1045	2	25	0	1	0	1	0	0
1046	2	25	0	1	0	1	0	0
1047	2	25	0	1	0	1	0	0
1048	2	25	0	1	0	1	0	0
1049	2	25	0	1	0	1	0	0
1050	2	25	0	1	0	1	0	0
1051	2	999	0	0	0	0	1	0
1052	3	0	0	0	0	1	0	0
1053	3	0	0	0	0	1	0	0
1054	3	0	0	0	0	1	0	0
1055	3	0	0	0	0	1	0	0
1056	3	0	0	0	0	1	0	0
1057	3	1	1	0	0	1	0	0
1058	3	1	1	0	0	1	0	0
1059	3	1	1	0	0	1	0	0
1060	3	1	1	0	0	1	0	0
1061	3	1	1	0	0	1	0	0
1062	3	1	1	0	0	1	0	0
1063	3	1	1	0	1	1	0	1
1064	3	1	0	1	0	1	0	1
1065	3	1	0	1	0	1	0	0
1066	3	1	0	1	0	1	0	0
1067	3	1	0	1	0	1	0	0
1068	3	1	0	1	0	1	0	1
1069	3	1	0	1	0	1	0	0
1070	3	1	0	1	0	1	0	1
1071	3	1	0	1	0	1	0	0
1072	3	1	0	1	0	1	0	1
1073	3	1	0	1	0	1	0	0
1074	3	1	0	1	0	1	0	0
1075	3	1	0	1	0	1	0	0
1076	3	1	0	1	0	1	0	0
1077	3	1	0	1	0	1	0	0
1078	3	1	0	1	0	1	0	0
1079	3	2	1	0	0	1	0	0
1080	3	2	1	0	0	1	0	1
1081	3	2	0	1	0	1	0	0
1082	3	2	0	1	0	1	0	0
1083	3	2	0	1	0	1	0	1
1084	3	2	0	1	0	1	0	0
1085	3	2	0	1	0	1	0	0
1086	3	2	0	1	0	1	0	0
1087	3	2	0	1	0	1	0	0
1088	3	2	0	1	0	1	0	0
1089	3	2	0	1	0	1	0	0
1090	3	2	0	1	0	1	0	0
1091	3	2	0	1	0	1	0	0
1092	3	2	0	1	0	1	0	0
1093	3	2	0	1	0	1	0	0
1094	3	2	0	1	0	1	0	0
1095	3	2	0	1	0	1	0	0
1096	3	3	1	0	0	1	0	1
1097	3	3	0	1	0	1	0	0
1098	3	3	0	1	0	1	0	0
1099	3	3	0	1	0	1	0	1
1100	3	3	0	1	0	1	0	0
1101	3	3	0	1	0	1	0	1
1102	3	3	0	1	0	1	0	0
1103	3	3	0	1	0	1	0	0
1104	3	3	0	1	0	1	0	1
1105	3	3	0	1	0	1	0	0
1106	3	3	0	1	0	1	0	0
1107	3	3	0	1	0	1	0	0
1108	3	3	0	1	0	1	0	0
1109	3	3	0	1	0	1	0	0
1110	3	3	0	1	0	1	0	0
1111	3	3	0	1	0	1	0	0
1112	3	4	1	0	0	1	0	0
1113	3	4	1	0	0	1	0	0
1114	3	4	1	0	0	1	0	0
1115	3	4	1	0	0	1	0	0
1116	3	4	1	0	0	1	0	0
1117	3	4	1	0	0	1	0	0
1118	3	4	1	0	1	1	0	1
1119	3	4	0	1	0	1	0	1
1120	3	4	0	1	0	1	0	1
1121	3	4	0	1	0	1	0	0
1122	3	4	0	1	0	1	0	1
1123	3	4	0	1	0	1	0	1
1124	3	4	0	1	0	1	0	1
1125	3	4	0	1	0	1	0	1
1126	3	4	0	1	0	1	0	0
1127	3	4	0	1	0	1	0	0
1128	3	4	0	1	0	1	0	1
1129	3	4	0	1	0	1	0	0
1130	3	4	0	1	0	1	0	0
1131	3	4	0	1	0	1	0	0
1132	3	4	0	1	0	1	0	0
1133	3	4	0	1	0	1	0	0
1134	3	5	1	0	0	1	0	0
1135	3	5	1	0	0	1	0	0
1136	3	5	1	0	0	1	0	0
1137	3	5	1	0	0	1	0	0
1138	3	5	1	0	0	1	0	1
1139	3	5	0	1	0	1	0	1
1140	3	5	0	1	0	1	0	0
1141	3	5	0	1	0	1	0	1
1142	3	5	0	1	0	1	0	0
1143	3	5	0	1	0	1	0	0
1144	3	5	0	1	0	1	0	1
1145	3	5	0	1	0	1	0	0
1146	3	5	0	1	0	1	0	1
1147	3	5	0	1	0	1	0	0
1148	3	5	0	1	0	1	0	0
1149	3	5	0	1	0	1	0	0
1150	3	5	0	1	0	1	0	1
1151	3	5	0	1	0	1	0	0
1152	3	5	0	1	0	1	0	0
1153	3	5	0	1	0	1	0	0
1154	3	6	1	0	0	1	0	0
1155	3	6	1	0	0	1	0	1
1156	3	6	0	1	0	1	0	0
1157	3	6	0	1	0	1	0	1
1158	3	6	0	1	0	1	0	0
1159	3	6	0	1	0	1	0	0
1160	3	6	0	1	0	1	0	1
1161	3	6	0	1	0	1	0	0
1162	3	6	0	1	0	1	0	0
1163	3	6	0	1	0	1	0	0
1164	3	6	0	1	0	1	0	1
1165	3	6	0	1	0	1	0	0
1166	3	6	0	1	0	1	0	0
1167	3	6	0	1	0	1	0	0
1168	3	6	0	1	0	1	0	1
1169	3	6	0	1	0	1	0	1
1170	3	6	0	1	0	1	0	1
1171	3	7	1	0	0	1	0	1
1172	3	7	0	1	0	1	0	1
1173	3	7	0	1	0	1	0	0
1174	3	7	0	1	0	1	0	1
1175	3	7	0	1	0	1	0	1
1176	3	7	0	1	0	1	0	0
1177	3	7	0	1	0	1	0	1
1178	3	7	0	1	0	1	0	1
1179	3	7	0	1	0	1	0	1
1180	3	7	0	1	0	1	0	0
1181	3	7	0	1	0	1	0	1
1182	3	7	0	1	0	1	0	1
1183	3	7	0	1	0	1	0	0
1184	3	7	0	1	0	1	0	0
1185	3	7	0	1	0	1	0	1
1186	3	7	0	1	0	1	0	0
1187	3	8	1	0	0	1	0	0
1188	3	8	1	0	0	1	0	1
1189	3	8	0	1	0	1	0	1
1190	3	8	0	1	0	1	0	1
1191	3	8	0	1	0	1	0	1
1192	3	8	0	1	0	1	0	0
1193	3	8	0	1	0	1	0	1
1194	3	8	0	1	0	1	0	0
1195	3	8	0	1	0	1	0	1
1196	3	8	0	1	0	1	0	0
1197	3	8	0	1	0	1	0	0
1198	3	8	0	1	0	1	0	1
1199	3	8	0	1	0	1	0	0
1200	3	8	0	1	0	1	0	0
1201	3	8	0	1	0	1	0	0
1202	3	8	0	1	0	1	0	0
1203	3	8	0	1	0	1	0	1
1204	3	9	1	0	0	1	0	0
1205	3	9	1	0	0	1	0	0
1206	3	9	1	0	0	1	0	0
1207	3	9	1	0	0	1	0	0
1208	3	9	1	0	0	1	0	0
1209	3	9	1	0	0	1	0	0
1210	3	9	1	0	1	1	0	1
1211	3	9	0	1	0	1	0	1
1212	3	9	0	1	0	1	0	1
1213	3	9	0	1	0	1	0	1
1214	3	9	0	1	0	1	0	0
1215	3	9	0	1	0	1	0	0
1216	3	9	0	1	0	1	0	1
1217	3	9	0	1	0	1	0	0
1218	3	9	0	1	0	1	0	0
1219	3	9	0	1	0	1	0	1
1220	3	9	0	1	0	1	0	1
1221	3	9	0	1	0	1	0	0
1222	3	9	0	1	0	1	0	0
1223	3	9	0	1	0	1	0	0
1224	3	9	0	1	0	1	0	0
1225	3	9	0	1	0	1	0	0
1226	3	10	1	0	0	1	0	0
1227	3	10	1	0	0	1	0	0
1228	3	10	1	0	0	1	0	1
1229	3	10	0	1	0	1	0	1
1230	3	10	0	1	0	1	0	1
1231	3	10	0	1	0	1	0	0
1232	3	10	0	1	0	1	0	1
1233	3	10	0	1	0	1	0	1
1234	3	10	0	1	0	1	0	0
1235	3	10	0	1	0	1	0	0
1236	3	10	0	1	0	1	0	1
1237	3	10	0	1	0	1	0	1
1238	3	10	0	1	0	1	0	1
1239	3	10	0	1	0	1	0	0
1240	3	10	0	1	0	1	0	0
1241	3	10	0	1	0	1	0	0
1242	3	10	0	1	0	1	0	0
1243	3	10	0	1	0	1	0	0
1244	3	11	1	0	0	1	0	1
1245	3	11	0	1	0	1	0	1
1246	3	11	0	1	0	1	0	1
1247	3	11	0	1	0	1	0	1
1248	3	11	0	1	0	1	0	1
1249	3	11	0	1	0	1	0	0
1250	3	11	0	1	0	1	0	0
1251	3	11	0	1	0	1	0	1
1252	3	11	0	1	0	1	0	0
1253	3	11	0	1	0	1	0	0
1254	3	11	0	1	0	1	0	0
1255	3	11	0	1	0	1	0	1
1256	3	11	0	1	0	1	0	0
1257	3	11	0	1	0	1	0	1
1258	3	11	0	1	0	1	0	0
1259	3	11	0	1	0	1	0	0
1260	3	12	1	0	0	1	0	0
1261	3	12	1	0	0	1	0	0
1262	3	12	1	0	0	1	0	0
1263	3	12	1	0	0	1	0	0
1264	3	12	1	0	0	1	0	0
1265	3	12	1	0	0	1	0	0
1266	3	12	1	0	1	1	0	1
1267	3	12	0	1	0	1	0	1
1268	3	12	0	1	0	1	0	0
1269	3	12	0	1	0	1	0	0
1270	3	12	0	1	0	1	0	0
1271	3	12	0	1	0	1	0	0
1272	3	12	0	1	0	1	0	0
1273	3	12	0	1	0	1	0	1
1274	3	12	0	1	0	1	0	1
1275	3	12	0	1	0	1	0	0
1276	3	12	0	1	0	1	0	0
1277	3	12	0	1	0	1	0	0
1278	3	12	0	1	0	1	0	1
1279	3	12	0	1	0	1	0	1
1280	3	12	0	1	0	1	0	0
1281	3	12	0	1	0	1	0	0
1282	3	13	1	0	0	1	0	0
1283	3	13	1	0	0	1	0	0
1284	3	13	1	0	0	1	0	0
1285	3	13	1	0	0	1	0	0
1286	3	13	1	0	0	1	0	1
1287	3	13	0	1	0	1	0	1
1288	3	13	0	1	0	1	0	0
1289	3	13	0	1	0	1	0	0
1290	3	13	0	1	0	1	0	1
1291	3	13	0	1	0	1	0	0
1292	3	13	0	1	0	1	0	1
1293	3	13	0	1	0	1	0	0
1294	3	13	0	1	0	1	0	0
1295	3	13	0	1	0	1	0	0
1296	3	13	0	1	0	1	0	0
1297	3	13	0	1	0	1	0	0
1298	3	13	0	1	0	1	0	1
1299	3	13	0	1	0	1	0	1
1300	3	13	0	1	0	1	0	1
1301	3	13	0	1	0	1	0	0
1302	3	14	1	0	0	1	0	0
1303	3	14	1	0	0	1	0	0
1304	3	14	1	0	0	1	0	0
1305	3	14	1	0	0	1	0	1
1306	3	14	0	1	0	1	0	1
1307	3	14	0	1	0	1	0	0
1308	3	14	0	1	0	1	0	0
1309	3	14	0	1	0	1	0	0
1310	3	14	0	1	0	1	0	0
1311	3	14	0	1	0	1	0	1
1312	3	14	0	1	0	1	0	0
1313	3	14	0	1	0	1	0	0
1314	3	14	0	1	0	1	0	0
1315	3	14	0	1	0	1	0	1
1316	3	14	0	1	0	1	0	0
1317	3	14	0	1	0	1	0	1
1318	3	14	0	1	0	1	0	0
1319	3	14	0	1	0	1	0	1
1320	3	14	0	1	0	1	0	0
1321	3	15	1	0	0	1	0	0
1322	3	15	1	0	0	1	0	0
1323	3	15	1	0	0	1	0	1
1324	3	15	0	1	0	1	0	1
1325	3	15	0	1	0	1	0	0
1326	3	15	0	1	0	1	0	1
1327	3	15	0	1	0	1	0	0
1328	3	15	0	1	0	1	0	1
1329	3	15	0	1	0	1	0	1
1330	3	15	0	1	0	1	0	0
1331	3	15	0	1	0	1	0	0
1332	3	15	0	1	0	1	0	1
1333	3	15	0	1	0	1	0	1
1334	3	15	0	1	0	1	0	0
1335	3	15	0	1	0	1	0	0
1336	3	15	0	1	0	1	0	1
1337	3	15	0	1	0	1	0	1
1338	3	15	0	1	0	1	0	0
1339	3	16	1	0	0	1	0	1
1340	3	16	0	1	0	1	0	0
1341	3	16	0	1	0	1	0	1
1342	3	16	0	1	0	1	0	1
1343	3	16	0	1	0	1	0	0
1344	3	16	0	1	0	1	0	1
1345	3	16	0	1	0	1	0	0
1346	3	16	0	1	0	1	0	1
1347	3	16	0	1	0	1	0	0
1348	3	16	0	1	0	1	0	0
1349	3	16	0	1	0	1	0	0
1350	3	16	0	1	0	1	0	1
1351	3	16	0	1	0	1	0	1
1352	3	16	0	1	0	1	0	0
1353	3	16	0	1	0	1	0	0
1354	3	16	0	1	0	1	0	0
1355	3	17	1	0	0	1	0	1
1356	3	17	0	1	0	1	0	1
1357	3	17	0	1	0	1	0	1
1358	3	17	0	1	0	1	0	0
1359	3	17	0	1	0	1	0	0
1360	3	17	0	1	0	1	0	1
1361	3	17	0	1	0	1	0	0
1362	3	17	0	1	0	1	0	1
1363	3	17	0	1	0	1	0	0
1364	3	17	0	1	0	1	0	1
1365	3	17	0	1	0	1	0	0
1366	3	17	0	1	0	1	0	1
1367	3	17	0	1	0	1	0	0
1368	3	17	0	1	0	1	0	0
1369	3	17	0	1	0	1	0	0
1370	3	17	0	1	0	1	0	0
1371	3	18	1	0	0	1	0	1
1372	3	18	0	1	0	1	0	0
1373	3	18	0	1	0	1	0	0
1374	3	18	0	1	0	1	0	1
1375	3	18	0	1	0	1	0	1
1376	3	18	0	1	0	1	0	0
1377	3	18	0	1	0	1	0	0
1378	3	18	0	1	0	1	0	1
1379	3	18	0	1	0	1	0	0
1380	3	18	0	1	0	1	0	0
1381	3	18	0	1	0	1	0	0
1382	3	18	0	1	0	1	0	1
1383	3	18	0	1	0	1	0	1
1384	3	18	0	1	0	1	0	0
1385	3	18	0	1	0	1	0	1
1386	3	18	0	1	0	1	0	0
1387	3	19	1	0	0	1	0	1
1388	3	19	0	1	0	1	0	0
1389	3	19	0	1	0	1	0	0
1390	3	19	0	1	0	1	0	0
1391	3	19	0	1	0	1	0	1
1392	3	19	0	1	0	1	0	1
1393	3	19	0	1	0	1	0	0
1394	3	19	0	1	0	1	0	0
1395	3	19	0	1	0	1	0	1
1396	3	19	0	1	0	1	0	1
1397	3	19	0	1	0	1	0	1
1398	3	19	0	1	0	1	0	1
1399	3	19	0	1	0	1	0	1
1400	3	19	0	1	0	1	0	1
1401	3	19	0	1	0	1	0	0
1402	3	19	0	1	0	1	0	0
1403	3	20	1	0	0	1	0	1
1404	3	20	0	1	0	1	0	0
1405	3	20	0	1	0	1	0	0
1406	3	20	0	1	0	1	0	0
1407	3	20	0	1	0	1	0	0
1408	3	20	0	1	0	1	0	1
1409	3	20	0	1	0	1	0	0
1410	3	20	0	1	0	1	0	0
1411	3	20	0	1	0	1	0	1
1412	3	20	0	1	0	1	0	0
1413	3	20	0	1	0	1	0	0
1414	3	20	0	1	0	1	0	0
1415	3	20	0	1	0	1	0	1
1416	3	20	0	1	0	1	0	0
1417	3	20	0	1	0	1	0	1
1418	3	20	0	1	0	1	0	0
1419	3	21	1	0	0	1	0	1
1420	3	21	0	1	0	1	0	0
1421	3	21	0	1	0	1	0	0
1422	3	21	0	1	0	1	0	0
1423	3	21	0	1	0	1	0	0
1424	3	21	0	1	0	1	0	1
1425	3	21	0	1	0	1	0	0
1426	3	21	0	1	0	1	0	0
1427	3	21	0	1	0	1	0	0
1428	3	21	0	1	0	1	0	0
1429	3	21	0	1	0	1	0	1
1430	3	21	0	1	0	1	0	0
1431	3	21	0	1	0	1	0	0
1432	3	21	0	1	0	1	0	0
1433	3	21	0	1	0	1	0	0
1434	3	21	0	1	0	1	0	0
1435	3	22	1	0	0	1	0	1
1436	3	22	0	1	0	1	0	0
1437	3	22	0	1	0	1	0	1
1438	3	22	0	1	0	1	0	0
1439	3	22	0	1	0	1	0	1
1440	3	22	0	1	0	1	0	1
1441	3	22	0	1	0	1	0	0
1442	3	22	0	1	0	1	0	1
1443	3	22	0	1	0	1	0	0
1444	3	22	0	1	0	1	0	0
1445	3	22	0	1	0	1	0	0
1446	3	22	0	1	0	1	0	0
1447	3	22	0	1	0	1	0	0
1448	3	22	0	1	0	1	0	0
1449	3	22	0	1	0	1	0	1
1450	3	22	0	1	0	1	0	0
1451	3	23	1	0	0	1	0	1
1452	3	23	0	1	0	1	0	0
1453	3	23	0	1	0	1	0	0
1454	3	23	0	1	0	1	0	0
1455	3	23	0	1	0	1	0	1
1456	3	23	0	1	0	1	0	0
1457	3	23	0	1	0	1	0	0
1458	3	23	0	1	0	1	0	0
1459	3	23	0	1	0	1	0	0
1460	3	23	0	1	0	1	0	1
1461	3	23	0	1	0	1	0	0
1462	3	23	0	1	0	1	0	0
1463	3	23	0	1	0	1	0	0
1464	3	23	0	1	0	1	0	0
1465	3	23	0	1	0	1	0	0
1466	3	23	0	1	0	1	0	0
1467	3	24	1	0	0	1	0	0
1468	3	24	1	0	0	1	0	1
1469	3	24	0	1	0	1	0	1
1470	3	24	0	1	0	1	0	0
1471	3	24	0	1	0	1	0	0
1472	3	24	0	1	0	1	0	0
1473	3	24	0	1	0	1	0	0
1474	3	24	0	1	0	1	0	0
1475	3	24	0	1	0	1	0	0
1476	3	24	0	1	0	1	0	0
1477	3	24	0	1	0	1	0	0
1478	3	24	0	1	0	1	0	0
1479	3	24	0	1	0	1	0	0
1480	3	24	0	1	0	1	0	0
1481	3	24	0	1	0	1	0	0
1482	3	24	0	1	0	1	0	0
1483	3	24	0	1	0	1	0	0
1484	3	25	1	0	0	1	0	0
1485	3	25	1	0	0	1	0	0
1486	3	25	1	0	0	1	0	0
1487	3	25	1	0	0	1	0	0
1488	3	25	1	0	0	1	0	0
1489	3	25	1	0	0	1	0	1
1490	3	25	0	1	0	1	0	0
1491	3	25	0	1	0	1	0	0
1492	3	25	0	1	0	1	0	0
1493	3	25	0	1	0	1	0	0
1494	3	25	0	1	0	1	0	0
1495	3	25	0	1	0	1	0	0
1496	3	25	0	1	0	1	0	0
1497	3	25	0	1	0	1	0	0
1498	3	25	0	1	0	1	0	0
1499	3	25	0	1	0	1	0	0
1500	3	25	0	1	0	1	0	0
1501	3	25	0	1	0	1	0	1
1502	3	25	0	1	0	1	0	0
1503	3	25	0	1	0	1	0	0
1504	3	25	0	1	0	1	0	0
1505	3	999	0	0	0	0	1	0
1506	4	0	0	0	0	1	0	0
1507	4	0	0	0	0	1	0	1
1508	4	0	0	0	0	1	0	1
1509	4	0	0	0	0	1	0	0
1510	4	0	0	0	0	1	0	0
1511	4	1	1	0	0	1	0	0
1512	4	1	1	0	0	1	0	0
1513	4	1	1	0	0	1	0	1
1514	4	1	0	1	0	1	0	0
1515	4	1	0	1	0	1	0	0
1516	4	1	0	1	0	1	0	0
1517	4	1	0	1	0	1	0	0
1518	4	1	0	1	0	1	0	0
1519	4	1	0	1	0	1	0	0
1520	4	1	0	1	0	1	0	0
1521	4	1	0	1	0	1	0	0
1522	4	1	0	1	0	1	0	0
1523	4	1	0	1	0	1	0	0
1524	4	1	0	1	0	1	0	0
1525	4	1	0	1	0	1	0	0
1526	4	1	0	1	0	1	0	0
1527	4	1	0	1	0	1	0	0
1528	4	1	0	1	0	1	0	0
1529	4	2	1	0	0	1	0	0
1530	4	2	1	0	0	1	0	0
1531	4	2	1	0	0	1	0	0
1532	4	2	1	0	0	1	0	0
1533	4	2	1	0	0	1	0	0
1534	4	2	1	0	0	1	0	0
1535	4	2	1	0	1	1	0	1
1536	4	2	0	1	0	1	0	1
1537	4	2	0	1	0	1	0	0
1538	4	2	0	1	0	1	0	1
1539	4	2	0	1	0	1	0	1
1540	4	2	0	1	0	1	0	1
1541	4	2	0	1	0	1	0	0
1542	4	2	0	1	0	1	0	1
1543	4	2	0	1	0	1	0	0
1544	4	2	0	1	0	1	0	0
1545	4	2	0	1	0	1	0	1
1546	4	2	0	1	0	1	0	1
1547	4	2	0	1	0	1	0	0
1548	4	2	0	1	0	1	0	0
1549	4	2	0	1	0	1	0	0
1550	4	2	0	1	0	1	0	1
1551	4	3	1	0	0	1	0	0
1552	4	3	1	0	0	1	0	1
1553	4	3	0	1	0	1	0	1
1554	4	3	0	1	0	1	0	0
1555	4	3	0	1	0	1	0	0
1556	4	3	0	1	0	1	0	1
1557	4	3	0	1	0	1	0	1
1558	4	3	0	1	0	1	0	1
1559	4	3	0	1	0	1	0	1
1560	4	3	0	1	0	1	0	0
1561	4	3	0	1	0	1	0	0
1562	4	3	0	1	0	1	0	1
1563	4	3	0	1	0	1	0	0
1564	4	3	0	1	0	1	0	1
1565	4	3	0	1	0	1	0	0
1566	4	3	0	1	0	1	0	0
1567	4	3	0	1	0	1	0	1
1568	4	4	1	0	0	1	0	1
1569	4	4	0	1	0	1	0	1
1570	4	4	0	1	0	1	0	1
1571	4	4	0	1	0	1	0	1
1572	4	4	0	1	0	1	0	0
1573	4	4	0	1	0	1	0	0
1574	4	4	0	1	0	1	0	0
1575	4	4	0	1	0	1	0	1
1576	4	4	0	1	0	1	0	0
1577	4	4	0	1	0	1	0	0
1578	4	4	0	1	0	1	0	0
1579	4	4	0	1	0	1	0	0
1580	4	4	0	1	0	1	0	1
1581	4	4	0	1	0	1	0	1
1582	4	4	0	1	0	1	0	1
1583	4	4	0	1	0	1	0	0
1584	4	5	1	0	0	1	0	1
1585	4	5	0	1	0	1	0	0
1586	4	5	0	1	0	1	0	0
1587	4	5	0	1	0	1	0	1
1588	4	5	0	1	0	1	0	1
1589	4	5	0	1	0	1	0	0
1590	4	5	0	1	0	1	0	1
1591	4	5	0	1	0	1	0	0
1592	4	5	0	1	0	1	0	0
1593	4	5	0	1	0	1	0	1
1594	4	5	0	1	0	1	0	1
1595	4	5	0	1	0	1	0	0
1596	4	5	0	1	0	1	0	1
1597	4	5	0	1	0	1	0	1
1598	4	5	0	1	0	1	0	0
1599	4	5	0	1	0	1	0	1
1600	4	6	1	0	0	1	0	1
1601	4	6	0	1	0	1	0	0
1602	4	6	0	1	0	1	0	1
1603	4	6	0	1	0	1	0	0
1604	4	6	0	1	0	1	0	1
1605	4	6	0	1	0	1	0	0
1606	4	6	0	1	0	1	0	0
1607	4	6	0	1	0	1	0	0
1608	4	6	0	1	0	1	0	0
1609	4	6	0	1	0	1	0	0
1610	4	6	0	1	0	1	0	0
1611	4	6	0	1	0	1	0	0
1612	4	6	0	1	0	1	0	0
1613	4	6	0	1	0	1	0	0
1614	4	6	0	1	0	1	0	0
1615	4	6	0	1	0	1	0	0
1616	4	7	1	0	0	1	0	0
1617	4	7	1	0	0	1	0	0
1618	4	7	1	0	0	1	0	0
1619	4	7	1	0	0	1	0	1
1620	4	7	0	1	0	1	0	0
1621	4	7	0	1	0	1	0	0
1622	4	7	0	1	0	1	0	0
1623	4	7	0	1	0	1	0	0
1624	4	7	0	1	0	1	0	1
1625	4	7	0	1	0	1	0	0
1626	4	7	0	1	0	1	0	0
1627	4	7	0	1	0	1	0	0
1628	4	7	0	1	0	1	0	1
1629	4	7	0	1	0	1	0	1
1630	4	7	0	1	0	1	0	0
1631	4	7	0	1	0	1	0	0
1632	4	7	0	1	0	1	0	0
1633	4	7	0	1	0	1	0	0
1634	4	7	0	1	0	1	0	1
1635	4	8	1	0	0	1	0	1
1636	4	8	0	1	0	1	0	0
1637	4	8	0	1	0	1	0	0
1638	4	8	0	1	0	1	0	0
1639	4	8	0	1	0	1	0	0
1640	4	8	0	1	0	1	0	0
1641	4	8	0	1	0	1	0	0
1642	4	8	0	1	0	1	0	0
1643	4	8	0	1	0	1	0	0
1644	4	8	0	1	0	1	0	0
1645	4	8	0	1	0	1	0	0
1646	4	8	0	1	0	1	0	0
1647	4	8	0	1	0	1	0	0
1648	4	8	0	1	0	1	0	0
1649	4	8	0	1	0	1	0	0
1650	4	8	0	1	0	1	0	1
1651	4	9	1	0	0	1	0	0
1652	4	9	1	0	0	1	0	0
1653	4	9	1	0	0	1	0	0
1654	4	9	1	0	0	1	0	0
1655	4	9	1	0	0	1	0	0
1656	4	9	1	0	0	1	0	0
1657	4	9	1	0	1	1	0	1
1658	4	9	0	1	0	1	0	1
1659	4	9	0	1	0	1	0	1
1660	4	9	0	1	0	1	0	1
1661	4	9	0	1	0	1	0	1
1662	4	9	0	1	0	1	0	1
1663	4	9	0	1	0	1	0	0
1664	4	9	0	1	0	1	0	0
1665	4	9	0	1	0	1	0	0
1666	4	9	0	1	0	1	0	0
1667	4	9	0	1	0	1	0	1
1668	4	9	0	1	0	1	0	0
1669	4	9	0	1	0	1	0	0
1670	4	9	0	1	0	1	0	0
1671	4	9	0	1	0	1	0	0
1672	4	9	0	1	0	1	0	0
1673	4	10	1	0	0	1	0	0
1674	4	10	1	0	0	1	0	0
1675	4	10	1	0	0	1	0	0
1676	4	10	1	0	0	1	0	0
1677	4	10	1	0	0	1	0	0
1678	4	10	1	0	0	1	0	0
1679	4	10	1	0	1	1	0	1
1680	4	10	0	1	0	1	0	1
1681	4	10	0	1	0	1	0	1
1682	4	10	0	1	0	1	0	0
1683	4	10	0	1	0	1	0	0
1684	4	10	0	1	0	1	0	1
1685	4	10	0	1	0	1	0	0
1686	4	10	0	1	0	1	0	0
1687	4	10	0	1	0	1	0	0
1688	4	10	0	1	0	1	0	0
1689	4	10	0	1	0	1	0	1
1690	4	10	0	1	0	1	0	0
1691	4	10	0	1	0	1	0	0
1692	4	10	0	1	0	1	0	0
1693	4	10	0	1	0	1	0	1
1694	4	10	0	1	0	1	0	0
1695	4	11	1	0	0	1	0	1
1696	4	11	0	1	0	1	0	1
1697	4	11	0	1	0	1	0	1
1698	4	11	0	1	0	1	0	0
1699	4	11	0	1	0	1	0	1
1700	4	11	0	1	0	1	0	0
1701	4	11	0	1	0	1	0	0
1702	4	11	0	1	0	1	0	0
1703	4	11	0	1	0	1	0	1
1704	4	11	0	1	0	1	0	0
1705	4	11	0	1	0	1	0	0
1706	4	11	0	1	0	1	0	0
1707	4	11	0	1	0	1	0	1
1708	4	11	0	1	0	1	0	0
1709	4	11	0	1	0	1	0	1
1710	4	11	0	1	0	1	0	0
1711	4	12	1	0	0	1	0	1
1712	4	12	0	1	0	1	0	0
1713	4	12	0	1	0	1	0	0
1714	4	12	0	1	0	1	0	1
1715	4	12	0	1	0	1	0	0
1716	4	12	0	1	0	1	0	0
1717	4	12	0	1	0	1	0	1
1718	4	12	0	1	0	1	0	1
1719	4	12	0	1	0	1	0	0
1720	4	12	0	1	0	1	0	0
1721	4	12	0	1	0	1	0	0
1722	4	12	0	1	0	1	0	0
1723	4	12	0	1	0	1	0	1
1724	4	12	0	1	0	1	0	0
1725	4	12	0	1	0	1	0	1
1726	4	12	0	1	0	1	0	0
1727	4	13	1	0	0	1	0	0
1728	4	13	1	0	0	1	0	0
1729	4	13	1	0	0	1	0	1
1730	4	13	0	1	0	1	0	1
1731	4	13	0	1	0	1	0	1
1732	4	13	0	1	0	1	0	1
1733	4	13	0	1	0	1	0	0
1734	4	13	0	1	0	1	0	1
1735	4	13	0	1	0	1	0	1
1736	4	13	0	1	0	1	0	0
1737	4	13	0	1	0	1	0	0
1738	4	13	0	1	0	1	0	1
1739	4	13	0	1	0	1	0	1
1740	4	13	0	1	0	1	0	0
1741	4	13	0	1	0	1	0	1
1742	4	13	0	1	0	1	0	1
1743	4	13	0	1	0	1	0	0
1744	4	13	0	1	0	1	0	0
1745	4	14	1	0	0	1	0	0
1746	4	14	1	0	0	1	0	1
1747	4	14	0	1	0	1	0	1
1748	4	14	0	1	0	1	0	0
1749	4	14	0	1	0	1	0	0
1750	4	14	0	1	0	1	0	1
1751	4	14	0	1	0	1	0	0
1752	4	14	0	1	0	1	0	1
1753	4	14	0	1	0	1	0	1
1754	4	14	0	1	0	1	0	1
1755	4	14	0	1	0	1	0	1
1756	4	14	0	1	0	1	0	1
1757	4	14	0	1	0	1	0	1
1758	4	14	0	1	0	1	0	0
1759	4	14	0	1	0	1	0	0
1760	4	14	0	1	0	1	0	1
1761	4	14	0	1	0	1	0	0
1762	4	15	1	0	0	1	0	0
1763	4	15	1	0	0	1	0	1
1764	4	15	0	1	0	1	0	0
1765	4	15	0	1	0	1	0	1
1766	4	15	0	1	0	1	0	1
1767	4	15	0	1	0	1	0	1
1768	4	15	0	1	0	1	0	0
1769	4	15	0	1	0	1	0	1
1770	4	15	0	1	0	1	0	1
1771	4	15	0	1	0	1	0	1
1772	4	15	0	1	0	1	0	0
1773	4	15	0	1	0	1	0	0
1774	4	15	0	1	0	1	0	0
1775	4	15	0	1	0	1	0	1
1776	4	15	0	1	0	1	0	1
1777	4	15	0	1	0	1	0	0
1778	4	15	0	1	0	1	0	0
1779	4	16	1	0	0	1	0	1
1780	4	16	0	1	0	1	0	1
1781	4	16	0	1	0	1	0	1
1782	4	16	0	1	0	1	0	1
1783	4	16	0	1	0	1	0	0
1784	4	16	0	1	0	1	0	0
1785	4	16	0	1	0	1	0	1
1786	4	16	0	1	0	1	0	1
1787	4	16	0	1	0	1	0	0
1788	4	16	0	1	0	1	0	0
1789	4	16	0	1	0	1	0	1
1790	4	16	0	1	0	1	0	1
1791	4	16	0	1	0	1	0	1
1792	4	16	0	1	0	1	0	0
1793	4	16	0	1	0	1	0	1
1794	4	16	0	1	0	1	0	0
1795	4	17	1	0	0	1	0	1
1796	4	17	0	1	0	1	0	0
1797	4	17	0	1	0	1	0	0
1798	4	17	0	1	0	1	0	1
1799	4	17	0	1	0	1	0	1
1800	4	17	0	1	0	1	0	0
1801	4	17	0	1	0	1	0	1
1802	4	17	0	1	0	1	0	0
1803	4	17	0	1	0	1	0	1
1804	4	17	0	1	0	1	0	0
1805	4	17	0	1	0	1	0	1
1806	4	17	0	1	0	1	0	1
1807	4	17	0	1	0	1	0	0
1808	4	17	0	1	0	1	0	0
1809	4	17	0	1	0	1	0	0
1810	4	17	0	1	0	1	0	0
1811	4	18	1	0	0	1	0	1
1812	4	18	0	1	0	1	0	0
1813	4	18	0	1	0	1	0	1
1814	4	18	0	1	0	1	0	1
1815	4	18	0	1	0	1	0	0
1816	4	18	0	1	0	1	0	1
1817	4	18	0	1	0	1	0	0
1818	4	18	0	1	0	1	0	0
1819	4	18	0	1	0	1	0	0
1820	4	18	0	1	0	1	0	0
1821	4	18	0	1	0	1	0	1
1822	4	18	0	1	0	1	0	0
1823	4	18	0	1	0	1	0	0
1824	4	18	0	1	0	1	0	0
1825	4	18	0	1	0	1	0	0
1826	4	18	0	1	0	1	0	0
1827	4	19	1	0	0	1	0	1
1828	4	19	0	1	0	1	0	0
1829	4	19	0	1	0	1	0	1
1830	4	19	0	1	0	1	0	1
1831	4	19	0	1	0	1	0	1
1832	4	19	0	1	0	1	0	1
1833	4	19	0	1	0	1	0	0
1834	4	19	0	1	0	1	0	0
1835	4	19	0	1	0	1	0	0
1836	4	19	0	1	0	1	0	1
1837	4	19	0	1	0	1	0	0
1838	4	19	0	1	0	1	0	1
1839	4	19	0	1	0	1	0	0
1840	4	19	0	1	0	1	0	0
1841	4	19	0	1	0	1	0	0
1842	4	19	0	1	0	1	0	0
1843	4	20	1	0	0	1	0	0
1844	4	20	1	0	0	1	0	0
1845	4	20	1	0	0	1	0	0
1846	4	20	1	0	0	1	0	1
1847	4	20	0	1	0	1	0	0
1848	4	20	0	1	0	1	0	0
1849	4	20	0	1	0	1	0	0
1850	4	20	0	1	0	1	0	0
1851	4	20	0	1	0	1	0	1
1852	4	20	0	1	0	1	0	0
1853	4	20	0	1	0	1	0	0
1854	4	20	0	1	0	1	0	0
1855	4	20	0	1	0	1	0	0
1856	4	20	0	1	0	1	0	0
1857	4	20	0	1	0	1	0	0
1858	4	20	0	1	0	1	0	0
1859	4	20	0	1	0	1	0	0
1860	4	20	0	1	0	1	0	0
1861	4	20	0	1	0	1	0	0
1862	4	21	1	0	0	1	0	1
1863	4	21	0	1	0	1	0	0
1864	4	21	0	1	0	1	0	0
1865	4	21	0	1	0	1	0	0
1866	4	21	0	1	0	1	0	0
1867	4	21	0	1	0	1	0	0
1868	4	21	0	1	0	1	0	0
1869	4	21	0	1	0	1	0	1
1870	4	21	0	1	0	1	0	0
1871	4	21	0	1	0	1	0	0
1872	4	21	0	1	0	1	0	1
1873	4	21	0	1	0	1	0	0
1874	4	21	0	1	0	1	0	1
1875	4	21	0	1	0	1	0	0
1876	4	21	0	1	0	1	0	0
1877	4	21	0	1	0	1	0	0
1878	4	22	1	0	0	1	0	0
1879	4	22	1	0	0	1	0	0
1880	4	22	1	0	0	1	0	0
1881	4	22	1	0	0	1	0	0
1882	4	22	1	0	0	1	0	1
1883	4	22	0	1	0	1	0	1
1884	4	22	0	1	0	1	0	0
1885	4	22	0	1	0	1	0	1
1886	4	22	0	1	0	1	0	1
1887	4	22	0	1	0	1	0	0
1888	4	22	0	1	0	1	0	0
1889	4	22	0	1	0	1	0	1
1890	4	22	0	1	0	1	0	0
1891	4	22	0	1	0	1	0	0
1892	4	22	0	1	0	1	0	1
1893	4	22	0	1	0	1	0	0
1894	4	22	0	1	0	1	0	0
1895	4	22	0	1	0	1	0	0
1896	4	22	0	1	0	1	0	1
1897	4	22	0	1	0	1	0	0
1898	4	23	1	0	0	1	0	0
1899	4	23	1	0	0	1	0	1
1900	4	23	0	1	0	1	0	0
1901	4	23	0	1	0	1	0	0
1902	4	23	0	1	0	1	0	0
1903	4	23	0	1	0	1	0	1
1904	4	23	0	1	0	1	0	0
1905	4	23	0	1	0	1	0	0
1906	4	23	0	1	0	1	0	0
1907	4	23	0	1	0	1	0	0
1908	4	23	0	1	0	1	0	0
1909	4	23	0	1	0	1	0	0
1910	4	23	0	1	0	1	0	1
1911	4	23	0	1	0	1	0	0
1912	4	23	0	1	0	1	0	1
1913	4	23	0	1	0	1	0	0
1914	4	23	0	1	0	1	0	0
1915	4	24	1	0	0	1	0	1
1916	4	24	0	1	0	1	0	0
1917	4	24	0	1	0	1	0	0
1918	4	24	0	1	0	1	0	0
1919	4	24	0	1	0	1	0	0
1920	4	24	0	1	0	1	0	0
1921	4	24	0	1	0	1	0	0
1922	4	24	0	1	0	1	0	0
1923	4	24	0	1	0	1	0	0
1924	4	24	0	1	0	1	0	1
1925	4	24	0	1	0	1	0	0
1926	4	24	0	1	0	1	0	1
1927	4	24	0	1	0	1	0	0
1928	4	24	0	1	0	1	0	0
1929	4	24	0	1	0	1	0	0
1930	4	24	0	1	0	1	0	0
1931	4	25	1	0	0	1	0	1
1932	4	25	0	1	0	1	0	0
1933	4	25	0	1	0	1	0	0
1934	4	25	0	1	0	1	0	0
1935	4	25	0	1	0	1	0	0
1936	4	25	0	1	0	1	0	0
1937	4	25	0	1	0	1	0	0
1938	4	25	0	1	0	1	0	1
1939	4	25	0	1	0	1	0	0
1940	4	25	0	1	0	1	0	0
1941	4	25	0	1	0	1	0	1
1942	4	25	0	1	0	1	0	0
1943	4	25	0	1	0	1	0	0
1944	4	25	0	1	0	1	0	0
1945	4	25	0	1	0	1	0	0
1946	4	25	0	1	0	1	0	0
1947	4	999	0	0	0	0	1	0
1948	5	0	0	0	0	1	0	1
1949	5	0	0	0	0	1	0	0
1950	5	0	0	0	0	1	0	1
1951	5	0	0	0	0	1	0	1
1952	5	0	0	0	0	1	0	0
1953	5	1	1	0	0	1	0	1
1954	5	1	0	1	0	1	0	0
1955	5	1	0	1	0	1	0	0
1956	5	1	0	1	0	1	0	0
1957	5	1	0	1	0	1	0	1
1958	5	1	0	1	0	1	0	0
1959	5	1	0	1	0	1	0	0
1960	5	1	0	1	0	1	0	0
1961	5	1	0	1	0	1	0	0
1962	5	1	0	1	0	1	0	1
1963	5	1	0	1	0	1	0	1
1964	5	1	0	1	0	1	0	0
1965	5	1	0	1	0	1	0	0
1966	5	1	0	1	0	1	0	1
1967	5	1	0	1	0	1	0	1
1968	5	1	0	1	0	1	0	1
1969	5	2	1	0	0	1	0	0
1970	5	2	1	0	0	1	0	0
1971	5	2	1	0	0	1	0	0
1972	5	2	1	0	0	1	0	0
1973	5	2	1	0	0	1	0	0
1974	5	2	1	0	0	1	0	0
1975	5	2	1	0	1	1	0	1
1976	5	2	0	1	0	1	0	1
1977	5	2	0	1	0	1	0	1
1978	5	2	0	1	0	1	0	0
1979	5	2	0	1	0	1	0	1
1980	5	2	0	1	0	1	0	0
1981	5	2	0	1	0	1	0	1
1982	5	2	0	1	0	1	0	1
1983	5	2	0	1	0	1	0	1
1984	5	2	0	1	0	1	0	0
1985	5	2	0	1	0	1	0	0
1986	5	2	0	1	0	1	0	0
1987	5	2	0	1	0	1	0	0
1988	5	2	0	1	0	1	0	1
1989	5	2	0	1	0	1	0	0
1990	5	2	0	1	0	1	0	0
1991	5	3	1	0	0	1	0	0
1992	5	3	1	0	0	1	0	0
1993	5	3	1	0	0	1	0	0
1994	5	3	1	0	0	1	0	0
1995	5	3	1	0	0	1	0	0
1996	5	3	1	0	0	1	0	0
1997	5	3	1	0	1	1	0	1
1998	5	3	0	1	0	1	0	1
1999	5	3	0	1	0	1	0	1
[truncated: 3,577 more rows]
