# Supplementary material for: Dataset of active avoidance in Wistar-Kyoto and Sprague Dawley rats: Experimental data and reinforcement learning model code and output
Source: Data Brief. 2020 Jul 25;32:106074. doi: 10.1016/j.dib.2020.106074 (PMC7451822; doi:10.1016/j.dib.2020.106074)
Supplement: Supplementary file 1 [file mmc1.zip › ratRL_datafiles_Model_InputOutput/S23.csv]

Timestep	Session	Trial	Danger	Safety	Shock	Chamber	Homecage	Leverpress
1	1	0	0	0	0	1	0	0
2	1	0	0	0	0	1	0	0
3	1	0	0	0	0	1	0	0
4	1	0	0	0	0	1	0	0
5	1	0	0	0	0	1	0	0
6	1	1	1	0	0	1	0	0
7	1	1	1	0	0	1	0	0
8	1	1	1	0	0	1	0	0
9	1	1	1	0	0	1	0	0
10	1	1	1	0	0	1	0	0
11	1	1	1	0	0	1	0	0
12	1	1	1	0	1	1	0	0
13	1	1	1	0	1	1	0	0
14	1	1	1	0	1	1	0	0
15	1	1	1	0	1	1	0	0
16	1	1	1	0	1	1	0	0
17	1	1	1	0	1	1	0	0
18	1	1	0	1	0	1	0	0
19	1	1	0	1	0	1	0	0
20	1	1	0	1	0	1	0	0
21	1	1	0	1	0	1	0	0
22	1	1	0	1	0	1	0	0
23	1	1	0	1	0	1	0	0
24	1	1	0	1	0	1	0	0
25	1	1	0	1	0	1	0	0
26	1	1	0	1	0	1	0	0
27	1	1	0	1	0	1	0	0
28	1	1	0	1	0	1	0	0
29	1	1	0	1	0	1	0	0
30	1	1	0	1	0	1	0	0
31	1	1	0	1	0	1	0	0
32	1	1	0	1	0	1	0	0
33	1	2	1	0	0	1	0	0
34	1	2	1	0	0	1	0	0
35	1	2	1	0	0	1	0	0
36	1	2	1	0	0	1	0	0
37	1	2	1	0	0	1	0	0
38	1	2	1	0	0	1	0	0
39	1	2	1	0	1	1	0	0
40	1	2	1	0	1	1	0	0
41	1	2	1	0	1	1	0	0
42	1	2	1	0	1	1	0	0
43	1	2	1	0	1	1	0	0
44	1	2	1	0	1	1	0	0
45	1	2	0	1	0	1	0	0
46	1	2	0	1	0	1	0	0
47	1	2	0	1	0	1	0	0
48	1	2	0	1	0	1	0	0
49	1	2	0	1	0	1	0	0
50	1	2	0	1	0	1	0	0
51	1	2	0	1	0	1	0	0
52	1	2	0	1	0	1	0	0
53	1	2	0	1	0	1	0	0
54	1	2	0	1	0	1	0	0
55	1	2	0	1	0	1	0	0
56	1	2	0	1	0	1	0	0
57	1	2	0	1	0	1	0	0
58	1	2	0	1	0	1	0	0
59	1	2	0	1	0	1	0	0
60	1	3	1	0	0	1	0	0
61	1	3	1	0	0	1	0	0
62	1	3	1	0	0	1	0	0
63	1	3	1	0	0	1	0	0
64	1	3	1	0	0	1	0	0
65	1	3	1	0	0	1	0	0
66	1	3	1	0	1	1	0	0
67	1	3	1	0	1	1	0	0
68	1	3	1	0	1	1	0	0
69	1	3	1	0	1	1	0	0
70	1	3	1	0	1	1	0	0
71	1	3	1	0	1	1	0	0
72	1	3	0	1	0	1	0	0
73	1	3	0	1	0	1	0	0
74	1	3	0	1	0	1	0	0
75	1	3	0	1	0	1	0	0
76	1	3	0	1	0	1	0	0
77	1	3	0	1	0	1	0	0
78	1	3	0	1	0	1	0	0
79	1	3	0	1	0	1	0	0
80	1	3	0	1	0	1	0	0
81	1	3	0	1	0	1	0	0
82	1	3	0	1	0	1	0	0
83	1	3	0	1	0	1	0	0
84	1	3	0	1	0	1	0	0
85	1	3	0	1	0	1	0	0
86	1	3	0	1	0	1	0	0
87	1	4	1	0	0	1	0	0
88	1	4	1	0	0	1	0	0
89	1	4	1	0	0	1	0	0
90	1	4	1	0	0	1	0	0
91	1	4	1	0	0	1	0	0
92	1	4	1	0	0	1	0	0
93	1	4	1	0	1	1	0	0
94	1	4	1	0	1	1	0	0
95	1	4	1	0	1	1	0	0
96	1	4	1	0	1	1	0	0
97	1	4	1	0	1	1	0	0
98	1	4	1	0	1	1	0	0
99	1	4	0	1	0	1	0	0
100	1	4	0	1	0	1	0	0
101	1	4	0	1	0	1	0	0
102	1	4	0	1	0	1	0	0
103	1	4	0	1	0	1	0	0
104	1	4	0	1	0	1	0	0
105	1	4	0	1	0	1	0	0
106	1	4	0	1	0	1	0	0
107	1	4	0	1	0	1	0	0
108	1	4	0	1	0	1	0	0
109	1	4	0	1	0	1	0	0
110	1	4	0	1	0	1	0	0
111	1	4	0	1	0	1	0	0
112	1	4	0	1	0	1	0	0
113	1	4	0	1	0	1	0	0
114	1	5	1	0	0	1	0	0
115	1	5	1	0	0	1	0	0
116	1	5	1	0	0	1	0	0
117	1	5	1	0	0	1	0	0
118	1	5	1	0	0	1	0	0
119	1	5	1	0	0	1	0	0
120	1	5	1	0	1	1	0	0
121	1	5	1	0	1	1	0	0
122	1	5	1	0	1	1	0	0
123	1	5	1	0	1	1	0	0
124	1	5	1	0	1	1	0	0
125	1	5	1	0	1	1	0	0
126	1	5	0	1	0	1	0	0
127	1	5	0	1	0	1	0	0
128	1	5	0	1	0	1	0	0
129	1	5	0	1	0	1	0	0
130	1	5	0	1	0	1	0	0
131	1	5	0	1	0	1	0	0
132	1	5	0	1	0	1	0	0
133	1	5	0	1	0	1	0	0
134	1	5	0	1	0	1	0	0
135	1	5	0	1	0	1	0	0
136	1	5	0	1	0	1	0	0
137	1	5	0	1	0	1	0	0
138	1	5	0	1	0	1	0	0
139	1	5	0	1	0	1	0	0
140	1	5	0	1	0	1	0	0
141	1	6	1	0	0	1	0	0
142	1	6	1	0	0	1	0	0
143	1	6	1	0	0	1	0	0
144	1	6	1	0	0	1	0	0
145	1	6	1	0	0	1	0	0
146	1	6	1	0	0	1	0	0
147	1	6	1	0	1	1	0	0
148	1	6	1	0	1	1	0	0
149	1	6	1	0	1	1	0	0
150	1	6	1	0	1	1	0	0
151	1	6	1	0	1	1	0	0
152	1	6	1	0	1	1	0	0
153	1	6	0	1	0	1	0	0
154	1	6	0	1	0	1	0	0
155	1	6	0	1	0	1	0	0
156	1	6	0	1	0	1	0	0
157	1	6	0	1	0	1	0	0
158	1	6	0	1	0	1	0	0
159	1	6	0	1	0	1	0	0
160	1	6	0	1	0	1	0	0
161	1	6	0	1	0	1	0	0
162	1	6	0	1	0	1	0	0
163	1	6	0	1	0	1	0	0
164	1	6	0	1	0	1	0	0
165	1	6	0	1	0	1	0	0
166	1	6	0	1	0	1	0	0
167	1	6	0	1	0	1	0	0
168	1	7	1	0	0	1	0	0
169	1	7	1	0	0	1	0	0
170	1	7	1	0	0	1	0	0
171	1	7	1	0	0	1	0	0
172	1	7	1	0	0	1	0	0
173	1	7	1	0	0	1	0	0
174	1	7	1	0	1	1	0	0
175	1	7	1	0	1	1	0	0
176	1	7	1	0	1	1	0	0
177	1	7	1	0	1	1	0	0
178	1	7	1	0	1	1	0	0
179	1	7	1	0	1	1	0	0
180	1	7	0	1	0	1	0	0
181	1	7	0	1	0	1	0	0
182	1	7	0	1	0	1	0	0
183	1	7	0	1	0	1	0	0
184	1	7	0	1	0	1	0	0
185	1	7	0	1	0	1	0	0
186	1	7	0	1	0	1	0	0
187	1	7	0	1	0	1	0	0
188	1	7	0	1	0	1	0	0
189	1	7	0	1	0	1	0	0
190	1	7	0	1	0	1	0	0
191	1	7	0	1	0	1	0	0
192	1	7	0	1	0	1	0	0
193	1	7	0	1	0	1	0	0
194	1	7	0	1	0	1	0	0
195	1	8	1	0	0	1	0	0
196	1	8	1	0	0	1	0	0
197	1	8	1	0	0	1	0	0
198	1	8	1	0	0	1	0	0
199	1	8	1	0	0	1	0	0
200	1	8	1	0	0	1	0	0
201	1	8	1	0	1	1	0	0
202	1	8	1	0	1	1	0	0
203	1	8	1	0	1	1	0	0
204	1	8	1	0	1	1	0	0
205	1	8	1	0	1	1	0	0
206	1	8	1	0	1	1	0	0
207	1	8	0	1	0	1	0	0
208	1	8	0	1	0	1	0	0
209	1	8	0	1	0	1	0	0
210	1	8	0	1	0	1	0	0
211	1	8	0	1	0	1	0	0
212	1	8	0	1	0	1	0	0
213	1	8	0	1	0	1	0	0
214	1	8	0	1	0	1	0	0
215	1	8	0	1	0	1	0	0
216	1	8	0	1	0	1	0	0
217	1	8	0	1	0	1	0	0
218	1	8	0	1	0	1	0	0
219	1	8	0	1	0	1	0	0
220	1	8	0	1	0	1	0	0
221	1	8	0	1	0	1	0	0
222	1	9	1	0	0	1	0	0
223	1	9	1	0	0	1	0	0
224	1	9	1	0	0	1	0	0
225	1	9	1	0	0	1	0	0
226	1	9	1	0	0	1	0	0
227	1	9	1	0	0	1	0	0
228	1	9	1	0	1	1	0	0
229	1	9	1	0	1	1	0	0
230	1	9	1	0	1	1	0	0
231	1	9	1	0	1	1	0	0
232	1	9	1	0	1	1	0	0
233	1	9	1	0	1	1	0	0
234	1	9	0	1	0	1	0	0
235	1	9	0	1	0	1	0	0
236	1	9	0	1	0	1	0	0
237	1	9	0	1	0	1	0	0
238	1	9	0	1	0	1	0	0
239	1	9	0	1	0	1	0	0
240	1	9	0	1	0	1	0	0
241	1	9	0	1	0	1	0	0
242	1	9	0	1	0	1	0	0
243	1	9	0	1	0	1	0	0
244	1	9	0	1	0	1	0	0
245	1	9	0	1	0	1	0	0
246	1	9	0	1	0	1	0	0
247	1	9	0	1	0	1	0	0
248	1	9	0	1	0	1	0	0
249	1	10	1	0	0	1	0	0
250	1	10	1	0	0	1	0	0
251	1	10	1	0	0	1	0	0
252	1	10	1	0	0	1	0	0
253	1	10	1	0	0	1	0	0
254	1	10	1	0	0	1	0	0
255	1	10	1	0	1	1	0	0
256	1	10	1	0	1	1	0	0
257	1	10	1	0	1	1	0	0
258	1	10	1	0	1	1	0	0
259	1	10	1	0	1	1	0	0
260	1	10	1	0	1	1	0	0
261	1	10	0	1	0	1	0	0
262	1	10	0	1	0	1	0	0
263	1	10	0	1	0	1	0	0
264	1	10	0	1	0	1	0	0
265	1	10	0	1	0	1	0	0
266	1	10	0	1	0	1	0	0
267	1	10	0	1	0	1	0	0
268	1	10	0	1	0	1	0	0
269	1	10	0	1	0	1	0	0
270	1	10	0	1	0	1	0	0
271	1	10	0	1	0	1	0	0
272	1	10	0	1	0	1	0	0
273	1	10	0	1	0	1	0	0
274	1	10	0	1	0	1	0	0
275	1	10	0	1	0	1	0	0
276	1	11	1	0	0	1	0	0
277	1	11	1	0	0	1	0	0
278	1	11	1	0	0	1	0	0
279	1	11	1	0	0	1	0	0
280	1	11	1	0	0	1	0	0
281	1	11	1	0	0	1	0	0
282	1	11	1	0	1	1	0	0
283	1	11	1	0	1	1	0	0
284	1	11	1	0	1	1	0	0
285	1	11	1	0	1	1	0	0
286	1	11	1	0	1	1	0	0
287	1	11	1	0	1	1	0	0
288	1	11	0	1	0	1	0	0
289	1	11	0	1	0	1	0	0
290	1	11	0	1	0	1	0	0
291	1	11	0	1	0	1	0	0
292	1	11	0	1	0	1	0	0
293	1	11	0	1	0	1	0	0
294	1	11	0	1	0	1	0	0
295	1	11	0	1	0	1	0	0
296	1	11	0	1	0	1	0	0
297	1	11	0	1	0	1	0	0
298	1	11	0	1	0	1	0	0
299	1	11	0	1	0	1	0	0
300	1	11	0	1	0	1	0	0
301	1	11	0	1	0	1	0	0
302	1	11	0	1	0	1	0	0
303	1	12	1	0	0	1	0	0
304	1	12	1	0	0	1	0	0
305	1	12	1	0	0	1	0	0
306	1	12	1	0	0	1	0	0
307	1	12	1	0	0	1	0	0
308	1	12	1	0	0	1	0	0
309	1	12	1	0	1	1	0	0
310	1	12	1	0	1	1	0	0
311	1	12	1	0	1	1	0	0
312	1	12	1	0	1	1	0	0
313	1	12	1	0	1	1	0	0
314	1	12	1	0	1	1	0	0
315	1	12	0	1	0	1	0	0
316	1	12	0	1	0	1	0	0
317	1	12	0	1	0	1	0	0
318	1	12	0	1	0	1	0	0
319	1	12	0	1	0	1	0	0
320	1	12	0	1	0	1	0	0
321	1	12	0	1	0	1	0	0
322	1	12	0	1	0	1	0	0
323	1	12	0	1	0	1	0	0
324	1	12	0	1	0	1	0	0
325	1	12	0	1	0	1	0	0
326	1	12	0	1	0	1	0	0
327	1	12	0	1	0	1	0	0
328	1	12	0	1	0	1	0	0
329	1	12	0	1	0	1	0	0
330	1	13	1	0	0	1	0	0
331	1	13	1	0	0	1	0	0
332	1	13	1	0	0	1	0	0
333	1	13	1	0	0	1	0	0
334	1	13	1	0	0	1	0	0
335	1	13	1	0	0	1	0	0
336	1	13	1	0	1	1	0	0
337	1	13	1	0	1	1	0	0
338	1	13	1	0	1	1	0	0
339	1	13	1	0	1	1	0	0
340	1	13	1	0	1	1	0	0
341	1	13	1	0	1	1	0	0
342	1	13	0	1	0	1	0	0
343	1	13	0	1	0	1	0	0
344	1	13	0	1	0	1	0	0
345	1	13	0	1	0	1	0	0
346	1	13	0	1	0	1	0	0
347	1	13	0	1	0	1	0	0
348	1	13	0	1	0	1	0	0
349	1	13	0	1	0	1	0	0
350	1	13	0	1	0	1	0	0
351	1	13	0	1	0	1	0	0
352	1	13	0	1	0	1	0	0
353	1	13	0	1	0	1	0	0
354	1	13	0	1	0	1	0	0
355	1	13	0	1	0	1	0	0
356	1	13	0	1	0	1	0	0
357	1	14	1	0	0	1	0	0
358	1	14	1	0	0	1	0	0
359	1	14	1	0	0	1	0	0
360	1	14	1	0	0	1	0	0
361	1	14	1	0	0	1	0	0
362	1	14	1	0	0	1	0	0
363	1	14	1	0	1	1	0	0
364	1	14	1	0	1	1	0	0
365	1	14	1	0	1	1	0	0
366	1	14	1	0	1	1	0	0
367	1	14	1	0	1	1	0	0
368	1	14	1	0	1	1	0	0
369	1	14	0	1	0	1	0	0
370	1	14	0	1	0	1	0	0
371	1	14	0	1	0	1	0	0
372	1	14	0	1	0	1	0	0
373	1	14	0	1	0	1	0	0
374	1	14	0	1	0	1	0	0
375	1	14	0	1	0	1	0	0
376	1	14	0	1	0	1	0	0
377	1	14	0	1	0	1	0	0
378	1	14	0	1	0	1	0	0
379	1	14	0	1	0	1	0	0
380	1	14	0	1	0	1	0	0
381	1	14	0	1	0	1	0	0
382	1	14	0	1	0	1	0	0
383	1	14	0	1	0	1	0	0
384	1	15	1	0	0	1	0	0
385	1	15	1	0	0	1	0	0
386	1	15	1	0	0	1	0	0
387	1	15	1	0	0	1	0	0
388	1	15	1	0	0	1	0	0
389	1	15	1	0	0	1	0	0
390	1	15	1	0	1	1	0	0
391	1	15	1	0	1	1	0	0
392	1	15	1	0	1	1	0	0
393	1	15	1	0	1	1	0	0
394	1	15	1	0	1	1	0	0
395	1	15	1	0	1	1	0	0
396	1	15	0	1	0	1	0	0
397	1	15	0	1	0	1	0	0
398	1	15	0	1	0	1	0	0
399	1	15	0	1	0	1	0	0
400	1	15	0	1	0	1	0	0
401	1	15	0	1	0	1	0	0
402	1	15	0	1	0	1	0	0
403	1	15	0	1	0	1	0	0
404	1	15	0	1	0	1	0	0
405	1	15	0	1	0	1	0	0
406	1	15	0	1	0	1	0	0
407	1	15	0	1	0	1	0	0
408	1	15	0	1	0	1	0	0
409	1	15	0	1	0	1	0	0
410	1	15	0	1	0	1	0	0
411	1	16	1	0	0	1	0	0
412	1	16	1	0	0	1	0	0
413	1	16	1	0	0	1	0	0
414	1	16	1	0	0	1	0	0
415	1	16	1	0	0	1	0	0
416	1	16	1	0	0	1	0	0
417	1	16	1	0	1	1	0	0
418	1	16	1	0	1	1	0	0
419	1	16	1	0	1	1	0	0
420	1	16	1	0	1	1	0	0
421	1	16	1	0	1	1	0	0
422	1	16	1	0	1	1	0	0
423	1	16	0	1	0	1	0	0
424	1	16	0	1	0	1	0	0
425	1	16	0	1	0	1	0	0
426	1	16	0	1	0	1	0	0
427	1	16	0	1	0	1	0	0
428	1	16	0	1	0	1	0	0
429	1	16	0	1	0	1	0	0
430	1	16	0	1	0	1	0	0
431	1	16	0	1	0	1	0	0
432	1	16	0	1	0	1	0	0
433	1	16	0	1	0	1	0	0
434	1	16	0	1	0	1	0	0
435	1	16	0	1	0	1	0	0
436	1	16	0	1	0	1	0	0
437	1	16	0	1	0	1	0	0
438	1	17	1	0	0	1	0	0
439	1	17	1	0	0	1	0	0
440	1	17	1	0	0	1	0	0
441	1	17	1	0	0	1	0	0
442	1	17	1	0	0	1	0	0
443	1	17	1	0	0	1	0	0
444	1	17	1	0	1	1	0	0
445	1	17	1	0	1	1	0	1
446	1	17	0	1	0	1	0	0
447	1	17	0	1	0	1	0	0
448	1	17	0	1	0	1	0	0
449	1	17	0	1	0	1	0	0
450	1	17	0	1	0	1	0	0
451	1	17	0	1	0	1	0	0
452	1	17	0	1	0	1	0	0
453	1	17	0	1	0	1	0	0
454	1	17	0	1	0	1	0	0
455	1	17	0	1	0	1	0	0
456	1	17	0	1	0	1	0	0
457	1	17	0	1	0	1	0	0
458	1	17	0	1	0	1	0	0
459	1	17	0	1	0	1	0	0
460	1	17	0	1	0	1	0	0
461	1	18	1	0	0	1	0	0
462	1	18	1	0	0	1	0	0
463	1	18	1	0	0	1	0	0
464	1	18	1	0	0	1	0	0
465	1	18	1	0	0	1	0	0
466	1	18	1	0	0	1	0	0
467	1	18	1	0	1	1	0	0
468	1	18	1	0	1	1	0	0
469	1	18	1	0	1	1	0	0
470	1	18	1	0	1	1	0	0
471	1	18	1	0	1	1	0	0
472	1	18	1	0	1	1	0	0
473	1	18	0	1	0	1	0	0
474	1	18	0	1	0	1	0	0
475	1	18	0	1	0	1	0	0
476	1	18	0	1	0	1	0	0
477	1	18	0	1	0	1	0	0
478	1	18	0	1	0	1	0	0
479	1	18	0	1	0	1	0	0
480	1	18	0	1	0	1	0	0
481	1	18	0	1	0	1	0	0
482	1	18	0	1	0	1	0	0
483	1	18	0	1	0	1	0	0
484	1	18	0	1	0	1	0	0
485	1	18	0	1	0	1	0	0
486	1	18	0	1	0	1	0	0
487	1	18	0	1	0	1	0	0
488	1	19	1	0	0	1	0	0
489	1	19	1	0	0	1	0	0
490	1	19	1	0	0	1	0	0
491	1	19	1	0	0	1	0	0
492	1	19	1	0	0	1	0	0
493	1	19	1	0	0	1	0	0
494	1	19	1	0	1	1	0	0
495	1	19	1	0	1	1	0	0
496	1	19	1	0	1	1	0	0
497	1	19	1	0	1	1	0	0
498	1	19	1	0	1	1	0	0
499	1	19	1	0	1	1	0	0
500	1	19	0	1	0	1	0	0
501	1	19	0	1	0	1	0	0
502	1	19	0	1	0	1	0	0
503	1	19	0	1	0	1	0	0
504	1	19	0	1	0	1	0	0
505	1	19	0	1	0	1	0	0
506	1	19	0	1	0	1	0	0
507	1	19	0	1	0	1	0	0
508	1	19	0	1	0	1	0	0
509	1	19	0	1	0	1	0	0
510	1	19	0	1	0	1	0	0
511	1	19	0	1	0	1	0	0
512	1	19	0	1	0	1	0	0
513	1	19	0	1	0	1	0	0
514	1	19	0	1	0	1	0	0
515	1	20	1	0	0	1	0	0
516	1	20	1	0	0	1	0	0
517	1	20	1	0	0	1	0	0
518	1	20	1	0	0	1	0	0
519	1	20	1	0	0	1	0	0
520	1	20	1	0	0	1	0	0
521	1	20	1	0	1	1	0	0
522	1	20	1	0	1	1	0	0
523	1	20	1	0	1	1	0	1
524	1	20	0	1	0	1	0	0
525	1	20	0	1	0	1	0	0
526	1	20	0	1	0	1	0	0
527	1	20	0	1	0	1	0	0
528	1	20	0	1	0	1	0	0
529	1	20	0	1	0	1	0	0
530	1	20	0	1	0	1	0	0
531	1	20	0	1	0	1	0	0
532	1	20	0	1	0	1	0	0
533	1	20	0	1	0	1	0	0
534	1	20	0	1	0	1	0	0
535	1	20	0	1	0	1	0	0
536	1	20	0	1	0	1	0	0
537	1	20	0	1	0	1	0	0
538	1	20	0	1	0	1	0	0
539	1	21	1	0	0	1	0	0
540	1	21	1	0	0	1	0	0
541	1	21	1	0	0	1	0	0
542	1	21	1	0	0	1	0	0
543	1	21	1	0	0	1	0	0
544	1	21	1	0	0	1	0	0
545	1	21	1	0	1	1	0	0
546	1	21	1	0	1	1	0	0
547	1	21	1	0	1	1	0	0
548	1	21	1	0	1	1	0	0
549	1	21	1	0	1	1	0	0
550	1	21	1	0	1	1	0	0
551	1	21	0	1	0	1	0	0
552	1	21	0	1	0	1	0	0
553	1	21	0	1	0	1	0	0
554	1	21	0	1	0	1	0	0
555	1	21	0	1	0	1	0	0
556	1	21	0	1	0	1	0	0
557	1	21	0	1	0	1	0	0
558	1	21	0	1	0	1	0	0
559	1	21	0	1	0	1	0	0
560	1	21	0	1	0	1	0	0
561	1	21	0	1	0	1	0	0
562	1	21	0	1	0	1	0	0
563	1	21	0	1	0	1	0	0
564	1	21	0	1	0	1	0	0
565	1	21	0	1	0	1	0	0
566	1	22	1	0	0	1	0	0
567	1	22	1	0	0	1	0	0
568	1	22	1	0	0	1	0	0
569	1	22	1	0	0	1	0	0
570	1	22	1	0	0	1	0	0
571	1	22	1	0	0	1	0	0
572	1	22	1	0	1	1	0	0
573	1	22	1	0	1	1	0	0
574	1	22	1	0	1	1	0	0
575	1	22	1	0	1	1	0	0
576	1	22	1	0	1	1	0	0
577	1	22	1	0	1	1	0	0
578	1	22	0	1	0	1	0	0
579	1	22	0	1	0	1	0	0
580	1	22	0	1	0	1	0	0
581	1	22	0	1	0	1	0	0
582	1	22	0	1	0	1	0	0
583	1	22	0	1	0	1	0	0
584	1	22	0	1	0	1	0	0
585	1	22	0	1	0	1	0	0
586	1	22	0	1	0	1	0	0
587	1	22	0	1	0	1	0	0
588	1	22	0	1	0	1	0	0
589	1	22	0	1	0	1	0	0
590	1	22	0	1	0	1	0	0
591	1	22	0	1	0	1	0	0
592	1	22	0	1	0	1	0	0
593	1	23	1	0	0	1	0	0
594	1	23	1	0	0	1	0	0
595	1	23	1	0	0	1	0	0
596	1	23	1	0	0	1	0	0
597	1	23	1	0	0	1	0	0
598	1	23	1	0	0	1	0	0
599	1	23	1	0	1	1	0	0
600	1	23	1	0	1	1	0	0
601	1	23	1	0	1	1	0	0
602	1	23	1	0	1	1	0	0
603	1	23	1	0	1	1	0	0
604	1	23	1	0	1	1	0	0
605	1	23	0	1	0	1	0	0
606	1	23	0	1	0	1	0	0
607	1	23	0	1	0	1	0	0
608	1	23	0	1	0	1	0	0
609	1	23	0	1	0	1	0	0
610	1	23	0	1	0	1	0	0
611	1	23	0	1	0	1	0	0
612	1	23	0	1	0	1	0	0
613	1	23	0	1	0	1	0	0
614	1	23	0	1	0	1	0	0
615	1	23	0	1	0	1	0	0
616	1	23	0	1	0	1	0	0
617	1	23	0	1	0	1	0	0
618	1	23	0	1	0	1	0	0
619	1	23	0	1	0	1	0	0
620	1	24	1	0	0	1	0	0
621	1	24	1	0	0	1	0	0
622	1	24	1	0	0	1	0	0
623	1	24	1	0	0	1	0	0
624	1	24	1	0	0	1	0	0
625	1	24	1	0	0	1	0	0
626	1	24	1	0	1	1	0	0
627	1	24	1	0	1	1	0	0
628	1	24	1	0	1	1	0	0
629	1	24	1	0	1	1	0	0
630	1	24	1	0	1	1	0	0
631	1	24	1	0	1	1	0	0
632	1	24	0	1	0	1	0	0
633	1	24	0	1	0	1	0	0
634	1	24	0	1	0	1	0	0
635	1	24	0	1	0	1	0	0
636	1	24	0	1	0	1	0	0
637	1	24	0	1	0	1	0	0
638	1	24	0	1	0	1	0	0
639	1	24	0	1	0	1	0	0
640	1	24	0	1	0	1	0	0
641	1	24	0	1	0	1	0	0
642	1	24	0	1	0	1	0	0
643	1	24	0	1	0	1	0	0
644	1	24	0	1	0	1	0	0
645	1	24	0	1	0	1	0	0
646	1	24	0	1	0	1	0	0
647	1	25	1	0	0	1	0	0
648	1	25	1	0	0	1	0	0
649	1	25	1	0	0	1	0	0
650	1	25	1	0	0	1	0	0
651	1	25	1	0	0	1	0	0
652	1	25	1	0	0	1	0	0
653	1	25	1	0	1	1	0	0
654	1	25	1	0	1	1	0	0
655	1	25	1	0	1	1	0	0
656	1	25	1	0	1	1	0	0
657	1	25	1	0	1	1	0	0
658	1	25	1	0	1	1	0	0
659	1	25	0	1	0	1	0	0
660	1	25	0	1	0	1	0	0
661	1	25	0	1	0	1	0	0
662	1	25	0	1	0	1	0	0
663	1	25	0	1	0	1	0	0
664	1	25	0	1	0	1	0	0
665	1	25	0	1	0	1	0	0
666	1	25	0	1	0	1	0	0
667	1	25	0	1	0	1	0	0
668	1	25	0	1	0	1	0	0
669	1	25	0	1	0	1	0	0
670	1	25	0	1	0	1	0	0
671	1	25	0	1	0	1	0	0
672	1	25	0	1	0	1	0	0
673	1	25	0	1	0	1	0	0
674	1	999	0	0	0	0	1	0
675	2	0	0	0	0	1	0	0
676	2	0	0	0	0	1	0	0
677	2	0	0	0	0	1	0	0
678	2	0	0	0	0	1	0	0
679	2	0	0	0	0	1	0	0
680	2	1	1	0	0	1	0	0
681	2	1	1	0	0	1	0	0
682	2	1	1	0	0	1	0	0
683	2	1	1	0	0	1	0	0
684	2	1	1	0	0	1	0	0
685	2	1	1	0	0	1	0	0
686	2	1	1	0	1	1	0	0
687	2	1	1	0	1	1	0	0
688	2	1	1	0	1	1	0	0
689	2	1	1	0	1	1	0	0
690	2	1	1	0	1	1	0	0
691	2	1	1	0	1	1	0	0
692	2	1	0	1	0	1	0	0
693	2	1	0	1	0	1	0	0
694	2	1	0	1	0	1	0	0
695	2	1	0	1	0	1	0	0
696	2	1	0	1	0	1	0	0
697	2	1	0	1	0	1	0	0
698	2	1	0	1	0	1	0	0
699	2	1	0	1	0	1	0	0
700	2	1	0	1	0	1	0	0
701	2	1	0	1	0	1	0	0
702	2	1	0	1	0	1	0	0
703	2	1	0	1	0	1	0	0
704	2	1	0	1	0	1	0	0
705	2	1	0	1	0	1	0	0
706	2	1	0	1	0	1	0	0
707	2	2	1	0	0	1	0	0
708	2	2	1	0	0	1	0	0
709	2	2	1	0	0	1	0	0
710	2	2	1	0	0	1	0	0
711	2	2	1	0	0	1	0	0
712	2	2	1	0	0	1	0	0
713	2	2	1	0	1	1	0	0
714	2	2	1	0	1	1	0	0
715	2	2	1	0	1	1	0	0
716	2	2	1	0	1	1	0	0
717	2	2	1	0	1	1	0	0
718	2	2	1	0	1	1	0	0
719	2	2	0	1	0	1	0	0
720	2	2	0	1	0	1	0	0
721	2	2	0	1	0	1	0	0
722	2	2	0	1	0	1	0	0
723	2	2	0	1	0	1	0	0
724	2	2	0	1	0	1	0	0
725	2	2	0	1	0	1	0	0
726	2	2	0	1	0	1	0	0
727	2	2	0	1	0	1	0	0
728	2	2	0	1	0	1	0	0
729	2	2	0	1	0	1	0	0
730	2	2	0	1	0	1	0	0
731	2	2	0	1	0	1	0	0
732	2	2	0	1	0	1	0	0
733	2	2	0	1	0	1	0	0
734	2	3	1	0	0	1	0	0
735	2	3	1	0	0	1	0	0
736	2	3	1	0	0	1	0	0
737	2	3	1	0	0	1	0	0
738	2	3	1	0	0	1	0	0
739	2	3	1	0	0	1	0	0
740	2	3	1	0	1	1	0	0
741	2	3	1	0	1	1	0	0
742	2	3	1	0	1	1	0	0
743	2	3	1	0	1	1	0	1
744	2	3	0	1	0	1	0	0
745	2	3	0	1	0	1	0	0
746	2	3	0	1	0	1	0	0
747	2	3	0	1	0	1	0	0
748	2	3	0	1	0	1	0	0
749	2	3	0	1	0	1	0	0
750	2	3	0	1	0	1	0	0
751	2	3	0	1	0	1	0	0
752	2	3	0	1	0	1	0	0
753	2	3	0	1	0	1	0	0
754	2	3	0	1	0	1	0	0
755	2	3	0	1	0	1	0	0
756	2	3	0	1	0	1	0	0
757	2	3	0	1	0	1	0	0
758	2	3	0	1	0	1	0	0
759	2	4	1	0	0	1	0	0
760	2	4	1	0	0	1	0	0
761	2	4	1	0	0	1	0	0
762	2	4	1	0	0	1	0	0
763	2	4	1	0	0	1	0	0
764	2	4	1	0	0	1	0	0
765	2	4	1	0	1	1	0	0
766	2	4	1	0	1	1	0	0
767	2	4	1	0	1	1	0	0
768	2	4	1	0	1	1	0	0
769	2	4	1	0	1	1	0	0
770	2	4	1	0	1	1	0	0
771	2	4	0	1	0	1	0	0
772	2	4	0	1	0	1	0	0
773	2	4	0	1	0	1	0	0
774	2	4	0	1	0	1	0	0
775	2	4	0	1	0	1	0	0
776	2	4	0	1	0	1	0	0
777	2	4	0	1	0	1	0	0
778	2	4	0	1	0	1	0	0
779	2	4	0	1	0	1	0	0
780	2	4	0	1	0	1	0	0
781	2	4	0	1	0	1	0	0
782	2	4	0	1	0	1	0	0
783	2	4	0	1	0	1	0	0
784	2	4	0	1	0	1	0	0
785	2	4	0	1	0	1	0	0
786	2	5	1	0	0	1	0	0
787	2	5	1	0	0	1	0	0
788	2	5	1	0	0	1	0	0
789	2	5	1	0	0	1	0	0
790	2	5	1	0	0	1	0	0
791	2	5	1	0	0	1	0	0
792	2	5	1	0	1	1	0	0
793	2	5	1	0	1	1	0	0
794	2	5	1	0	1	1	0	0
795	2	5	1	0	1	1	0	0
796	2	5	1	0	1	1	0	0
797	2	5	1	0	1	1	0	0
798	2	5	0	1	0	1	0	0
799	2	5	0	1	0	1	0	0
800	2	5	0	1	0	1	0	0
801	2	5	0	1	0	1	0	0
802	2	5	0	1	0	1	0	0
803	2	5	0	1	0	1	0	0
804	2	5	0	1	0	1	0	0
805	2	5	0	1	0	1	0	0
806	2	5	0	1	0	1	0	0
807	2	5	0	1	0	1	0	0
808	2	5	0	1	0	1	0	0
809	2	5	0	1	0	1	0	0
810	2	5	0	1	0	1	0	0
811	2	5	0	1	0	1	0	0
812	2	5	0	1	0	1	0	0
813	2	6	1	0	0	1	0	0
814	2	6	1	0	0	1	0	0
815	2	6	1	0	0	1	0	0
816	2	6	1	0	0	1	0	0
817	2	6	1	0	0	1	0	0
818	2	6	1	0	0	1	0	0
819	2	6	1	0	1	1	0	0
820	2	6	1	0	1	1	0	0
821	2	6	1	0	1	1	0	0
822	2	6	1	0	1	1	0	0
823	2	6	1	0	1	1	0	0
824	2	6	1	0	1	1	0	0
825	2	6	0	1	0	1	0	0
826	2	6	0	1	0	1	0	0
827	2	6	0	1	0	1	0	0
828	2	6	0	1	0	1	0	0
829	2	6	0	1	0	1	0	0
830	2	6	0	1	0	1	0	0
831	2	6	0	1	0	1	0	0
832	2	6	0	1	0	1	0	0
833	2	6	0	1	0	1	0	0
834	2	6	0	1	0	1	0	0
835	2	6	0	1	0	1	0	0
836	2	6	0	1	0	1	0	0
837	2	6	0	1	0	1	0	0
838	2	6	0	1	0	1	0	0
839	2	6	0	1	0	1	0	0
840	2	7	1	0	0	1	0	0
841	2	7	1	0	0	1	0	0
842	2	7	1	0	0	1	0	0
843	2	7	1	0	0	1	0	0
844	2	7	1	0	0	1	0	0
845	2	7	1	0	0	1	0	0
846	2	7	1	0	1	1	0	0
847	2	7	1	0	1	1	0	0
848	2	7	1	0	1	1	0	0
849	2	7	1	0	1	1	0	0
850	2	7	1	0	1	1	0	0
851	2	7	1	0	1	1	0	0
852	2	7	0	1	0	1	0	0
853	2	7	0	1	0	1	0	0
854	2	7	0	1	0	1	0	0
855	2	7	0	1	0	1	0	0
856	2	7	0	1	0	1	0	0
857	2	7	0	1	0	1	0	0
858	2	7	0	1	0	1	0	0
859	2	7	0	1	0	1	0	0
860	2	7	0	1	0	1	0	0
861	2	7	0	1	0	1	0	0
862	2	7	0	1	0	1	0	0
863	2	7	0	1	0	1	0	0
864	2	7	0	1	0	1	0	0
865	2	7	0	1	0	1	0	0
866	2	7	0	1	0	1	0	0
867	2	8	1	0	0	1	0	0
868	2	8	1	0	0	1	0	0
869	2	8	1	0	0	1	0	0
870	2	8	1	0	0	1	0	0
871	2	8	1	0	0	1	0	0
872	2	8	1	0	0	1	0	0
873	2	8	1	0	1	1	0	0
874	2	8	1	0	1	1	0	0
875	2	8	1	0	1	1	0	0
876	2	8	1	0	1	1	0	0
877	2	8	1	0	1	1	0	0
878	2	8	1	0	1	1	0	0
879	2	8	0	1	0	1	0	0
880	2	8	0	1	0	1	0	0
881	2	8	0	1	0	1	0	0
882	2	8	0	1	0	1	0	0
883	2	8	0	1	0	1	0	0
884	2	8	0	1	0	1	0	0
885	2	8	0	1	0	1	0	0
886	2	8	0	1	0	1	0	0
887	2	8	0	1	0	1	0	0
888	2	8	0	1	0	1	0	0
889	2	8	0	1	0	1	0	0
890	2	8	0	1	0	1	0	0
891	2	8	0	1	0	1	0	0
892	2	8	0	1	0	1	0	0
893	2	8	0	1	0	1	0	0
894	2	9	1	0	0	1	0	0
895	2	9	1	0	0	1	0	0
896	2	9	1	0	0	1	0	0
897	2	9	1	0	0	1	0	0
898	2	9	1	0	0	1	0	0
899	2	9	1	0	0	1	0	0
900	2	9	1	0	1	1	0	0
901	2	9	1	0	1	1	0	0
902	2	9	1	0	1	1	0	0
903	2	9	1	0	1	1	0	0
904	2	9	1	0	1	1	0	0
905	2	9	1	0	1	1	0	0
906	2	9	0	1	0	1	0	0
907	2	9	0	1	0	1	0	0
908	2	9	0	1	0	1	0	0
909	2	9	0	1	0	1	0	0
910	2	9	0	1	0	1	0	0
911	2	9	0	1	0	1	0	0
912	2	9	0	1	0	1	0	0
913	2	9	0	1	0	1	0	0
914	2	9	0	1	0	1	0	0
915	2	9	0	1	0	1	0	0
916	2	9	0	1	0	1	0	0
917	2	9	0	1	0	1	0	0
918	2	9	0	1	0	1	0	0
919	2	9	0	1	0	1	0	0
920	2	9	0	1	0	1	0	0
921	2	10	1	0	0	1	0	0
922	2	10	1	0	0	1	0	0
923	2	10	1	0	0	1	0	1
924	2	10	0	1	0	1	0	0
925	2	10	0	1	0	1	0	0
926	2	10	0	1	0	1	0	0
927	2	10	0	1	0	1	0	0
928	2	10	0	1	0	1	0	0
929	2	10	0	1	0	1	0	0
930	2	10	0	1	0	1	0	1
931	2	10	0	1	0	1	0	0
932	2	10	0	1	0	1	0	0
933	2	10	0	1	0	1	0	1
934	2	10	0	1	0	1	0	0
935	2	10	0	1	0	1	0	0
936	2	10	0	1	0	1	0	0
937	2	10	0	1	0	1	0	0
938	2	10	0	1	0	1	0	0
939	2	11	1	0	0	1	0	0
940	2	11	1	0	0	1	0	0
941	2	11	1	0	0	1	0	0
942	2	11	1	0	0	1	0	0
943	2	11	1	0	0	1	0	0
944	2	11	1	0	0	1	0	0
945	2	11	1	0	1	1	0	0
946	2	11	1	0	1	1	0	1
947	2	11	0	1	0	1	0	0
948	2	11	0	1	0	1	0	0
949	2	11	0	1	0	1	0	0
950	2	11	0	1	0	1	0	0
951	2	11	0	1	0	1	0	0
952	2	11	0	1	0	1	0	0
953	2	11	0	1	0	1	0	0
954	2	11	0	1	0	1	0	0
955	2	11	0	1	0	1	0	0
956	2	11	0	1	0	1	0	0
957	2	11	0	1	0	1	0	0
958	2	11	0	1	0	1	0	0
959	2	11	0	1	0	1	0	0
960	2	11	0	1	0	1	0	0
961	2	11	0	1	0	1	0	0
962	2	12	1	0	0	1	0	0
963	2	12	1	0	0	1	0	0
964	2	12	1	0	0	1	0	0
965	2	12	1	0	0	1	0	0
966	2	12	1	0	0	1	0	0
967	2	12	1	0	0	1	0	0
968	2	12	1	0	1	1	0	0
969	2	12	1	0	1	1	0	0
970	2	12	1	0	1	1	0	0
971	2	12	1	0	1	1	0	0
972	2	12	1	0	1	1	0	0
973	2	12	1	0	1	1	0	0
974	2	12	0	1	0	1	0	0
975	2	12	0	1	0	1	0	0
976	2	12	0	1	0	1	0	0
977	2	12	0	1	0	1	0	0
978	2	12	0	1	0	1	0	0
979	2	12	0	1	0	1	0	0
980	2	12	0	1	0	1	0	0
981	2	12	0	1	0	1	0	0
982	2	12	0	1	0	1	0	0
983	2	12	0	1	0	1	0	0
984	2	12	0	1	0	1	0	0
985	2	12	0	1	0	1	0	0
986	2	12	0	1	0	1	0	0
987	2	12	0	1	0	1	0	0
988	2	12	0	1	0	1	0	0
989	2	13	1	0	0	1	0	0
990	2	13	1	0	0	1	0	1
991	2	13	0	1	0	1	0	1
992	2	13	0	1	0	1	0	0
993	2	13	0	1	0	1	0	0
994	2	13	0	1	0	1	0	0
995	2	13	0	1	0	1	0	1
996	2	13	0	1	0	1	0	0
997	2	13	0	1	0	1	0	0
998	2	13	0	1	0	1	0	0
999	2	13	0	1	0	1	0	0
1000	2	13	0	1	0	1	0	0
1001	2	13	0	1	0	1	0	0
1002	2	13	0	1	0	1	0	0
1003	2	13	0	1	0	1	0	1
1004	2	13	0	1	0	1	0	1
1005	2	13	0	1	0	1	0	0
1006	2	14	1	0	0	1	0	1
1007	2	14	0	1	0	1	0	1
1008	2	14	0	1	0	1	0	1
1009	2	14	0	1	0	1	0	1
1010	2	14	0	1	0	1	0	0
1011	2	14	0	1	0	1	0	0
1012	2	14	0	1	0	1	0	0
1013	2	14	0	1	0	1	0	0
1014	2	14	0	1	0	1	0	1
1015	2	14	0	1	0	1	0	0
1016	2	14	0	1	0	1	0	0
1017	2	14	0	1	0	1	0	0
1018	2	14	0	1	0	1	0	0
1019	2	14	0	1	0	1	0	1
1020	2	14	0	1	0	1	0	0
1021	2	14	0	1	0	1	0	0
1022	2	15	1	0	0	1	0	0
1023	2	15	1	0	0	1	0	0
1024	2	15	1	0	0	1	0	0
1025	2	15	1	0	0	1	0	0
1026	2	15	1	0	0	1	0	0
1027	2	15	1	0	0	1	0	0
1028	2	15	1	0	1	1	0	1
1029	2	15	0	1	0	1	0	1
1030	2	15	0	1	0	1	0	0
1031	2	15	0	1	0	1	0	1
1032	2	15	0	1	0	1	0	1
1033	2	15	0	1	0	1	0	1
1034	2	15	0	1	0	1	0	1
1035	2	15	0	1	0	1	0	1
1036	2	15	0	1	0	1	0	1
1037	2	15	0	1	0	1	0	1
1038	2	15	0	1	0	1	0	1
1039	2	15	0	1	0	1	0	1
1040	2	15	0	1	0	1	0	1
1041	2	15	0	1	0	1	0	1
1042	2	15	0	1	0	1	0	0
1043	2	15	0	1	0	1	0	0
1044	2	16	1	0	0	1	0	0
1045	2	16	1	0	0	1	0	0
1046	2	16	1	0	0	1	0	0
1047	2	16	1	0	0	1	0	0
1048	2	16	1	0	0	1	0	0
1049	2	16	1	0	0	1	0	0
1050	2	16	1	0	1	1	0	0
1051	2	16	1	0	1	1	0	0
1052	2	16	1	0	1	1	0	0
1053	2	16	1	0	1	1	0	0
1054	2	16	1	0	1	1	0	0
1055	2	16	1	0	1	1	0	0
1056	2	16	0	1	0	1	0	0
1057	2	16	0	1	0	1	0	0
1058	2	16	0	1	0	1	0	0
1059	2	16	0	1	0	1	0	0
1060	2	16	0	1	0	1	0	0
1061	2	16	0	1	0	1	0	0
1062	2	16	0	1	0	1	0	0
1063	2	16	0	1	0	1	0	0
1064	2	16	0	1	0	1	0	0
1065	2	16	0	1	0	1	0	0
1066	2	16	0	1	0	1	0	0
1067	2	16	0	1	0	1	0	0
1068	2	16	0	1	0	1	0	0
1069	2	16	0	1	0	1	0	0
1070	2	16	0	1	0	1	0	0
1071	2	17	1	0	0	1	0	0
1072	2	17	1	0	0	1	0	0
1073	2	17	1	0	0	1	0	0
1074	2	17	1	0	0	1	0	0
1075	2	17	1	0	0	1	0	0
1076	2	17	1	0	0	1	0	0
1077	2	17	1	0	1	1	0	0
1078	2	17	1	0	1	1	0	0
1079	2	17	1	0	1	1	0	0
1080	2	17	1	0	1	1	0	0
1081	2	17	1	0	1	1	0	0
1082	2	17	1	0	1	1	0	0
1083	2	17	0	1	0	1	0	0
1084	2	17	0	1	0	1	0	0
1085	2	17	0	1	0	1	0	0
1086	2	17	0	1	0	1	0	0
1087	2	17	0	1	0	1	0	0
1088	2	17	0	1	0	1	0	0
1089	2	17	0	1	0	1	0	0
1090	2	17	0	1	0	1	0	0
1091	2	17	0	1	0	1	0	0
1092	2	17	0	1	0	1	0	0
1093	2	17	0	1	0	1	0	0
1094	2	17	0	1	0	1	0	0
1095	2	17	0	1	0	1	0	0
1096	2	17	0	1	0	1	0	0
1097	2	17	0	1	0	1	0	0
1098	2	18	1	0	0	1	0	0
1099	2	18	1	0	0	1	0	0
1100	2	18	1	0	0	1	0	0
1101	2	18	1	0	0	1	0	0
1102	2	18	1	0	0	1	0	0
1103	2	18	1	0	0	1	0	0
1104	2	18	1	0	1	1	0	0
1105	2	18	1	0	1	1	0	0
1106	2	18	1	0	1	1	0	0
1107	2	18	1	0	1	1	0	0
1108	2	18	1	0	1	1	0	0
1109	2	18	1	0	1	1	0	0
1110	2	18	0	1	0	1	0	0
1111	2	18	0	1	0	1	0	0
1112	2	18	0	1	0	1	0	0
1113	2	18	0	1	0	1	0	0
1114	2	18	0	1	0	1	0	0
1115	2	18	0	1	0	1	0	0
1116	2	18	0	1	0	1	0	0
1117	2	18	0	1	0	1	0	0
1118	2	18	0	1	0	1	0	0
1119	2	18	0	1	0	1	0	0
1120	2	18	0	1	0	1	0	0
1121	2	18	0	1	0	1	0	0
1122	2	18	0	1	0	1	0	0
1123	2	18	0	1	0	1	0	0
1124	2	18	0	1	0	1	0	0
1125	2	19	1	0	0	1	0	0
1126	2	19	1	0	0	1	0	0
1127	2	19	1	0	0	1	0	0
1128	2	19	1	0	0	1	0	0
1129	2	19	1	0	0	1	0	0
1130	2	19	1	0	0	1	0	0
1131	2	19	1	0	1	1	0	0
1132	2	19	1	0	1	1	0	0
1133	2	19	1	0	1	1	0	0
1134	2	19	1	0	1	1	0	0
1135	2	19	1	0	1	1	0	0
1136	2	19	1	0	1	1	0	0
1137	2	19	0	1	0	1	0	0
1138	2	19	0	1	0	1	0	0
1139	2	19	0	1	0	1	0	0
1140	2	19	0	1	0	1	0	0
1141	2	19	0	1	0	1	0	0
1142	2	19	0	1	0	1	0	0
1143	2	19	0	1	0	1	0	0
1144	2	19	0	1	0	1	0	0
1145	2	19	0	1	0	1	0	0
1146	2	19	0	1	0	1	0	0
1147	2	19	0	1	0	1	0	0
1148	2	19	0	1	0	1	0	0
1149	2	19	0	1	0	1	0	0
1150	2	19	0	1	0	1	0	0
1151	2	19	0	1	0	1	0	0
1152	2	20	1	0	0	1	0	0
1153	2	20	1	0	0	1	0	0
1154	2	20	1	0	0	1	0	0
1155	2	20	1	0	0	1	0	0
1156	2	20	1	0	0	1	0	0
1157	2	20	1	0	0	1	0	0
1158	2	20	1	0	1	1	0	0
1159	2	20	1	0	1	1	0	0
1160	2	20	1	0	1	1	0	0
1161	2	20	1	0	1	1	0	0
1162	2	20	1	0	1	1	0	0
1163	2	20	1	0	1	1	0	0
1164	2	20	0	1	0	1	0	0
1165	2	20	0	1	0	1	0	0
1166	2	20	0	1	0	1	0	0
1167	2	20	0	1	0	1	0	0
1168	2	20	0	1	0	1	0	0
1169	2	20	0	1	0	1	0	0
1170	2	20	0	1	0	1	0	0
1171	2	20	0	1	0	1	0	0
1172	2	20	0	1	0	1	0	0
1173	2	20	0	1	0	1	0	0
1174	2	20	0	1	0	1	0	0
1175	2	20	0	1	0	1	0	0
1176	2	20	0	1	0	1	0	0
1177	2	20	0	1	0	1	0	0
1178	2	20	0	1	0	1	0	0
1179	2	21	1	0	0	1	0	0
1180	2	21	1	0	0	1	0	0
1181	2	21	1	0	0	1	0	0
1182	2	21	1	0	0	1	0	0
1183	2	21	1	0	0	1	0	0
1184	2	21	1	0	0	1	0	0
1185	2	21	1	0	1	1	0	0
1186	2	21	1	0	1	1	0	0
1187	2	21	1	0	1	1	0	0
1188	2	21	1	0	1	1	0	0
1189	2	21	1	0	1	1	0	0
1190	2	21	1	0	1	1	0	0
1191	2	21	0	1	0	1	0	0
1192	2	21	0	1	0	1	0	0
1193	2	21	0	1	0	1	0	0
1194	2	21	0	1	0	1	0	0
1195	2	21	0	1	0	1	0	0
1196	2	21	0	1	0	1	0	0
1197	2	21	0	1	0	1	0	0
1198	2	21	0	1	0	1	0	0
1199	2	21	0	1	0	1	0	0
1200	2	21	0	1	0	1	0	0
1201	2	21	0	1	0	1	0	0
1202	2	21	0	1	0	1	0	0
1203	2	21	0	1	0	1	0	0
1204	2	21	0	1	0	1	0	0
1205	2	21	0	1	0	1	0	0
1206	2	22	1	0	0	1	0	0
1207	2	22	1	0	0	1	0	0
1208	2	22	1	0	0	1	0	0
1209	2	22	1	0	0	1	0	0
1210	2	22	1	0	0	1	0	0
1211	2	22	1	0	0	1	0	0
1212	2	22	1	0	1	1	0	0
1213	2	22	1	0	1	1	0	0
1214	2	22	1	0	1	1	0	0
1215	2	22	1	0	1	1	0	0
1216	2	22	1	0	1	1	0	0
1217	2	22	1	0	1	1	0	0
1218	2	22	0	1	0	1	0	0
1219	2	22	0	1	0	1	0	0
1220	2	22	0	1	0	1	0	0
1221	2	22	0	1	0	1	0	0
1222	2	22	0	1	0	1	0	0
1223	2	22	0	1	0	1	0	0
1224	2	22	0	1	0	1	0	0
1225	2	22	0	1	0	1	0	0
1226	2	22	0	1	0	1	0	0
1227	2	22	0	1	0	1	0	0
1228	2	22	0	1	0	1	0	0
1229	2	22	0	1	0	1	0	0
1230	2	22	0	1	0	1	0	0
1231	2	22	0	1	0	1	0	0
1232	2	22	0	1	0	1	0	0
1233	2	23	1	0	0	1	0	0
1234	2	23	1	0	0	1	0	0
1235	2	23	1	0	0	1	0	0
1236	2	23	1	0	0	1	0	0
1237	2	23	1	0	0	1	0	0
1238	2	23	1	0	0	1	0	0
1239	2	23	1	0	1	1	0	0
1240	2	23	1	0	1	1	0	0
1241	2	23	1	0	1	1	0	0
1242	2	23	1	0	1	1	0	0
1243	2	23	1	0	1	1	0	0
1244	2	23	1	0	1	1	0	0
1245	2	23	0	1	0	1	0	0
1246	2	23	0	1	0	1	0	0
1247	2	23	0	1	0	1	0	0
1248	2	23	0	1	0	1	0	0
1249	2	23	0	1	0	1	0	0
1250	2	23	0	1	0	1	0	0
1251	2	23	0	1	0	1	0	0
1252	2	23	0	1	0	1	0	0
1253	2	23	0	1	0	1	0	0
1254	2	23	0	1	0	1	0	0
1255	2	23	0	1	0	1	0	0
1256	2	23	0	1	0	1	0	0
1257	2	23	0	1	0	1	0	0
1258	2	23	0	1	0	1	0	0
1259	2	23	0	1	0	1	0	0
1260	2	24	1	0	0	1	0	0
1261	2	24	1	0	0	1	0	0
1262	2	24	1	0	0	1	0	0
1263	2	24	1	0	0	1	0	0
1264	2	24	1	0	0	1	0	0
1265	2	24	1	0	0	1	0	0
1266	2	24	1	0	1	1	0	0
1267	2	24	1	0	1	1	0	0
1268	2	24	1	0	1	1	0	0
1269	2	24	1	0	1	1	0	0
1270	2	24	1	0	1	1	0	0
1271	2	24	1	0	1	1	0	0
1272	2	24	0	1	0	1	0	0
1273	2	24	0	1	0	1	0	0
1274	2	24	0	1	0	1	0	0
1275	2	24	0	1	0	1	0	0
1276	2	24	0	1	0	1	0	0
1277	2	24	0	1	0	1	0	0
1278	2	24	0	1	0	1	0	0
1279	2	24	0	1	0	1	0	0
1280	2	24	0	1	0	1	0	0
1281	2	24	0	1	0	1	0	0
1282	2	24	0	1	0	1	0	0
1283	2	24	0	1	0	1	0	0
1284	2	24	0	1	0	1	0	0
1285	2	24	0	1	0	1	0	0
1286	2	24	0	1	0	1	0	0
1287	2	25	1	0	0	1	0	0
1288	2	25	1	0	0	1	0	0
1289	2	25	1	0	0	1	0	0
1290	2	25	1	0	0	1	0	0
1291	2	25	1	0	0	1	0	0
1292	2	25	1	0	0	1	0	0
1293	2	25	1	0	1	1	0	0
1294	2	25	1	0	1	1	0	0
1295	2	25	1	0	1	1	0	0
1296	2	25	1	0	1	1	0	0
1297	2	25	1	0	1	1	0	0
1298	2	25	1	0	1	1	0	0
1299	2	25	0	1	0	1	0	0
1300	2	25	0	1	0	1	0	0
1301	2	25	0	1	0	1	0	0
1302	2	25	0	1	0	1	0	0
1303	2	25	0	1	0	1	0	0
1304	2	25	0	1	0	1	0	0
1305	2	25	0	1	0	1	0	0
1306	2	25	0	1	0	1	0	0
1307	2	25	0	1	0	1	0	0
1308	2	25	0	1	0	1	0	0
1309	2	25	0	1	0	1	0	0
1310	2	25	0	1	0	1	0	0
1311	2	25	0	1	0	1	0	0
1312	2	25	0	1	0	1	0	0
1313	2	25	0	1	0	1	0	0
1314	2	999	0	0	0	0	1	0
1315	3	0	0	0	0	1	0	1
1316	3	0	0	0	0	1	0	0
1317	3	0	0	0	0	1	0	0
1318	3	0	0	0	0	1	0	0
1319	3	0	0	0	0	1	0	0
1320	3	1	1	0	0	1	0	0
1321	3	1	1	0	0	1	0	0
1322	3	1	1	0	0	1	0	0
1323	3	1	1	0	0	1	0	0
1324	3	1	1	0	0	1	0	0
1325	3	1	1	0	0	1	0	0
1326	3	1	1	0	1	1	0	0
1327	3	1	1	0	1	1	0	0
1328	3	1	1	0	1	1	0	0
1329	3	1	1	0	1	1	0	0
1330	3	1	1	0	1	1	0	0
1331	3	1	1	0	1	1	0	0
1332	3	1	0	1	0	1	0	0
1333	3	1	0	1	0	1	0	0
1334	3	1	0	1	0	1	0	0
1335	3	1	0	1	0	1	0	0
1336	3	1	0	1	0	1	0	0
1337	3	1	0	1	0	1	0	0
1338	3	1	0	1	0	1	0	0
1339	3	1	0	1	0	1	0	0
1340	3	1	0	1	0	1	0	0
1341	3	1	0	1	0	1	0	0
1342	3	1	0	1	0	1	0	0
1343	3	1	0	1	0	1	0	0
1344	3	1	0	1	0	1	0	0
1345	3	1	0	1	0	1	0	0
1346	3	1	0	1	0	1	0	0
1347	3	2	1	0	0	1	0	0
1348	3	2	1	0	0	1	0	1
1349	3	2	0	1	0	1	0	1
1350	3	2	0	1	0	1	0	0
1351	3	2	0	1	0	1	0	0
1352	3	2	0	1	0	1	0	0
1353	3	2	0	1	0	1	0	0
1354	3	2	0	1	0	1	0	0
1355	3	2	0	1	0	1	0	0
1356	3	2	0	1	0	1	0	0
1357	3	2	0	1	0	1	0	0
1358	3	2	0	1	0	1	0	0
1359	3	2	0	1	0	1	0	0
1360	3	2	0	1	0	1	0	0
1361	3	2	0	1	0	1	0	0
1362	3	2	0	1	0	1	0	0
1363	3	2	0	1	0	1	0	0
1364	3	3	1	0	0	1	0	0
1365	3	3	1	0	0	1	0	0
1366	3	3	1	0	0	1	0	0
1367	3	3	1	0	0	1	0	0
1368	3	3	1	0	0	1	0	0
1369	3	3	1	0	0	1	0	0
1370	3	3	1	0	1	1	0	1
1371	3	3	0	1	0	1	0	1
1372	3	3	0	1	0	1	0	1
1373	3	3	0	1	0	1	0	1
1374	3	3	0	1	0	1	0	0
1375	3	3	0	1	0	1	0	0
1376	3	3	0	1	0	1	0	1
1377	3	3	0	1	0	1	0	0
1378	3	3	0	1	0	1	0	0
1379	3	3	0	1	0	1	0	0
1380	3	3	0	1	0	1	0	0
1381	3	3	0	1	0	1	0	0
1382	3	3	0	1	0	1	0	1
1383	3	3	0	1	0	1	0	0
1384	3	3	0	1	0	1	0	0
1385	3	3	0	1	0	1	0	0
1386	3	4	1	0	0	1	0	1
1387	3	4	0	1	0	1	0	0
1388	3	4	0	1	0	1	0	0
1389	3	4	0	1	0	1	0	0
1390	3	4	0	1	0	1	0	0
1391	3	4	0	1	0	1	0	0
1392	3	4	0	1	0	1	0	0
1393	3	4	0	1	0	1	0	0
1394	3	4	0	1	0	1	0	0
1395	3	4	0	1	0	1	0	0
1396	3	4	0	1	0	1	0	0
1397	3	4	0	1	0	1	0	0
1398	3	4	0	1	0	1	0	1
1399	3	4	0	1	0	1	0	0
1400	3	4	0	1	0	1	0	0
1401	3	4	0	1	0	1	0	0
1402	3	5	1	0	0	1	0	0
1403	3	5	1	0	0	1	0	0
1404	3	5	1	0	0	1	0	0
1405	3	5	1	0	0	1	0	1
1406	3	5	0	1	0	1	0	1
1407	3	5	0	1	0	1	0	1
1408	3	5	0	1	0	1	0	0
1409	3	5	0	1	0	1	0	1
1410	3	5	0	1	0	1	0	1
1411	3	5	0	1	0	1	0	0
1412	3	5	0	1	0	1	0	0
1413	3	5	0	1	0	1	0	0
1414	3	5	0	1	0	1	0	0
1415	3	5	0	1	0	1	0	0
1416	3	5	0	1	0	1	0	0
1417	3	5	0	1	0	1	0	0
1418	3	5	0	1	0	1	0	0
1419	3	5	0	1	0	1	0	0
1420	3	5	0	1	0	1	0	0
1421	3	6	1	0	0	1	0	0
1422	3	6	1	0	0	1	0	0
1423	3	6	1	0	0	1	0	0
1424	3	6	1	0	0	1	0	1
1425	3	6	0	1	0	1	0	1
1426	3	6	0	1	0	1	0	0
1427	3	6	0	1	0	1	0	0
1428	3	6	0	1	0	1	0	0
1429	3	6	0	1	0	1	0	0
1430	3	6	0	1	0	1	0	1
1431	3	6	0	1	0	1	0	1
1432	3	6	0	1	0	1	0	0
1433	3	6	0	1	0	1	0	0
1434	3	6	0	1	0	1	0	1
1435	3	6	0	1	0	1	0	1
1436	3	6	0	1	0	1	0	0
1437	3	6	0	1	0	1	0	0
1438	3	6	0	1	0	1	0	1
1439	3	6	0	1	0	1	0	0
1440	3	7	1	0	0	1	0	0
1441	3	7	1	0	0	1	0	0
1442	3	7	1	0	0	1	0	1
1443	3	7	0	1	0	1	0	0
1444	3	7	0	1	0	1	0	0
1445	3	7	0	1	0	1	0	1
1446	3	7	0	1	0	1	0	1
1447	3	7	0	1	0	1	0	1
1448	3	7	0	1	0	1	0	1
1449	3	7	0	1	0	1	0	0
1450	3	7	0	1	0	1	0	0
1451	3	7	0	1	0	1	0	0
1452	3	7	0	1	0	1	0	0
1453	3	7	0	1	0	1	0	1
1454	3	7	0	1	0	1	0	0
1455	3	7	0	1	0	1	0	0
1456	3	7	0	1	0	1	0	0
1457	3	7	0	1	0	1	0	0
1458	3	8	1	0	0	1	0	1
1459	3	8	0	1	0	1	0	1
1460	3	8	0	1	0	1	0	0
1461	3	8	0	1	0	1	0	0
1462	3	8	0	1	0	1	0	1
1463	3	8	0	1	0	1	0	1
1464	3	8	0	1	0	1	0	1
1465	3	8	0	1	0	1	0	0
1466	3	8	0	1	0	1	0	1
1467	3	8	0	1	0	1	0	1
1468	3	8	0	1	0	1	0	0
1469	3	8	0	1	0	1	0	1
1470	3	8	0	1	0	1	0	1
1471	3	8	0	1	0	1	0	1
1472	3	8	0	1	0	1	0	0
1473	3	8	0	1	0	1	0	1
1474	3	9	1	0	0	1	0	1
1475	3	9	0	1	0	1	0	1
1476	3	9	0	1	0	1	0	0
1477	3	9	0	1	0	1	0	1
1478	3	9	0	1	0	1	0	1
1479	3	9	0	1	0	1	0	0
1480	3	9	0	1	0	1	0	0
1481	3	9	0	1	0	1	0	0
1482	3	9	0	1	0	1	0	0
1483	3	9	0	1	0	1	0	0
1484	3	9	0	1	0	1	0	0
1485	3	9	0	1	0	1	0	1
1486	3	9	0	1	0	1	0	0
1487	3	9	0	1	0	1	0	0
1488	3	9	0	1	0	1	0	1
1489	3	9	0	1	0	1	0	1
1490	3	10	1	0	0	1	0	0
1491	3	10	1	0	0	1	0	0
1492	3	10	1	0	0	1	0	0
1493	3	10	1	0	0	1	0	0
1494	3	10	1	0	0	1	0	0
1495	3	10	1	0	0	1	0	1
1496	3	10	0	1	0	1	0	0
1497	3	10	0	1	0	1	0	0
1498	3	10	0	1	0	1	0	1
1499	3	10	0	1	0	1	0	1
1500	3	10	0	1	0	1	0	1
1501	3	10	0	1	0	1	0	1
1502	3	10	0	1	0	1	0	0
1503	3	10	0	1	0	1	0	1
1504	3	10	0	1	0	1	0	1
1505	3	10	0	1	0	1	0	0
1506	3	10	0	1	0	1	0	1
1507	3	10	0	1	0	1	0	1
1508	3	10	0	1	0	1	0	1
1509	3	10	0	1	0	1	0	0
1510	3	10	0	1	0	1	0	0
1511	3	11	1	0	0	1	0	1
1512	3	11	0	1	0	1	0	0
1513	3	11	0	1	0	1	0	1
1514	3	11	0	1	0	1	0	1
1515	3	11	0	1	0	1	0	1
1516	3	11	0	1	0	1	0	1
1517	3	11	0	1	0	1	0	0
1518	3	11	0	1	0	1	0	1
1519	3	11	0	1	0	1	0	1
1520	3	11	0	1	0	1	0	1
1521	3	11	0	1	0	1	0	1
1522	3	11	0	1	0	1	0	0
1523	3	11	0	1	0	1	0	1
1524	3	11	0	1	0	1	0	1
1525	3	11	0	1	0	1	0	1
1526	3	11	0	1	0	1	0	0
1527	3	12	1	0	0	1	0	1
1528	3	12	0	1	0	1	0	0
1529	3	12	0	1	0	1	0	1
1530	3	12	0	1	0	1	0	1
1531	3	12	0	1	0	1	0	1
1532	3	12	0	1	0	1	0	1
1533	3	12	0	1	0	1	0	0
1534	3	12	0	1	0	1	0	1
1535	3	12	0	1	0	1	0	0
1536	3	12	0	1	0	1	0	1
1537	3	12	0	1	0	1	0	0
1538	3	12	0	1	0	1	0	1
1539	3	12	0	1	0	1	0	1
1540	3	12	0	1	0	1	0	1
1541	3	12	0	1	0	1	0	1
1542	3	12	0	1	0	1	0	0
1543	3	13	1	0	0	1	0	1
1544	3	13	0	1	0	1	0	1
1545	3	13	0	1	0	1	0	1
1546	3	13	0	1	0	1	0	0
1547	3	13	0	1	0	1	0	1
1548	3	13	0	1	0	1	0	1
1549	3	13	0	1	0	1	0	0
1550	3	13	0	1	0	1	0	0
1551	3	13	0	1	0	1	0	0
1552	3	13	0	1	0	1	0	1
1553	3	13	0	1	0	1	0	1
1554	3	13	0	1	0	1	0	0
1555	3	13	0	1	0	1	0	1
1556	3	13	0	1	0	1	0	1
1557	3	13	0	1	0	1	0	1
1558	3	13	0	1	0	1	0	0
1559	3	14	1	0	0	1	0	0
1560	3	14	1	0	0	1	0	1
1561	3	14	0	1	0	1	0	1
1562	3	14	0	1	0	1	0	1
1563	3	14	0	1	0	1	0	1
1564	3	14	0	1	0	1	0	1
1565	3	14	0	1	0	1	0	0
1566	3	14	0	1	0	1	0	0
1567	3	14	0	1	0	1	0	1
1568	3	14	0	1	0	1	0	0
1569	3	14	0	1	0	1	0	1
1570	3	14	0	1	0	1	0	0
1571	3	14	0	1	0	1	0	0
1572	3	14	0	1	0	1	0	0
1573	3	14	0	1	0	1	0	0
1574	3	14	0	1	0	1	0	0
1575	3	14	0	1	0	1	0	0
1576	3	15	1	0	0	1	0	1
1577	3	15	0	1	0	1	0	1
1578	3	15	0	1	0	1	0	1
1579	3	15	0	1	0	1	0	1
1580	3	15	0	1	0	1	0	1
1581	3	15	0	1	0	1	0	1
1582	3	15	0	1	0	1	0	1
1583	3	15	0	1	0	1	0	1
1584	3	15	0	1	0	1	0	0
1585	3	15	0	1	0	1	0	1
1586	3	15	0	1	0	1	0	1
1587	3	15	0	1	0	1	0	0
1588	3	15	0	1	0	1	0	1
1589	3	15	0	1	0	1	0	1
1590	3	15	0	1	0	1	0	1
1591	3	15	0	1	0	1	0	0
1592	3	16	1	0	0	1	0	1
1593	3	16	0	1	0	1	0	1
1594	3	16	0	1	0	1	0	1
1595	3	16	0	1	0	1	0	0
1596	3	16	0	1	0	1	0	1
1597	3	16	0	1	0	1	0	0
1598	3	16	0	1	0	1	0	1
1599	3	16	0	1	0	1	0	0
1600	3	16	0	1	0	1	0	1
1601	3	16	0	1	0	1	0	1
1602	3	16	0	1	0	1	0	1
1603	3	16	0	1	0	1	0	0
1604	3	16	0	1	0	1	0	1
1605	3	16	0	1	0	1	0	0
1606	3	16	0	1	0	1	0	1
1607	3	16	0	1	0	1	0	0
1608	3	17	1	0	0	1	0	1
1609	3	17	0	1	0	1	0	0
1610	3	17	0	1	0	1	0	1
1611	3	17	0	1	0	1	0	0
1612	3	17	0	1	0	1	0	0
1613	3	17	0	1	0	1	0	1
1614	3	17	0	1	0	1	0	1
1615	3	17	0	1	0	1	0	1
1616	3	17	0	1	0	1	0	1
1617	3	17	0	1	0	1	0	1
1618	3	17	0	1	0	1	0	1
1619	3	17	0	1	0	1	0	1
1620	3	17	0	1	0	1	0	0
1621	3	17	0	1	0	1	0	1
1622	3	17	0	1	0	1	0	0
1623	3	17	0	1	0	1	0	0
1624	3	18	1	0	0	1	0	1
1625	3	18	0	1	0	1	0	1
1626	3	18	0	1	0	1	0	1
1627	3	18	0	1	0	1	0	0
1628	3	18	0	1	0	1	0	1
1629	3	18	0	1	0	1	0	1
1630	3	18	0	1	0	1	0	0
1631	3	18	0	1	0	1	0	1
1632	3	18	0	1	0	1	0	1
1633	3	18	0	1	0	1	0	0
1634	3	18	0	1	0	1	0	1
1635	3	18	0	1	0	1	0	0
1636	3	18	0	1	0	1	0	0
1637	3	18	0	1	0	1	0	0
1638	3	18	0	1	0	1	0	0
1639	3	18	0	1	0	1	0	0
1640	3	19	1	0	0	1	0	1
1641	3	19	0	1	0	1	0	0
1642	3	19	0	1	0	1	0	0
1643	3	19	0	1	0	1	0	0
1644	3	19	0	1	0	1	0	1
1645	3	19	0	1	0	1	0	0
1646	3	19	0	1	0	1	0	1
1647	3	19	0	1	0	1	0	1
1648	3	19	0	1	0	1	0	1
1649	3	19	0	1	0	1	0	0
1650	3	19	0	1	0	1	0	1
1651	3	19	0	1	0	1	0	1
1652	3	19	0	1	0	1	0	1
1653	3	19	0	1	0	1	0	0
1654	3	19	0	1	0	1	0	0
1655	3	19	0	1	0	1	0	0
1656	3	20	1	0	0	1	0	1
1657	3	20	0	1	0	1	0	0
1658	3	20	0	1	0	1	0	1
1659	3	20	0	1	0	1	0	1
1660	3	20	0	1	0	1	0	0
1661	3	20	0	1	0	1	0	1
1662	3	20	0	1	0	1	0	0
1663	3	20	0	1	0	1	0	1
1664	3	20	0	1	0	1	0	1
1665	3	20	0	1	0	1	0	1
1666	3	20	0	1	0	1	0	1
1667	3	20	0	1	0	1	0	0
1668	3	20	0	1	0	1	0	1
1669	3	20	0	1	0	1	0	0
1670	3	20	0	1	0	1	0	1
1671	3	20	0	1	0	1	0	0
1672	3	21	1	0	0	1	0	1
1673	3	21	0	1	0	1	0	1
1674	3	21	0	1	0	1	0	0
1675	3	21	0	1	0	1	0	1
1676	3	21	0	1	0	1	0	1
1677	3	21	0	1	0	1	0	0
1678	3	21	0	1	0	1	0	1
1679	3	21	0	1	0	1	0	0
1680	3	21	0	1	0	1	0	1
1681	3	21	0	1	0	1	0	0
1682	3	21	0	1	0	1	0	0
1683	3	21	0	1	0	1	0	0
1684	3	21	0	1	0	1	0	0
1685	3	21	0	1	0	1	0	1
1686	3	21	0	1	0	1	0	1
1687	3	21	0	1	0	1	0	0
1688	3	22	1	0	0	1	0	0
1689	3	22	1	0	0	1	0	1
1690	3	22	0	1	0	1	0	1
1691	3	22	0	1	0	1	0	1
1692	3	22	0	1	0	1	0	0
1693	3	22	0	1	0	1	0	1
1694	3	22	0	1	0	1	0	0
1695	3	22	0	1	0	1	0	0
1696	3	22	0	1	0	1	0	1
1697	3	22	0	1	0	1	0	0
1698	3	22	0	1	0	1	0	0
1699	3	22	0	1	0	1	0	1
1700	3	22	0	1	0	1	0	0
1701	3	22	0	1	0	1	0	1
1702	3	22	0	1	0	1	0	0
1703	3	22	0	1	0	1	0	0
1704	3	22	0	1	0	1	0	0
1705	3	23	1	0	0	1	0	1
1706	3	23	0	1	0	1	0	0
1707	3	23	0	1	0	1	0	0
1708	3	23	0	1	0	1	0	0
1709	3	23	0	1	0	1	0	0
1710	3	23	0	1	0	1	0	0
1711	3	23	0	1	0	1	0	1
1712	3	23	0	1	0	1	0	1
1713	3	23	0	1	0	1	0	0
1714	3	23	0	1	0	1	0	0
1715	3	23	0	1	0	1	0	0
1716	3	23	0	1	0	1	0	0
1717	3	23	0	1	0	1	0	0
1718	3	23	0	1	0	1	0	0
1719	3	23	0	1	0	1	0	0
1720	3	23	0	1	0	1	0	0
1721	3	24	1	0	0	1	0	1
1722	3	24	0	1	0	1	0	0
1723	3	24	0	1	0	1	0	0
1724	3	24	0	1	0	1	0	1
1725	3	24	0	1	0	1	0	1
1726	3	24	0	1	0	1	0	0
1727	3	24	0	1	0	1	0	0
1728	3	24	0	1	0	1	0	0
1729	3	24	0	1	0	1	0	0
1730	3	24	0	1	0	1	0	0
1731	3	24	0	1	0	1	0	0
1732	3	24	0	1	0	1	0	0
1733	3	24	0	1	0	1	0	0
1734	3	24	0	1	0	1	0	0
1735	3	24	0	1	0	1	0	0
1736	3	24	0	1	0	1	0	0
1737	3	25	1	0	0	1	0	1
1738	3	25	0	1	0	1	0	0
1739	3	25	0	1	0	1	0	0
1740	3	25	0	1	0	1	0	0
1741	3	25	0	1	0	1	0	0
1742	3	25	0	1	0	1	0	0
1743	3	25	0	1	0	1	0	0
1744	3	25	0	1	0	1	0	0
1745	3	25	0	1	0	1	0	0
1746	3	25	0	1	0	1	0	0
1747	3	25	0	1	0	1	0	0
1748	3	25	0	1	0	1	0	0
1749	3	25	0	1	0	1	0	0
1750	3	25	0	1	0	1	0	0
1751	3	25	0	1	0	1	0	0
1752	3	25	0	1	0	1	0	0
1753	3	999	0	0	0	0	1	0
1754	4	0	0	0	0	1	0	0
1755	4	0	0	0	0	1	0	0
1756	4	0	0	0	0	1	0	0
1757	4	0	0	0	0	1	0	0
1758	4	0	0	0	0	1	0	0
1759	4	1	1	0	0	1	0	0
1760	4	1	1	0	0	1	0	0
1761	4	1	1	0	0	1	0	0
1762	4	1	1	0	0	1	0	0
1763	4	1	1	0	0	1	0	0
1764	4	1	1	0	0	1	0	0
1765	4	1	1	0	1	1	0	1
1766	4	1	0	1	0	1	0	1
1767	4	1	0	1	0	1	0	0
1768	4	1	0	1	0	1	0	0
1769	4	1	0	1	0	1	0	0
1770	4	1	0	1	0	1	0	0
1771	4	1	0	1	0	1	0	0
1772	4	1	0	1	0	1	0	1
1773	4	1	0	1	0	1	0	0
1774	4	1	0	1	0	1	0	0
1775	4	1	0	1	0	1	0	0
1776	4	1	0	1	0	1	0	1
1777	4	1	0	1	0	1	0	0
1778	4	1	0	1	0	1	0	1
1779	4	1	0	1	0	1	0	0
1780	4	1	0	1	0	1	0	0
1781	4	2	1	0	0	1	0	0
1782	4	2	1	0	0	1	0	0
1783	4	2	1	0	0	1	0	0
1784	4	2	1	0	0	1	0	0
1785	4	2	1	0	0	1	0	1
1786	4	2	0	1	0	1	0	1
1787	4	2	0	1	0	1	0	1
1788	4	2	0	1	0	1	0	1
1789	4	2	0	1	0	1	0	1
1790	4	2	0	1	0	1	0	1
1791	4	2	0	1	0	1	0	0
1792	4	2	0	1	0	1	0	1
1793	4	2	0	1	0	1	0	1
1794	4	2	0	1	0	1	0	1
1795	4	2	0	1	0	1	0	0
1796	4	2	0	1	0	1	0	0
1797	4	2	0	1	0	1	0	1
1798	4	2	0	1	0	1	0	1
1799	4	2	0	1	0	1	0	0
1800	4	2	0	1	0	1	0	1
1801	4	3	1	0	0	1	0	1
1802	4	3	0	1	0	1	0	0
1803	4	3	0	1	0	1	0	1
1804	4	3	0	1	0	1	0	0
1805	4	3	0	1	0	1	0	1
1806	4	3	0	1	0	1	0	0
1807	4	3	0	1	0	1	0	0
1808	4	3	0	1	0	1	0	0
1809	4	3	0	1	0	1	0	1
1810	4	3	0	1	0	1	0	0
1811	4	3	0	1	0	1	0	1
1812	4	3	0	1	0	1	0	1
1813	4	3	0	1	0	1	0	1
1814	4	3	0	1	0	1	0	1
1815	4	3	0	1	0	1	0	1
1816	4	3	0	1	0	1	0	0
1817	4	4	1	0	0	1	0	1
1818	4	4	0	1	0	1	0	0
1819	4	4	0	1	0	1	0	0
1820	4	4	0	1	0	1	0	0
1821	4	4	0	1	0	1	0	1
1822	4	4	0	1	0	1	0	0
1823	4	4	0	1	0	1	0	1
1824	4	4	0	1	0	1	0	0
1825	4	4	0	1	0	1	0	1
1826	4	4	0	1	0	1	0	0
1827	4	4	0	1	0	1	0	0
1828	4	4	0	1	0	1	0	0
1829	4	4	0	1	0	1	0	0
1830	4	4	0	1	0	1	0	1
1831	4	4	0	1	0	1	0	1
1832	4	4	0	1	0	1	0	1
1833	4	5	1	0	0	1	0	1
1834	4	5	0	1	0	1	0	0
1835	4	5	0	1	0	1	0	0
1836	4	5	0	1	0	1	0	1
1837	4	5	0	1	0	1	0	0
1838	4	5	0	1	0	1	0	0
1839	4	5	0	1	0	1	0	0
1840	4	5	0	1	0	1	0	0
1841	4	5	0	1	0	1	0	1
1842	4	5	0	1	0	1	0	0
1843	4	5	0	1	0	1	0	0
1844	4	5	0	1	0	1	0	0
1845	4	5	0	1	0	1	0	0
1846	4	5	0	1	0	1	0	0
1847	4	5	0	1	0	1	0	0
1848	4	5	0	1	0	1	0	0
1849	4	6	1	0	0	1	0	1
1850	4	6	0	1	0	1	0	1
1851	4	6	0	1	0	1	0	1
1852	4	6	0	1	0	1	0	0
1853	4	6	0	1	0	1	0	0
1854	4	6	0	1	0	1	0	0
1855	4	6	0	1	0	1	0	1
1856	4	6	0	1	0	1	0	0
1857	4	6	0	1	0	1	0	0
1858	4	6	0	1	0	1	0	1
1859	4	6	0	1	0	1	0	0
1860	4	6	0	1	0	1	0	0
1861	4	6	0	1	0	1	0	1
1862	4	6	0	1	0	1	0	0
1863	4	6	0	1	0	1	0	1
1864	4	6	0	1	0	1	0	0
1865	4	7	1	0	0	1	0	1
1866	4	7	0	1	0	1	0	0
1867	4	7	0	1	0	1	0	1
1868	4	7	0	1	0	1	0	0
1869	4	7	0	1	0	1	0	0
1870	4	7	0	1	0	1	0	1
1871	4	7	0	1	0	1	0	1
1872	4	7	0	1	0	1	0	1
1873	4	7	0	1	0	1	0	0
1874	4	7	0	1	0	1	0	0
1875	4	7	0	1	0	1	0	1
1876	4	7	0	1	0	1	0	0
1877	4	7	0	1	0	1	0	0
1878	4	7	0	1	0	1	0	0
1879	4	7	0	1	0	1	0	0
1880	4	7	0	1	0	1	0	0
1881	4	8	1	0	0	1	0	1
1882	4	8	0	1	0	1	0	0
1883	4	8	0	1	0	1	0	0
1884	4	8	0	1	0	1	0	0
1885	4	8	0	1	0	1	0	0
1886	4	8	0	1	0	1	0	1
1887	4	8	0	1	0	1	0	1
1888	4	8	0	1	0	1	0	0
1889	4	8	0	1	0	1	0	0
1890	4	8	0	1	0	1	0	0
1891	4	8	0	1	0	1	0	0
1892	4	8	0	1	0	1	0	0
1893	4	8	0	1	0	1	0	1
1894	4	8	0	1	0	1	0	0
1895	4	8	0	1	0	1	0	0
1896	4	8	0	1	0	1	0	0
1897	4	9	1	0	0	1	0	1
1898	4	9	0	1	0	1	0	0
1899	4	9	0	1	0	1	0	0
1900	4	9	0	1	0	1	0	0
1901	4	9	0	1	0	1	0	1
1902	4	9	0	1	0	1	0	0
1903	4	9	0	1	0	1	0	0
1904	4	9	0	1	0	1	0	0
1905	4	9	0	1	0	1	0	0
1906	4	9	0	1	0	1	0	1
1907	4	9	0	1	0	1	0	0
1908	4	9	0	1	0	1	0	0
1909	4	9	0	1	0	1	0	0
1910	4	9	0	1	0	1	0	0
1911	4	9	0	1	0	1	0	0
1912	4	9	0	1	0	1	0	0
1913	4	10	1	0	0	1	0	1
1914	4	10	0	1	0	1	0	0
1915	4	10	0	1	0	1	0	1
1916	4	10	0	1	0	1	0	0
1917	4	10	0	1	0	1	0	0
1918	4	10	0	1	0	1	0	0
1919	4	10	0	1	0	1	0	0
1920	4	10	0	1	0	1	0	0
1921	4	10	0	1	0	1	0	0
1922	4	10	0	1	0	1	0	0
1923	4	10	0	1	0	1	0	0
1924	4	10	0	1	0	1	0	0
1925	4	10	0	1	0	1	0	0
1926	4	10	0	1	0	1	0	0
1927	4	10	0	1	0	1	0	0
1928	4	10	0	1	0	1	0	0
1929	4	11	1	0	0	1	0	1
1930	4	11	0	1	0	1	0	0
1931	4	11	0	1	0	1	0	0
1932	4	11	0	1	0	1	0	1
1933	4	11	0	1	0	1	0	0
1934	4	11	0	1	0	1	0	1
1935	4	11	0	1	0	1	0	0
1936	4	11	0	1	0	1	0	0
1937	4	11	0	1	0	1	0	0
1938	4	11	0	1	0	1	0	1
1939	4	11	0	1	0	1	0	0
1940	4	11	0	1	0	1	0	1
1941	4	11	0	1	0	1	0	1
1942	4	11	0	1	0	1	0	1
1943	4	11	0	1	0	1	0	0
1944	4	11	0	1	0	1	0	0
1945	4	12	1	0	0	1	0	1
1946	4	12	0	1	0	1	0	1
1947	4	12	0	1	0	1	0	1
1948	4	12	0	1	0	1	0	0
1949	4	12	0	1	0	1	0	1
1950	4	12	0	1	0	1	0	0
1951	4	12	0	1	0	1	0	0
1952	4	12	0	1	0	1	0	0
1953	4	12	0	1	0	1	0	0
1954	4	12	0	1	0	1	0	0
1955	4	12	0	1	0	1	0	1
1956	4	12	0	1	0	1	0	1
1957	4	12	0	1	0	1	0	0
1958	4	12	0	1	0	1	0	0
1959	4	12	0	1	0	1	0	0
1960	4	12	0	1	0	1	0	0
1961	4	13	1	0	0	1	0	1
1962	4	13	0	1	0	1	0	0
1963	4	13	0	1	0	1	0	0
1964	4	13	0	1	0	1	0	0
1965	4	13	0	1	0	1	0	0
1966	4	13	0	1	0	1	0	0
1967	4	13	0	1	0	1	0	0
1968	4	13	0	1	0	1	0	0
1969	4	13	0	1	0	1	0	0
1970	4	13	0	1	0	1	0	0
1971	4	13	0	1	0	1	0	0
1972	4	13	0	1	0	1	0	0
1973	4	13	0	1	0	1	0	0
1974	4	13	0	1	0	1	0	0
1975	4	13	0	1	0	1	0	0
1976	4	13	0	1	0	1	0	0
1977	4	14	1	0	0	1	0	1
1978	4	14	0	1	0	1	0	0
1979	4	14	0	1	0	1	0	0
1980	4	14	0	1	0	1	0	0
1981	4	14	0	1	0	1	0	0
1982	4	14	0	1	0	1	0	0
1983	4	14	0	1	0	1	0	0
1984	4	14	0	1	0	1	0	0
1985	4	14	0	1	0	1	0	0
1986	4	14	0	1	0	1	0	0
1987	4	14	0	1	0	1	0	0
1988	4	14	0	1	0	1	0	0
1989	4	14	0	1	0	1	0	0
1990	4	14	0	1	0	1	0	0
1991	4	14	0	1	0	1	0	0
1992	4	14	0	1	0	1	0	0
1993	4	15	1	0	0	1	0	1
1994	4	15	0	1	0	1	0	0
1995	4	15	0	1	0	1	0	0
1996	4	15	0	1	0	1	0	0
1997	4	15	0	1	0	1	0	0
1998	4	15	0	1	0	1	0	0
1999	4	15	0	1	0	1	0	0
[truncated: 3,562 more rows]
