# Supplementary material for: Dataset of active avoidance in Wistar-Kyoto and Sprague Dawley rats: Experimental data and reinforcement learning model code and output
Source: Data Brief. 2020 Jul 25;32:106074. doi: 10.1016/j.dib.2020.106074 (PMC7451822; doi:10.1016/j.dib.2020.106074)
Supplement: Supplementary file 1 [file mmc1.zip › ratRL_datafiles_Model_InputOutput/S33.csv]

Timestep	Session	Trial	Danger	Safety	Shock	Chamber	Homecage	Leverpress
1	1	0	0	0	0	1	0	0
2	1	0	0	0	0	1	0	0
3	1	0	0	0	0	1	0	0
4	1	0	0	0	0	1	0	0
5	1	0	0	0	0	1	0	0
6	1	1	1	0	0	1	0	0
7	1	1	1	0	0	1	0	0
8	1	1	1	0	0	1	0	0
9	1	1	1	0	0	1	0	0
10	1	1	1	0	0	1	0	0
11	1	1	1	0	0	1	0	0
12	1	1	1	0	1	1	0	0
13	1	1	1	0	1	1	0	1
14	1	1	0	1	0	1	0	1
15	1	1	0	1	0	1	0	0
16	1	1	0	1	0	1	0	0
17	1	1	0	1	0	1	0	0
18	1	1	0	1	0	1	0	0
19	1	1	0	1	0	1	0	0
20	1	1	0	1	0	1	0	0
21	1	1	0	1	0	1	0	0
22	1	1	0	1	0	1	0	0
23	1	1	0	1	0	1	0	0
24	1	1	0	1	0	1	0	0
25	1	1	0	1	0	1	0	0
26	1	1	0	1	0	1	0	0
27	1	1	0	1	0	1	0	0
28	1	1	0	1	0	1	0	0
29	1	2	1	0	0	1	0	0
30	1	2	1	0	0	1	0	0
31	1	2	1	0	0	1	0	0
32	1	2	1	0	0	1	0	0
33	1	2	1	0	0	1	0	0
34	1	2	1	0	0	1	0	0
35	1	2	1	0	1	1	0	0
36	1	2	1	0	1	1	0	0
37	1	2	1	0	1	1	0	0
38	1	2	1	0	1	1	0	0
39	1	2	1	0	1	1	0	0
40	1	2	1	0	1	1	0	0
41	1	2	0	1	0	1	0	0
42	1	2	0	1	0	1	0	0
43	1	2	0	1	0	1	0	0
44	1	2	0	1	0	1	0	0
45	1	2	0	1	0	1	0	0
46	1	2	0	1	0	1	0	0
47	1	2	0	1	0	1	0	0
48	1	2	0	1	0	1	0	0
49	1	2	0	1	0	1	0	0
50	1	2	0	1	0	1	0	0
51	1	2	0	1	0	1	0	0
52	1	2	0	1	0	1	0	0
53	1	2	0	1	0	1	0	0
54	1	2	0	1	0	1	0	0
55	1	2	0	1	0	1	0	0
56	1	3	1	0	0	1	0	0
57	1	3	1	0	0	1	0	0
58	1	3	1	0	0	1	0	0
59	1	3	1	0	0	1	0	0
60	1	3	1	0	0	1	0	0
61	1	3	1	0	0	1	0	0
62	1	3	1	0	1	1	0	0
63	1	3	1	0	1	1	0	0
64	1	3	1	0	1	1	0	0
65	1	3	1	0	1	1	0	1
66	1	3	0	1	0	1	0	1
67	1	3	0	1	0	1	0	0
68	1	3	0	1	0	1	0	0
69	1	3	0	1	0	1	0	0
70	1	3	0	1	0	1	0	0
71	1	3	0	1	0	1	0	0
72	1	3	0	1	0	1	0	0
73	1	3	0	1	0	1	0	0
74	1	3	0	1	0	1	0	0
75	1	3	0	1	0	1	0	0
76	1	3	0	1	0	1	0	0
77	1	3	0	1	0	1	0	0
78	1	3	0	1	0	1	0	0
79	1	3	0	1	0	1	0	0
80	1	3	0	1	0	1	0	0
81	1	4	1	0	0	1	0	0
82	1	4	1	0	0	1	0	0
83	1	4	1	0	0	1	0	0
84	1	4	1	0	0	1	0	0
85	1	4	1	0	0	1	0	0
86	1	4	1	0	0	1	0	0
87	1	4	1	0	1	1	0	0
88	1	4	1	0	1	1	0	1
89	1	4	0	1	0	1	0	0
90	1	4	0	1	0	1	0	1
91	1	4	0	1	0	1	0	0
92	1	4	0	1	0	1	0	0
93	1	4	0	1	0	1	0	0
94	1	4	0	1	0	1	0	0
95	1	4	0	1	0	1	0	0
96	1	4	0	1	0	1	0	0
97	1	4	0	1	0	1	0	0
98	1	4	0	1	0	1	0	0
99	1	4	0	1	0	1	0	0
100	1	4	0	1	0	1	0	0
101	1	4	0	1	0	1	0	0
102	1	4	0	1	0	1	0	0
103	1	4	0	1	0	1	0	0
104	1	5	1	0	0	1	0	0
105	1	5	1	0	0	1	0	0
106	1	5	1	0	0	1	0	0
107	1	5	1	0	0	1	0	0
108	1	5	1	0	0	1	0	0
109	1	5	1	0	0	1	0	0
110	1	5	1	0	1	1	0	1
111	1	5	0	1	0	1	0	0
112	1	5	0	1	0	1	0	0
113	1	5	0	1	0	1	0	0
114	1	5	0	1	0	1	0	0
115	1	5	0	1	0	1	0	0
116	1	5	0	1	0	1	0	0
117	1	5	0	1	0	1	0	0
118	1	5	0	1	0	1	0	0
119	1	5	0	1	0	1	0	0
120	1	5	0	1	0	1	0	0
121	1	5	0	1	0	1	0	0
122	1	5	0	1	0	1	0	0
123	1	5	0	1	0	1	0	0
124	1	5	0	1	0	1	0	0
125	1	5	0	1	0	1	0	0
126	1	6	1	0	0	1	0	0
127	1	6	1	0	0	1	0	0
128	1	6	1	0	0	1	0	0
129	1	6	1	0	0	1	0	0
130	1	6	1	0	0	1	0	0
131	1	6	1	0	0	1	0	0
132	1	6	1	0	1	1	0	1
133	1	6	0	1	0	1	0	1
134	1	6	0	1	0	1	0	0
135	1	6	0	1	0	1	0	0
136	1	6	0	1	0	1	0	0
137	1	6	0	1	0	1	0	0
138	1	6	0	1	0	1	0	0
139	1	6	0	1	0	1	0	0
140	1	6	0	1	0	1	0	0
141	1	6	0	1	0	1	0	0
142	1	6	0	1	0	1	0	0
143	1	6	0	1	0	1	0	0
144	1	6	0	1	0	1	0	0
145	1	6	0	1	0	1	0	0
146	1	6	0	1	0	1	0	0
147	1	6	0	1	0	1	0	0
148	1	7	1	0	0	1	0	0
149	1	7	1	0	0	1	0	0
150	1	7	1	0	0	1	0	0
151	1	7	1	0	0	1	0	1
152	1	7	0	1	0	1	0	0
153	1	7	0	1	0	1	0	0
154	1	7	0	1	0	1	0	0
155	1	7	0	1	0	1	0	0
156	1	7	0	1	0	1	0	0
157	1	7	0	1	0	1	0	0
158	1	7	0	1	0	1	0	0
159	1	7	0	1	0	1	0	0
160	1	7	0	1	0	1	0	0
161	1	7	0	1	0	1	0	0
162	1	7	0	1	0	1	0	0
163	1	7	0	1	0	1	0	0
164	1	7	0	1	0	1	0	0
165	1	7	0	1	0	1	0	0
166	1	7	0	1	0	1	0	0
167	1	8	1	0	0	1	0	0
168	1	8	1	0	0	1	0	0
169	1	8	1	0	0	1	0	0
170	1	8	1	0	0	1	0	0
171	1	8	1	0	0	1	0	0
172	1	8	1	0	0	1	0	0
173	1	8	1	0	1	1	0	1
174	1	8	0	1	0	1	0	1
175	1	8	0	1	0	1	0	1
176	1	8	0	1	0	1	0	1
177	1	8	0	1	0	1	0	0
178	1	8	0	1	0	1	0	1
179	1	8	0	1	0	1	0	0
180	1	8	0	1	0	1	0	0
181	1	8	0	1	0	1	0	0
182	1	8	0	1	0	1	0	0
183	1	8	0	1	0	1	0	0
184	1	8	0	1	0	1	0	0
185	1	8	0	1	0	1	0	0
186	1	8	0	1	0	1	0	0
187	1	8	0	1	0	1	0	0
188	1	8	0	1	0	1	0	0
189	1	9	1	0	0	1	0	0
190	1	9	1	0	0	1	0	0
191	1	9	1	0	0	1	0	0
192	1	9	1	0	0	1	0	0
193	1	9	1	0	0	1	0	0
194	1	9	1	0	0	1	0	0
195	1	9	1	0	1	1	0	1
196	1	9	0	1	0	1	0	1
197	1	9	0	1	0	1	0	0
198	1	9	0	1	0	1	0	0
199	1	9	0	1	0	1	0	0
200	1	9	0	1	0	1	0	0
201	1	9	0	1	0	1	0	0
202	1	9	0	1	0	1	0	0
203	1	9	0	1	0	1	0	0
204	1	9	0	1	0	1	0	0
205	1	9	0	1	0	1	0	0
206	1	9	0	1	0	1	0	0
207	1	9	0	1	0	1	0	0
208	1	9	0	1	0	1	0	0
209	1	9	0	1	0	1	0	0
210	1	9	0	1	0	1	0	0
211	1	10	1	0	0	1	0	0
212	1	10	1	0	0	1	0	0
213	1	10	1	0	0	1	0	0
214	1	10	1	0	0	1	0	0
215	1	10	1	0	0	1	0	0
216	1	10	1	0	0	1	0	0
217	1	10	1	0	1	1	0	1
218	1	10	0	1	0	1	0	1
219	1	10	0	1	0	1	0	0
220	1	10	0	1	0	1	0	0
221	1	10	0	1	0	1	0	1
222	1	10	0	1	0	1	0	0
223	1	10	0	1	0	1	0	0
224	1	10	0	1	0	1	0	0
225	1	10	0	1	0	1	0	0
226	1	10	0	1	0	1	0	0
227	1	10	0	1	0	1	0	0
228	1	10	0	1	0	1	0	0
229	1	10	0	1	0	1	0	0
230	1	10	0	1	0	1	0	0
231	1	10	0	1	0	1	0	0
232	1	10	0	1	0	1	0	0
233	1	11	1	0	0	1	0	0
234	1	11	1	0	0	1	0	0
235	1	11	1	0	0	1	0	0
236	1	11	1	0	0	1	0	0
237	1	11	1	0	0	1	0	0
238	1	11	1	0	0	1	0	0
239	1	11	1	0	1	1	0	1
240	1	11	0	1	0	1	0	1
241	1	11	0	1	0	1	0	1
242	1	11	0	1	0	1	0	1
243	1	11	0	1	0	1	0	0
244	1	11	0	1	0	1	0	1
245	1	11	0	1	0	1	0	1
246	1	11	0	1	0	1	0	0
247	1	11	0	1	0	1	0	1
248	1	11	0	1	0	1	0	0
249	1	11	0	1	0	1	0	0
250	1	11	0	1	0	1	0	0
251	1	11	0	1	0	1	0	0
252	1	11	0	1	0	1	0	0
253	1	11	0	1	0	1	0	0
254	1	11	0	1	0	1	0	0
255	1	12	1	0	0	1	0	0
256	1	12	1	0	0	1	0	0
257	1	12	1	0	0	1	0	0
258	1	12	1	0	0	1	0	0
259	1	12	1	0	0	1	0	1
260	1	12	0	1	0	1	0	1
261	1	12	0	1	0	1	0	0
262	1	12	0	1	0	1	0	0
263	1	12	0	1	0	1	0	0
264	1	12	0	1	0	1	0	0
265	1	12	0	1	0	1	0	0
266	1	12	0	1	0	1	0	0
267	1	12	0	1	0	1	0	0
268	1	12	0	1	0	1	0	0
269	1	12	0	1	0	1	0	0
270	1	12	0	1	0	1	0	0
271	1	12	0	1	0	1	0	0
272	1	12	0	1	0	1	0	1
273	1	12	0	1	0	1	0	1
274	1	12	0	1	0	1	0	0
275	1	13	1	0	0	1	0	0
276	1	13	1	0	0	1	0	0
277	1	13	1	0	0	1	0	0
278	1	13	1	0	0	1	0	0
279	1	13	1	0	0	1	0	0
280	1	13	1	0	0	1	0	0
281	1	13	1	0	1	1	0	1
282	1	13	0	1	0	1	0	1
283	1	13	0	1	0	1	0	0
284	1	13	0	1	0	1	0	0
285	1	13	0	1	0	1	0	0
286	1	13	0	1	0	1	0	0
287	1	13	0	1	0	1	0	0
288	1	13	0	1	0	1	0	0
289	1	13	0	1	0	1	0	0
290	1	13	0	1	0	1	0	0
291	1	13	0	1	0	1	0	0
292	1	13	0	1	0	1	0	0
293	1	13	0	1	0	1	0	0
294	1	13	0	1	0	1	0	0
295	1	13	0	1	0	1	0	0
296	1	13	0	1	0	1	0	0
297	1	14	1	0	0	1	0	0
298	1	14	1	0	0	1	0	0
299	1	14	1	0	0	1	0	0
300	1	14	1	0	0	1	0	0
301	1	14	1	0	0	1	0	0
302	1	14	1	0	0	1	0	1
303	1	14	0	1	0	1	0	1
304	1	14	0	1	0	1	0	1
305	1	14	0	1	0	1	0	0
306	1	14	0	1	0	1	0	0
307	1	14	0	1	0	1	0	0
308	1	14	0	1	0	1	0	0
309	1	14	0	1	0	1	0	0
310	1	14	0	1	0	1	0	0
311	1	14	0	1	0	1	0	0
312	1	14	0	1	0	1	0	0
313	1	14	0	1	0	1	0	1
314	1	14	0	1	0	1	0	0
315	1	14	0	1	0	1	0	0
316	1	14	0	1	0	1	0	0
317	1	14	0	1	0	1	0	0
318	1	15	1	0	0	1	0	0
319	1	15	1	0	0	1	0	0
320	1	15	1	0	0	1	0	0
321	1	15	1	0	0	1	0	0
322	1	15	1	0	0	1	0	0
323	1	15	1	0	0	1	0	0
324	1	15	1	0	1	1	0	1
325	1	15	0	1	0	1	0	1
326	1	15	0	1	0	1	0	0
327	1	15	0	1	0	1	0	0
328	1	15	0	1	0	1	0	0
329	1	15	0	1	0	1	0	0
330	1	15	0	1	0	1	0	0
331	1	15	0	1	0	1	0	0
332	1	15	0	1	0	1	0	0
333	1	15	0	1	0	1	0	0
334	1	15	0	1	0	1	0	0
335	1	15	0	1	0	1	0	0
336	1	15	0	1	0	1	0	0
337	1	15	0	1	0	1	0	0
338	1	15	0	1	0	1	0	0
339	1	15	0	1	0	1	0	0
340	1	16	1	0	0	1	0	0
341	1	16	1	0	0	1	0	0
342	1	16	1	0	0	1	0	0
343	1	16	1	0	0	1	0	0
344	1	16	1	0	0	1	0	0
345	1	16	1	0	0	1	0	0
346	1	16	1	0	1	1	0	1
347	1	16	0	1	0	1	0	1
348	1	16	0	1	0	1	0	0
349	1	16	0	1	0	1	0	0
350	1	16	0	1	0	1	0	0
351	1	16	0	1	0	1	0	0
352	1	16	0	1	0	1	0	0
353	1	16	0	1	0	1	0	0
354	1	16	0	1	0	1	0	1
355	1	16	0	1	0	1	0	0
356	1	16	0	1	0	1	0	1
357	1	16	0	1	0	1	0	0
358	1	16	0	1	0	1	0	0
359	1	16	0	1	0	1	0	1
360	1	16	0	1	0	1	0	0
361	1	16	0	1	0	1	0	0
362	1	17	1	0	0	1	0	0
363	1	17	1	0	0	1	0	0
364	1	17	1	0	0	1	0	1
365	1	17	0	1	0	1	0	0
366	1	17	0	1	0	1	0	0
367	1	17	0	1	0	1	0	0
368	1	17	0	1	0	1	0	0
369	1	17	0	1	0	1	0	0
370	1	17	0	1	0	1	0	0
371	1	17	0	1	0	1	0	0
372	1	17	0	1	0	1	0	0
373	1	17	0	1	0	1	0	0
374	1	17	0	1	0	1	0	0
375	1	17	0	1	0	1	0	1
376	1	17	0	1	0	1	0	1
377	1	17	0	1	0	1	0	0
378	1	17	0	1	0	1	0	1
379	1	17	0	1	0	1	0	0
380	1	18	1	0	0	1	0	1
381	1	18	0	1	0	1	0	0
382	1	18	0	1	0	1	0	1
383	1	18	0	1	0	1	0	0
384	1	18	0	1	0	1	0	0
385	1	18	0	1	0	1	0	0
386	1	18	0	1	0	1	0	0
387	1	18	0	1	0	1	0	0
388	1	18	0	1	0	1	0	0
389	1	18	0	1	0	1	0	0
390	1	18	0	1	0	1	0	0
391	1	18	0	1	0	1	0	0
392	1	18	0	1	0	1	0	0
393	1	18	0	1	0	1	0	0
394	1	18	0	1	0	1	0	0
395	1	18	0	1	0	1	0	0
396	1	19	1	0	0	1	0	1
397	1	19	0	1	0	1	0	1
398	1	19	0	1	0	1	0	0
399	1	19	0	1	0	1	0	1
400	1	19	0	1	0	1	0	0
401	1	19	0	1	0	1	0	0
402	1	19	0	1	0	1	0	0
403	1	19	0	1	0	1	0	0
404	1	19	0	1	0	1	0	0
405	1	19	0	1	0	1	0	1
406	1	19	0	1	0	1	0	0
407	1	19	0	1	0	1	0	0
408	1	19	0	1	0	1	0	0
409	1	19	0	1	0	1	0	1
410	1	19	0	1	0	1	0	1
411	1	19	0	1	0	1	0	0
412	1	20	1	0	0	1	0	0
413	1	20	1	0	0	1	0	0
414	1	20	1	0	0	1	0	0
415	1	20	1	0	0	1	0	0
416	1	20	1	0	0	1	0	0
417	1	20	1	0	0	1	0	0
418	1	20	1	0	1	1	0	1
419	1	20	0	1	0	1	0	1
420	1	20	0	1	0	1	0	0
421	1	20	0	1	0	1	0	0
422	1	20	0	1	0	1	0	0
423	1	20	0	1	0	1	0	0
424	1	20	0	1	0	1	0	0
425	1	20	0	1	0	1	0	0
426	1	20	0	1	0	1	0	0
427	1	20	0	1	0	1	0	0
428	1	20	0	1	0	1	0	0
429	1	20	0	1	0	1	0	0
430	1	20	0	1	0	1	0	0
431	1	20	0	1	0	1	0	0
432	1	20	0	1	0	1	0	0
433	1	20	0	1	0	1	0	0
434	1	21	1	0	0	1	0	0
435	1	21	1	0	0	1	0	1
436	1	21	0	1	0	1	0	1
437	1	21	0	1	0	1	0	1
438	1	21	0	1	0	1	0	1
439	1	21	0	1	0	1	0	1
440	1	21	0	1	0	1	0	1
441	1	21	0	1	0	1	0	0
442	1	21	0	1	0	1	0	1
443	1	21	0	1	0	1	0	1
444	1	21	0	1	0	1	0	0
445	1	21	0	1	0	1	0	1
446	1	21	0	1	0	1	0	1
447	1	21	0	1	0	1	0	1
448	1	21	0	1	0	1	0	0
449	1	21	0	1	0	1	0	0
450	1	21	0	1	0	1	0	0
451	1	22	1	0	0	1	0	0
452	1	22	1	0	0	1	0	0
453	1	22	1	0	0	1	0	0
454	1	22	1	0	0	1	0	0
455	1	22	1	0	0	1	0	0
456	1	22	1	0	0	1	0	0
457	1	22	1	0	1	1	0	1
458	1	22	0	1	0	1	0	1
459	1	22	0	1	0	1	0	0
460	1	22	0	1	0	1	0	1
461	1	22	0	1	0	1	0	1
462	1	22	0	1	0	1	0	0
463	1	22	0	1	0	1	0	1
464	1	22	0	1	0	1	0	1
465	1	22	0	1	0	1	0	0
466	1	22	0	1	0	1	0	1
467	1	22	0	1	0	1	0	1
468	1	22	0	1	0	1	0	0
469	1	22	0	1	0	1	0	0
470	1	22	0	1	0	1	0	0
471	1	22	0	1	0	1	0	0
472	1	22	0	1	0	1	0	0
473	1	23	1	0	0	1	0	0
474	1	23	1	0	0	1	0	0
475	1	23	1	0	0	1	0	0
476	1	23	1	0	0	1	0	0
477	1	23	1	0	0	1	0	0
478	1	23	1	0	0	1	0	0
479	1	23	1	0	1	1	0	1
480	1	23	0	1	0	1	0	1
481	1	23	0	1	0	1	0	0
482	1	23	0	1	0	1	0	1
483	1	23	0	1	0	1	0	0
484	1	23	0	1	0	1	0	1
485	1	23	0	1	0	1	0	0
486	1	23	0	1	0	1	0	0
487	1	23	0	1	0	1	0	0
488	1	23	0	1	0	1	0	0
489	1	23	0	1	0	1	0	0
490	1	23	0	1	0	1	0	0
491	1	23	0	1	0	1	0	0
492	1	23	0	1	0	1	0	0
493	1	23	0	1	0	1	0	0
494	1	23	0	1	0	1	0	0
495	1	24	1	0	0	1	0	0
496	1	24	1	0	0	1	0	0
497	1	24	1	0	0	1	0	0
498	1	24	1	0	0	1	0	0
499	1	24	1	0	0	1	0	0
500	1	24	1	0	0	1	0	0
501	1	24	1	0	1	1	0	1
502	1	24	0	1	0	1	0	1
503	1	24	0	1	0	1	0	1
504	1	24	0	1	0	1	0	1
505	1	24	0	1	0	1	0	0
506	1	24	0	1	0	1	0	1
507	1	24	0	1	0	1	0	0
508	1	24	0	1	0	1	0	0
509	1	24	0	1	0	1	0	0
510	1	24	0	1	0	1	0	0
511	1	24	0	1	0	1	0	0
512	1	24	0	1	0	1	0	0
513	1	24	0	1	0	1	0	0
514	1	24	0	1	0	1	0	0
515	1	24	0	1	0	1	0	0
516	1	24	0	1	0	1	0	0
517	1	25	1	0	0	1	0	0
518	1	25	1	0	0	1	0	0
519	1	25	1	0	0	1	0	0
520	1	25	1	0	0	1	0	0
521	1	25	1	0	0	1	0	0
522	1	25	1	0	0	1	0	0
523	1	25	1	0	1	1	0	1
524	1	25	0	1	0	1	0	1
525	1	25	0	1	0	1	0	1
526	1	25	0	1	0	1	0	0
527	1	25	0	1	0	1	0	0
528	1	25	0	1	0	1	0	0
529	1	25	0	1	0	1	0	0
530	1	25	0	1	0	1	0	0
531	1	25	0	1	0	1	0	0
532	1	25	0	1	0	1	0	0
533	1	25	0	1	0	1	0	0
534	1	25	0	1	0	1	0	0
535	1	25	0	1	0	1	0	0
536	1	25	0	1	0	1	0	0
537	1	25	0	1	0	1	0	0
538	1	25	0	1	0	1	0	0
539	1	999	0	0	0	0	1	0
540	2	0	0	0	0	1	0	0
541	2	0	0	0	0	1	0	0
542	2	0	0	0	0	1	0	0
543	2	0	0	0	0	1	0	0
544	2	0	0	0	0	1	0	0
545	2	1	1	0	0	1	0	0
546	2	1	1	0	0	1	0	0
547	2	1	1	0	0	1	0	0
548	2	1	1	0	0	1	0	0
549	2	1	1	0	0	1	0	0
550	2	1	1	0	0	1	0	0
551	2	1	1	0	1	1	0	0
552	2	1	1	0	1	1	0	0
553	2	1	1	0	1	1	0	0
554	2	1	1	0	1	1	0	0
555	2	1	1	0	1	1	0	1
556	2	1	0	1	0	1	0	0
557	2	1	0	1	0	1	0	0
558	2	1	0	1	0	1	0	0
559	2	1	0	1	0	1	0	0
560	2	1	0	1	0	1	0	0
561	2	1	0	1	0	1	0	0
562	2	1	0	1	0	1	0	0
563	2	1	0	1	0	1	0	0
564	2	1	0	1	0	1	0	0
565	2	1	0	1	0	1	0	0
566	2	1	0	1	0	1	0	0
567	2	1	0	1	0	1	0	0
568	2	1	0	1	0	1	0	0
569	2	1	0	1	0	1	0	0
570	2	1	0	1	0	1	0	0
571	2	2	1	0	0	1	0	0
572	2	2	1	0	0	1	0	0
573	2	2	1	0	0	1	0	0
574	2	2	1	0	0	1	0	0
575	2	2	1	0	0	1	0	0
576	2	2	1	0	0	1	0	0
577	2	2	1	0	1	1	0	1
578	2	2	0	1	0	1	0	1
579	2	2	0	1	0	1	0	0
580	2	2	0	1	0	1	0	0
581	2	2	0	1	0	1	0	0
582	2	2	0	1	0	1	0	0
583	2	2	0	1	0	1	0	0
584	2	2	0	1	0	1	0	0
585	2	2	0	1	0	1	0	0
586	2	2	0	1	0	1	0	0
587	2	2	0	1	0	1	0	0
588	2	2	0	1	0	1	0	0
589	2	2	0	1	0	1	0	0
590	2	2	0	1	0	1	0	0
591	2	2	0	1	0	1	0	0
592	2	2	0	1	0	1	0	0
593	2	3	1	0	0	1	0	0
594	2	3	1	0	0	1	0	0
595	2	3	1	0	0	1	0	0
596	2	3	1	0	0	1	0	0
597	2	3	1	0	0	1	0	0
598	2	3	1	0	0	1	0	0
599	2	3	1	0	1	1	0	1
600	2	3	0	1	0	1	0	1
601	2	3	0	1	0	1	0	0
602	2	3	0	1	0	1	0	0
603	2	3	0	1	0	1	0	0
604	2	3	0	1	0	1	0	0
605	2	3	0	1	0	1	0	0
606	2	3	0	1	0	1	0	0
607	2	3	0	1	0	1	0	0
608	2	3	0	1	0	1	0	0
609	2	3	0	1	0	1	0	0
610	2	3	0	1	0	1	0	0
611	2	3	0	1	0	1	0	0
612	2	3	0	1	0	1	0	0
613	2	3	0	1	0	1	0	0
614	2	3	0	1	0	1	0	0
615	2	4	1	0	0	1	0	0
616	2	4	1	0	0	1	0	0
617	2	4	1	0	0	1	0	0
618	2	4	1	0	0	1	0	0
619	2	4	1	0	0	1	0	0
620	2	4	1	0	0	1	0	0
621	2	4	1	0	1	1	0	1
622	2	4	0	1	0	1	0	1
623	2	4	0	1	0	1	0	0
624	2	4	0	1	0	1	0	0
625	2	4	0	1	0	1	0	1
626	2	4	0	1	0	1	0	0
627	2	4	0	1	0	1	0	0
628	2	4	0	1	0	1	0	0
629	2	4	0	1	0	1	0	0
630	2	4	0	1	0	1	0	0
631	2	4	0	1	0	1	0	0
632	2	4	0	1	0	1	0	0
633	2	4	0	1	0	1	0	0
634	2	4	0	1	0	1	0	0
635	2	4	0	1	0	1	0	0
636	2	4	0	1	0	1	0	0
637	2	5	1	0	0	1	0	0
638	2	5	1	0	0	1	0	0
639	2	5	1	0	0	1	0	0
640	2	5	1	0	0	1	0	0
641	2	5	1	0	0	1	0	0
642	2	5	1	0	0	1	0	0
643	2	5	1	0	1	1	0	1
644	2	5	0	1	0	1	0	0
645	2	5	0	1	0	1	0	0
646	2	5	0	1	0	1	0	0
647	2	5	0	1	0	1	0	0
648	2	5	0	1	0	1	0	0
649	2	5	0	1	0	1	0	0
650	2	5	0	1	0	1	0	1
651	2	5	0	1	0	1	0	0
652	2	5	0	1	0	1	0	0
653	2	5	0	1	0	1	0	0
654	2	5	0	1	0	1	0	0
655	2	5	0	1	0	1	0	0
656	2	5	0	1	0	1	0	0
657	2	5	0	1	0	1	0	0
658	2	5	0	1	0	1	0	0
659	2	6	1	0	0	1	0	0
660	2	6	1	0	0	1	0	1
661	2	6	0	1	0	1	0	0
662	2	6	0	1	0	1	0	0
663	2	6	0	1	0	1	0	0
664	2	6	0	1	0	1	0	0
665	2	6	0	1	0	1	0	0
666	2	6	0	1	0	1	0	0
667	2	6	0	1	0	1	0	0
668	2	6	0	1	0	1	0	0
669	2	6	0	1	0	1	0	0
670	2	6	0	1	0	1	0	0
671	2	6	0	1	0	1	0	0
672	2	6	0	1	0	1	0	0
673	2	6	0	1	0	1	0	0
674	2	6	0	1	0	1	0	0
675	2	6	0	1	0	1	0	0
676	2	7	1	0	0	1	0	0
677	2	7	1	0	0	1	0	0
678	2	7	1	0	0	1	0	0
679	2	7	1	0	0	1	0	1
680	2	7	0	1	0	1	0	0
681	2	7	0	1	0	1	0	0
682	2	7	0	1	0	1	0	0
683	2	7	0	1	0	1	0	0
684	2	7	0	1	0	1	0	0
685	2	7	0	1	0	1	0	0
686	2	7	0	1	0	1	0	0
687	2	7	0	1	0	1	0	0
688	2	7	0	1	0	1	0	0
689	2	7	0	1	0	1	0	0
690	2	7	0	1	0	1	0	0
691	2	7	0	1	0	1	0	0
692	2	7	0	1	0	1	0	0
693	2	7	0	1	0	1	0	0
694	2	7	0	1	0	1	0	0
695	2	8	1	0	0	1	0	0
696	2	8	1	0	0	1	0	0
697	2	8	1	0	0	1	0	0
698	2	8	1	0	0	1	0	0
699	2	8	1	0	0	1	0	1
700	2	8	0	1	0	1	0	0
701	2	8	0	1	0	1	0	0
702	2	8	0	1	0	1	0	0
703	2	8	0	1	0	1	0	0
704	2	8	0	1	0	1	0	0
705	2	8	0	1	0	1	0	0
706	2	8	0	1	0	1	0	0
707	2	8	0	1	0	1	0	0
708	2	8	0	1	0	1	0	0
709	2	8	0	1	0	1	0	0
710	2	8	0	1	0	1	0	0
711	2	8	0	1	0	1	0	0
712	2	8	0	1	0	1	0	1
713	2	8	0	1	0	1	0	0
714	2	8	0	1	0	1	0	0
715	2	9	1	0	0	1	0	0
716	2	9	1	0	0	1	0	0
717	2	9	1	0	0	1	0	0
718	2	9	1	0	0	1	0	0
719	2	9	1	0	0	1	0	0
720	2	9	1	0	0	1	0	0
721	2	9	1	0	1	1	0	1
722	2	9	0	1	0	1	0	1
723	2	9	0	1	0	1	0	0
724	2	9	0	1	0	1	0	0
725	2	9	0	1	0	1	0	0
726	2	9	0	1	0	1	0	0
727	2	9	0	1	0	1	0	0
728	2	9	0	1	0	1	0	0
729	2	9	0	1	0	1	0	0
730	2	9	0	1	0	1	0	0
731	2	9	0	1	0	1	0	0
732	2	9	0	1	0	1	0	0
733	2	9	0	1	0	1	0	0
734	2	9	0	1	0	1	0	0
735	2	9	0	1	0	1	0	1
736	2	9	0	1	0	1	0	1
737	2	10	1	0	0	1	0	0
738	2	10	1	0	0	1	0	0
739	2	10	1	0	0	1	0	0
740	2	10	1	0	0	1	0	0
741	2	10	1	0	0	1	0	0
742	2	10	1	0	0	1	0	0
743	2	10	1	0	1	1	0	1
744	2	10	0	1	0	1	0	0
745	2	10	0	1	0	1	0	0
746	2	10	0	1	0	1	0	0
747	2	10	0	1	0	1	0	0
748	2	10	0	1	0	1	0	0
749	2	10	0	1	0	1	0	0
750	2	10	0	1	0	1	0	0
751	2	10	0	1	0	1	0	0
752	2	10	0	1	0	1	0	0
753	2	10	0	1	0	1	0	0
754	2	10	0	1	0	1	0	0
755	2	10	0	1	0	1	0	1
756	2	10	0	1	0	1	0	0
757	2	10	0	1	0	1	0	0
758	2	10	0	1	0	1	0	0
759	2	11	1	0	0	1	0	0
760	2	11	1	0	0	1	0	0
761	2	11	1	0	0	1	0	0
762	2	11	1	0	0	1	0	0
763	2	11	1	0	0	1	0	0
764	2	11	1	0	0	1	0	0
765	2	11	1	0	1	1	0	1
766	2	11	0	1	0	1	0	0
767	2	11	0	1	0	1	0	0
768	2	11	0	1	0	1	0	0
769	2	11	0	1	0	1	0	0
770	2	11	0	1	0	1	0	0
771	2	11	0	1	0	1	0	0
772	2	11	0	1	0	1	0	0
773	2	11	0	1	0	1	0	0
774	2	11	0	1	0	1	0	0
775	2	11	0	1	0	1	0	0
776	2	11	0	1	0	1	0	0
777	2	11	0	1	0	1	0	0
778	2	11	0	1	0	1	0	0
779	2	11	0	1	0	1	0	0
780	2	11	0	1	0	1	0	0
781	2	12	1	0	0	1	0	0
782	2	12	1	0	0	1	0	0
783	2	12	1	0	0	1	0	0
784	2	12	1	0	0	1	0	0
785	2	12	1	0	0	1	0	0
786	2	12	1	0	0	1	0	0
787	2	12	1	0	1	1	0	1
788	2	12	0	1	0	1	0	1
789	2	12	0	1	0	1	0	0
790	2	12	0	1	0	1	0	0
791	2	12	0	1	0	1	0	0
792	2	12	0	1	0	1	0	0
793	2	12	0	1	0	1	0	0
794	2	12	0	1	0	1	0	0
795	2	12	0	1	0	1	0	0
796	2	12	0	1	0	1	0	0
797	2	12	0	1	0	1	0	0
798	2	12	0	1	0	1	0	0
799	2	12	0	1	0	1	0	1
800	2	12	0	1	0	1	0	0
801	2	12	0	1	0	1	0	0
802	2	12	0	1	0	1	0	0
803	2	13	1	0	0	1	0	0
804	2	13	1	0	0	1	0	0
805	2	13	1	0	0	1	0	0
806	2	13	1	0	0	1	0	0
807	2	13	1	0	0	1	0	0
808	2	13	1	0	0	1	0	0
809	2	13	1	0	1	1	0	1
810	2	13	0	1	0	1	0	1
811	2	13	0	1	0	1	0	0
812	2	13	0	1	0	1	0	1
813	2	13	0	1	0	1	0	0
814	2	13	0	1	0	1	0	0
815	2	13	0	1	0	1	0	1
816	2	13	0	1	0	1	0	1
817	2	13	0	1	0	1	0	1
818	2	13	0	1	0	1	0	0
819	2	13	0	1	0	1	0	0
820	2	13	0	1	0	1	0	0
821	2	13	0	1	0	1	0	0
822	2	13	0	1	0	1	0	0
823	2	13	0	1	0	1	0	0
824	2	13	0	1	0	1	0	0
825	2	14	1	0	0	1	0	0
826	2	14	1	0	0	1	0	0
827	2	14	1	0	0	1	0	0
828	2	14	1	0	0	1	0	0
829	2	14	1	0	0	1	0	1
830	2	14	0	1	0	1	0	0
831	2	14	0	1	0	1	0	0
832	2	14	0	1	0	1	0	0
833	2	14	0	1	0	1	0	0
834	2	14	0	1	0	1	0	0
835	2	14	0	1	0	1	0	0
836	2	14	0	1	0	1	0	0
837	2	14	0	1	0	1	0	0
838	2	14	0	1	0	1	0	0
839	2	14	0	1	0	1	0	0
840	2	14	0	1	0	1	0	0
841	2	14	0	1	0	1	0	0
842	2	14	0	1	0	1	0	0
843	2	14	0	1	0	1	0	0
844	2	14	0	1	0	1	0	0
845	2	15	1	0	0	1	0	0
846	2	15	1	0	0	1	0	0
847	2	15	1	0	0	1	0	0
848	2	15	1	0	0	1	0	0
849	2	15	1	0	0	1	0	0
850	2	15	1	0	0	1	0	0
851	2	15	1	0	1	1	0	1
852	2	15	0	1	0	1	0	1
853	2	15	0	1	0	1	0	1
854	2	15	0	1	0	1	0	0
855	2	15	0	1	0	1	0	0
856	2	15	0	1	0	1	0	0
857	2	15	0	1	0	1	0	0
858	2	15	0	1	0	1	0	0
859	2	15	0	1	0	1	0	0
860	2	15	0	1	0	1	0	0
861	2	15	0	1	0	1	0	0
862	2	15	0	1	0	1	0	1
863	2	15	0	1	0	1	0	0
864	2	15	0	1	0	1	0	1
865	2	15	0	1	0	1	0	0
866	2	15	0	1	0	1	0	0
867	2	16	1	0	0	1	0	0
868	2	16	1	0	0	1	0	0
869	2	16	1	0	0	1	0	0
870	2	16	1	0	0	1	0	1
871	2	16	0	1	0	1	0	1
872	2	16	0	1	0	1	0	0
873	2	16	0	1	0	1	0	0
874	2	16	0	1	0	1	0	0
875	2	16	0	1	0	1	0	0
876	2	16	0	1	0	1	0	0
877	2	16	0	1	0	1	0	0
878	2	16	0	1	0	1	0	1
879	2	16	0	1	0	1	0	0
880	2	16	0	1	0	1	0	0
881	2	16	0	1	0	1	0	0
882	2	16	0	1	0	1	0	0
883	2	16	0	1	0	1	0	0
884	2	16	0	1	0	1	0	1
885	2	16	0	1	0	1	0	0
886	2	17	1	0	0	1	0	0
887	2	17	1	0	0	1	0	0
888	2	17	1	0	0	1	0	1
889	2	17	0	1	0	1	0	1
890	2	17	0	1	0	1	0	1
891	2	17	0	1	0	1	0	0
892	2	17	0	1	0	1	0	1
893	2	17	0	1	0	1	0	0
894	2	17	0	1	0	1	0	0
895	2	17	0	1	0	1	0	0
896	2	17	0	1	0	1	0	0
897	2	17	0	1	0	1	0	0
898	2	17	0	1	0	1	0	0
899	2	17	0	1	0	1	0	0
900	2	17	0	1	0	1	0	0
901	2	17	0	1	0	1	0	1
902	2	17	0	1	0	1	0	0
903	2	17	0	1	0	1	0	0
904	2	18	1	0	0	1	0	0
905	2	18	1	0	0	1	0	0
906	2	18	1	0	0	1	0	0
907	2	18	1	0	0	1	0	0
908	2	18	1	0	0	1	0	0
909	2	18	1	0	0	1	0	0
910	2	18	1	0	1	1	0	1
911	2	18	0	1	0	1	0	1
912	2	18	0	1	0	1	0	1
913	2	18	0	1	0	1	0	0
914	2	18	0	1	0	1	0	0
915	2	18	0	1	0	1	0	0
916	2	18	0	1	0	1	0	0
917	2	18	0	1	0	1	0	0
918	2	18	0	1	0	1	0	0
919	2	18	0	1	0	1	0	0
920	2	18	0	1	0	1	0	1
921	2	18	0	1	0	1	0	0
922	2	18	0	1	0	1	0	0
923	2	18	0	1	0	1	0	0
924	2	18	0	1	0	1	0	0
925	2	18	0	1	0	1	0	0
926	2	19	1	0	0	1	0	0
927	2	19	1	0	0	1	0	0
928	2	19	1	0	0	1	0	0
929	2	19	1	0	0	1	0	0
930	2	19	1	0	0	1	0	1
931	2	19	0	1	0	1	0	1
932	2	19	0	1	0	1	0	1
933	2	19	0	1	0	1	0	0
934	2	19	0	1	0	1	0	1
935	2	19	0	1	0	1	0	1
936	2	19	0	1	0	1	0	0
937	2	19	0	1	0	1	0	0
938	2	19	0	1	0	1	0	1
939	2	19	0	1	0	1	0	1
940	2	19	0	1	0	1	0	0
941	2	19	0	1	0	1	0	0
942	2	19	0	1	0	1	0	0
943	2	19	0	1	0	1	0	1
944	2	19	0	1	0	1	0	1
945	2	19	0	1	0	1	0	0
946	2	20	1	0	0	1	0	1
947	2	20	0	1	0	1	0	1
948	2	20	0	1	0	1	0	0
949	2	20	0	1	0	1	0	0
950	2	20	0	1	0	1	0	0
951	2	20	0	1	0	1	0	0
952	2	20	0	1	0	1	0	1
953	2	20	0	1	0	1	0	0
954	2	20	0	1	0	1	0	1
955	2	20	0	1	0	1	0	0
956	2	20	0	1	0	1	0	0
957	2	20	0	1	0	1	0	0
958	2	20	0	1	0	1	0	0
959	2	20	0	1	0	1	0	0
960	2	20	0	1	0	1	0	0
961	2	20	0	1	0	1	0	0
962	2	21	1	0	0	1	0	0
963	2	21	1	0	0	1	0	0
964	2	21	1	0	0	1	0	0
965	2	21	1	0	0	1	0	1
966	2	21	0	1	0	1	0	1
967	2	21	0	1	0	1	0	0
968	2	21	0	1	0	1	0	0
969	2	21	0	1	0	1	0	0
970	2	21	0	1	0	1	0	1
971	2	21	0	1	0	1	0	0
972	2	21	0	1	0	1	0	0
973	2	21	0	1	0	1	0	0
974	2	21	0	1	0	1	0	0
975	2	21	0	1	0	1	0	0
976	2	21	0	1	0	1	0	0
977	2	21	0	1	0	1	0	0
978	2	21	0	1	0	1	0	0
979	2	21	0	1	0	1	0	0
980	2	21	0	1	0	1	0	0
981	2	22	1	0	0	1	0	0
982	2	22	1	0	0	1	0	0
983	2	22	1	0	0	1	0	0
984	2	22	1	0	0	1	0	0
985	2	22	1	0	0	1	0	1
986	2	22	0	1	0	1	0	1
987	2	22	0	1	0	1	0	1
988	2	22	0	1	0	1	0	0
989	2	22	0	1	0	1	0	1
990	2	22	0	1	0	1	0	0
991	2	22	0	1	0	1	0	0
992	2	22	0	1	0	1	0	1
993	2	22	0	1	0	1	0	0
994	2	22	0	1	0	1	0	1
995	2	22	0	1	0	1	0	0
996	2	22	0	1	0	1	0	0
997	2	22	0	1	0	1	0	0
998	2	22	0	1	0	1	0	0
999	2	22	0	1	0	1	0	0
1000	2	22	0	1	0	1	0	0
1001	2	23	1	0	0	1	0	1
1002	2	23	0	1	0	1	0	1
1003	2	23	0	1	0	1	0	0
1004	2	23	0	1	0	1	0	0
1005	2	23	0	1	0	1	0	0
1006	2	23	0	1	0	1	0	1
1007	2	23	0	1	0	1	0	1
1008	2	23	0	1	0	1	0	1
1009	2	23	0	1	0	1	0	1
1010	2	23	0	1	0	1	0	0
1011	2	23	0	1	0	1	0	0
1012	2	23	0	1	0	1	0	0
1013	2	23	0	1	0	1	0	0
1014	2	23	0	1	0	1	0	0
1015	2	23	0	1	0	1	0	0
1016	2	23	0	1	0	1	0	0
1017	2	24	1	0	0	1	0	0
1018	2	24	1	0	0	1	0	1
1019	2	24	0	1	0	1	0	0
1020	2	24	0	1	0	1	0	0
1021	2	24	0	1	0	1	0	0
1022	2	24	0	1	0	1	0	0
1023	2	24	0	1	0	1	0	0
1024	2	24	0	1	0	1	0	0
1025	2	24	0	1	0	1	0	0
1026	2	24	0	1	0	1	0	0
1027	2	24	0	1	0	1	0	0
1028	2	24	0	1	0	1	0	0
1029	2	24	0	1	0	1	0	0
1030	2	24	0	1	0	1	0	0
1031	2	24	0	1	0	1	0	1
1032	2	24	0	1	0	1	0	0
1033	2	24	0	1	0	1	0	0
1034	2	25	1	0	0	1	0	0
1035	2	25	1	0	0	1	0	0
1036	2	25	1	0	0	1	0	0
1037	2	25	1	0	0	1	0	0
1038	2	25	1	0	0	1	0	0
1039	2	25	1	0	0	1	0	0
1040	2	25	1	0	1	1	0	1
1041	2	25	0	1	0	1	0	1
1042	2	25	0	1	0	1	0	1
1043	2	25	0	1	0	1	0	0
1044	2	25	0	1	0	1	0	0
1045	2	25	0	1	0	1	0	0
1046	2	25	0	1	0	1	0	1
1047	2	25	0	1	0	1	0	0
1048	2	25	0	1	0	1	0	0
1049	2	25	0	1	0	1	0	1
1050	2	25	0	1	0	1	0	0
1051	2	25	0	1	0	1	0	0
1052	2	25	0	1	0	1	0	0
1053	2	25	0	1	0	1	0	0
1054	2	25	0	1	0	1	0	0
1055	2	25	0	1	0	1	0	0
1056	2	999	0	0	0	0	1	0
1057	3	0	0	0	0	1	0	0
1058	3	0	0	0	0	1	0	0
1059	3	0	0	0	0	1	0	0
1060	3	0	0	0	0	1	0	0
1061	3	0	0	0	0	1	0	0
1062	3	1	1	0	0	1	0	0
1063	3	1	1	0	0	1	0	0
1064	3	1	1	0	0	1	0	0
1065	3	1	1	0	0	1	0	0
1066	3	1	1	0	0	1	0	0
1067	3	1	1	0	0	1	0	0
1068	3	1	1	0	1	1	0	0
1069	3	1	1	0	1	1	0	0
1070	3	1	1	0	1	1	0	0
1071	3	1	1	0	1	1	0	0
1072	3	1	1	0	1	1	0	0
1073	3	1	1	0	1	1	0	0
1074	3	1	0	1	0	1	0	0
1075	3	1	0	1	0	1	0	0
1076	3	1	0	1	0	1	0	0
1077	3	1	0	1	0	1	0	0
1078	3	1	0	1	0	1	0	0
1079	3	1	0	1	0	1	0	0
1080	3	1	0	1	0	1	0	0
1081	3	1	0	1	0	1	0	0
1082	3	1	0	1	0	1	0	0
1083	3	1	0	1	0	1	0	0
1084	3	1	0	1	0	1	0	0
1085	3	1	0	1	0	1	0	0
1086	3	1	0	1	0	1	0	0
1087	3	1	0	1	0	1	0	0
1088	3	1	0	1	0	1	0	0
1089	3	2	1	0	0	1	0	0
1090	3	2	1	0	0	1	0	0
1091	3	2	1	0	0	1	0	1
1092	3	2	0	1	0	1	0	0
1093	3	2	0	1	0	1	0	0
1094	3	2	0	1	0	1	0	0
1095	3	2	0	1	0	1	0	0
1096	3	2	0	1	0	1	0	0
1097	3	2	0	1	0	1	0	0
1098	3	2	0	1	0	1	0	0
1099	3	2	0	1	0	1	0	0
1100	3	2	0	1	0	1	0	0
1101	3	2	0	1	0	1	0	0
1102	3	2	0	1	0	1	0	0
1103	3	2	0	1	0	1	0	0
1104	3	2	0	1	0	1	0	0
1105	3	2	0	1	0	1	0	0
1106	3	2	0	1	0	1	0	0
1107	3	3	1	0	0	1	0	0
1108	3	3	1	0	0	1	0	0
1109	3	3	1	0	0	1	0	0
1110	3	3	1	0	0	1	0	0
1111	3	3	1	0	0	1	0	0
1112	3	3	1	0	0	1	0	0
1113	3	3	1	0	1	1	0	1
1114	3	3	0	1	0	1	0	1
1115	3	3	0	1	0	1	0	0
1116	3	3	0	1	0	1	0	1
1117	3	3	0	1	0	1	0	1
1118	3	3	0	1	0	1	0	0
1119	3	3	0	1	0	1	0	0
1120	3	3	0	1	0	1	0	0
1121	3	3	0	1	0	1	0	0
1122	3	3	0	1	0	1	0	0
1123	3	3	0	1	0	1	0	0
1124	3	3	0	1	0	1	0	0
1125	3	3	0	1	0	1	0	1
1126	3	3	0	1	0	1	0	0
1127	3	3	0	1	0	1	0	0
1128	3	3	0	1	0	1	0	0
1129	3	4	1	0	0	1	0	0
1130	3	4	1	0	0	1	0	0
1131	3	4	1	0	0	1	0	0
1132	3	4	1	0	0	1	0	0
1133	3	4	1	0	0	1	0	0
1134	3	4	1	0	0	1	0	0
1135	3	4	1	0	1	1	0	1
1136	3	4	0	1	0	1	0	0
1137	3	4	0	1	0	1	0	1
1138	3	4	0	1	0	1	0	1
1139	3	4	0	1	0	1	0	0
1140	3	4	0	1	0	1	0	0
1141	3	4	0	1	0	1	0	1
1142	3	4	0	1	0	1	0	1
1143	3	4	0	1	0	1	0	1
1144	3	4	0	1	0	1	0	0
1145	3	4	0	1	0	1	0	0
1146	3	4	0	1	0	1	0	1
1147	3	4	0	1	0	1	0	0
1148	3	4	0	1	0	1	0	1
1149	3	4	0	1	0	1	0	1
1150	3	4	0	1	0	1	0	0
1151	3	5	1	0	0	1	0	0
1152	3	5	1	0	0	1	0	0
1153	3	5	1	0	0	1	0	0
1154	3	5	1	0	0	1	0	1
1155	3	5	0	1	0	1	0	0
1156	3	5	0	1	0	1	0	1
1157	3	5	0	1	0	1	0	0
1158	3	5	0	1	0	1	0	1
1159	3	5	0	1	0	1	0	0
1160	3	5	0	1	0	1	0	0
1161	3	5	0	1	0	1	0	0
1162	3	5	0	1	0	1	0	0
1163	3	5	0	1	0	1	0	0
1164	3	5	0	1	0	1	0	1
1165	3	5	0	1	0	1	0	0
1166	3	5	0	1	0	1	0	0
1167	3	5	0	1	0	1	0	0
1168	3	5	0	1	0	1	0	0
1169	3	5	0	1	0	1	0	0
1170	3	6	1	0	0	1	0	0
1171	3	6	1	0	0	1	0	0
1172	3	6	1	0	0	1	0	1
1173	3	6	0	1	0	1	0	1
1174	3	6	0	1	0	1	0	0
1175	3	6	0	1	0	1	0	0
1176	3	6	0	1	0	1	0	1
1177	3	6	0	1	0	1	0	1
1178	3	6	0	1	0	1	0	1
1179	3	6	0	1	0	1	0	1
1180	3	6	0	1	0	1	0	1
1181	3	6	0	1	0	1	0	1
1182	3	6	0	1	0	1	0	1
1183	3	6	0	1	0	1	0	0
1184	3	6	0	1	0	1	0	1
1185	3	6	0	1	0	1	0	0
1186	3	6	0	1	0	1	0	1
1187	3	6	0	1	0	1	0	0
1188	3	7	1	0	0	1	0	0
1189	3	7	1	0	0	1	0	0
1190	3	7	1	0	0	1	0	0
1191	3	7	1	0	0	1	0	0
1192	3	7	1	0	0	1	0	0
1193	3	7	1	0	0	1	0	0
1194	3	7	1	0	1	1	0	1
1195	3	7	0	1	0	1	0	1
1196	3	7	0	1	0	1	0	1
1197	3	7	0	1	0	1	0	1
1198	3	7	0	1	0	1	0	1
1199	3	7	0	1	0	1	0	0
1200	3	7	0	1	0	1	0	0
1201	3	7	0	1	0	1	0	0
1202	3	7	0	1	0	1	0	0
1203	3	7	0	1	0	1	0	1
1204	3	7	0	1	0	1	0	0
1205	3	7	0	1	0	1	0	0
1206	3	7	0	1	0	1	0	0
1207	3	7	0	1	0	1	0	0
1208	3	7	0	1	0	1	0	0
1209	3	7	0	1	0	1	0	0
1210	3	8	1	0	0	1	0	0
1211	3	8	1	0	0	1	0	0
1212	3	8	1	0	0	1	0	0
1213	3	8	1	0	0	1	0	0
1214	3	8	1	0	0	1	0	0
1215	3	8	1	0	0	1	0	0
1216	3	8	1	0	1	1	0	1
1217	3	8	0	1	0	1	0	1
1218	3	8	0	1	0	1	0	1
1219	3	8	0	1	0	1	0	0
1220	3	8	0	1	0	1	0	0
1221	3	8	0	1	0	1	0	0
1222	3	8	0	1	0	1	0	1
1223	3	8	0	1	0	1	0	1
1224	3	8	0	1	0	1	0	1
1225	3	8	0	1	0	1	0	0
1226	3	8	0	1	0	1	0	0
1227	3	8	0	1	0	1	0	0
1228	3	8	0	1	0	1	0	0
1229	3	8	0	1	0	1	0	0
1230	3	8	0	1	0	1	0	1
1231	3	8	0	1	0	1	0	0
1232	3	9	1	0	0	1	0	0
1233	3	9	1	0	0	1	0	1
1234	3	9	0	1	0	1	0	0
1235	3	9	0	1	0	1	0	0
1236	3	9	0	1	0	1	0	0
1237	3	9	0	1	0	1	0	0
1238	3	9	0	1	0	1	0	0
1239	3	9	0	1	0	1	0	0
1240	3	9	0	1	0	1	0	0
1241	3	9	0	1	0	1	0	0
1242	3	9	0	1	0	1	0	0
1243	3	9	0	1	0	1	0	0
1244	3	9	0	1	0	1	0	0
1245	3	9	0	1	0	1	0	0
1246	3	9	0	1	0	1	0	0
1247	3	9	0	1	0	1	0	0
1248	3	9	0	1	0	1	0	0
1249	3	10	1	0	0	1	0	0
1250	3	10	1	0	0	1	0	1
1251	3	10	0	1	0	1	0	1
1252	3	10	0	1	0	1	0	1
1253	3	10	0	1	0	1	0	0
1254	3	10	0	1	0	1	0	1
1255	3	10	0	1	0	1	0	0
1256	3	10	0	1	0	1	0	0
1257	3	10	0	1	0	1	0	0
1258	3	10	0	1	0	1	0	1
1259	3	10	0	1	0	1	0	1
1260	3	10	0	1	0	1	0	1
1261	3	10	0	1	0	1	0	0
1262	3	10	0	1	0	1	0	1
1263	3	10	0	1	0	1	0	0
1264	3	10	0	1	0	1	0	1
1265	3	10	0	1	0	1	0	0
1266	3	11	1	0	0	1	0	1
1267	3	11	0	1	0	1	0	1
1268	3	11	0	1	0	1	0	1
1269	3	11	0	1	0	1	0	1
1270	3	11	0	1	0	1	0	1
1271	3	11	0	1	0	1	0	0
1272	3	11	0	1	0	1	0	1
1273	3	11	0	1	0	1	0	1
1274	3	11	0	1	0	1	0	0
1275	3	11	0	1	0	1	0	0
1276	3	11	0	1	0	1	0	0
1277	3	11	0	1	0	1	0	0
1278	3	11	0	1	0	1	0	0
1279	3	11	0	1	0	1	0	0
1280	3	11	0	1	0	1	0	0
1281	3	11	0	1	0	1	0	0
1282	3	12	1	0	0	1	0	0
1283	3	12	1	0	0	1	0	1
1284	3	12	0	1	0	1	0	1
1285	3	12	0	1	0	1	0	0
1286	3	12	0	1	0	1	0	1
1287	3	12	0	1	0	1	0	0
1288	3	12	0	1	0	1	0	0
1289	3	12	0	1	0	1	0	1
1290	3	12	0	1	0	1	0	0
1291	3	12	0	1	0	1	0	1
1292	3	12	0	1	0	1	0	1
1293	3	12	0	1	0	1	0	1
1294	3	12	0	1	0	1	0	0
1295	3	12	0	1	0	1	0	1
1296	3	12	0	1	0	1	0	0
1297	3	12	0	1	0	1	0	0
1298	3	12	0	1	0	1	0	0
1299	3	13	1	0	0	1	0	0
1300	3	13	1	0	0	1	0	0
1301	3	13	1	0	0	1	0	0
1302	3	13	1	0	0	1	0	1
1303	3	13	0	1	0	1	0	1
1304	3	13	0	1	0	1	0	0
1305	3	13	0	1	0	1	0	1
1306	3	13	0	1	0	1	0	0
1307	3	13	0	1	0	1	0	0
1308	3	13	0	1	0	1	0	0
1309	3	13	0	1	0	1	0	0
1310	3	13	0	1	0	1	0	1
1311	3	13	0	1	0	1	0	1
1312	3	13	0	1	0	1	0	0
1313	3	13	0	1	0	1	0	0
1314	3	13	0	1	0	1	0	0
1315	3	13	0	1	0	1	0	0
1316	3	13	0	1	0	1	0	0
1317	3	13	0	1	0	1	0	0
1318	3	14	1	0	0	1	0	1
1319	3	14	0	1	0	1	0	1
1320	3	14	0	1	0	1	0	0
1321	3	14	0	1	0	1	0	0
1322	3	14	0	1	0	1	0	0
1323	3	14	0	1	0	1	0	1
1324	3	14	0	1	0	1	0	0
1325	3	14	0	1	0	1	0	1
1326	3	14	0	1	0	1	0	0
1327	3	14	0	1	0	1	0	1
1328	3	14	0	1	0	1	0	0
1329	3	14	0	1	0	1	0	1
1330	3	14	0	1	0	1	0	1
1331	3	14	0	1	0	1	0	0
1332	3	14	0	1	0	1	0	0
1333	3	14	0	1	0	1	0	0
1334	3	15	1	0	0	1	0	0
1335	3	15	1	0	0	1	0	1
1336	3	15	0	1	0	1	0	0
1337	3	15	0	1	0	1	0	0
1338	3	15	0	1	0	1	0	0
1339	3	15	0	1	0	1	0	0
1340	3	15	0	1	0	1	0	1
1341	3	15	0	1	0	1	0	1
1342	3	15	0	1	0	1	0	1
1343	3	15	0	1	0	1	0	0
1344	3	15	0	1	0	1	0	0
1345	3	15	0	1	0	1	0	0
1346	3	15	0	1	0	1	0	1
1347	3	15	0	1	0	1	0	1
1348	3	15	0	1	0	1	0	0
1349	3	15	0	1	0	1	0	0
1350	3	15	0	1	0	1	0	0
1351	3	16	1	0	0	1	0	1
1352	3	16	0	1	0	1	0	0
1353	3	16	0	1	0	1	0	1
1354	3	16	0	1	0	1	0	1
1355	3	16	0	1	0	1	0	0
1356	3	16	0	1	0	1	0	1
1357	3	16	0	1	0	1	0	1
1358	3	16	0	1	0	1	0	1
1359	3	16	0	1	0	1	0	1
1360	3	16	0	1	0	1	0	0
1361	3	16	0	1	0	1	0	1
1362	3	16	0	1	0	1	0	1
1363	3	16	0	1	0	1	0	0
1364	3	16	0	1	0	1	0	0
1365	3	16	0	1	0	1	0	0
1366	3	16	0	1	0	1	0	0
1367	3	17	1	0	0	1	0	0
1368	3	17	1	0	0	1	0	1
1369	3	17	0	1	0	1	0	1
1370	3	17	0	1	0	1	0	0
1371	3	17	0	1	0	1	0	0
1372	3	17	0	1	0	1	0	0
1373	3	17	0	1	0	1	0	1
1374	3	17	0	1	0	1	0	1
1375	3	17	0	1	0	1	0	0
1376	3	17	0	1	0	1	0	0
1377	3	17	0	1	0	1	0	0
1378	3	17	0	1	0	1	0	0
1379	3	17	0	1	0	1	0	0
1380	3	17	0	1	0	1	0	0
1381	3	17	0	1	0	1	0	0
1382	3	17	0	1	0	1	0	0
1383	3	17	0	1	0	1	0	0
1384	3	18	1	0	0	1	0	1
1385	3	18	0	1	0	1	0	0
1386	3	18	0	1	0	1	0	0
1387	3	18	0	1	0	1	0	1
1388	3	18	0	1	0	1	0	1
1389	3	18	0	1	0	1	0	1
1390	3	18	0	1	0	1	0	1
1391	3	18	0	1	0	1	0	0
1392	3	18	0	1	0	1	0	0
1393	3	18	0	1	0	1	0	0
1394	3	18	0	1	0	1	0	1
1395	3	18	0	1	0	1	0	0
1396	3	18	0	1	0	1	0	1
1397	3	18	0	1	0	1	0	0
1398	3	18	0	1	0	1	0	0
1399	3	18	0	1	0	1	0	0
1400	3	19	1	0	0	1	0	0
1401	3	19	1	0	0	1	0	0
1402	3	19	1	0	0	1	0	0
1403	3	19	1	0	0	1	0	1
1404	3	19	0	1	0	1	0	0
1405	3	19	0	1	0	1	0	0
1406	3	19	0	1	0	1	0	0
1407	3	19	0	1	0	1	0	0
1408	3	19	0	1	0	1	0	0
1409	3	19	0	1	0	1	0	0
1410	3	19	0	1	0	1	0	0
1411	3	19	0	1	0	1	0	0
1412	3	19	0	1	0	1	0	1
1413	3	19	0	1	0	1	0	0
1414	3	19	0	1	0	1	0	0
1415	3	19	0	1	0	1	0	1
1416	3	19	0	1	0	1	0	0
1417	3	19	0	1	0	1	0	0
1418	3	19	0	1	0	1	0	0
1419	3	20	1	0	0	1	0	1
1420	3	20	0	1	0	1	0	1
1421	3	20	0	1	0	1	0	0
1422	3	20	0	1	0	1	0	0
1423	3	20	0	1	0	1	0	1
1424	3	20	0	1	0	1	0	0
1425	3	20	0	1	0	1	0	0
1426	3	20	0	1	0	1	0	0
1427	3	20	0	1	0	1	0	1
1428	3	20	0	1	0	1	0	0
1429	3	20	0	1	0	1	0	0
1430	3	20	0	1	0	1	0	0
1431	3	20	0	1	0	1	0	0
1432	3	20	0	1	0	1	0	0
1433	3	20	0	1	0	1	0	0
1434	3	20	0	1	0	1	0	0
1435	3	21	1	0	0	1	0	1
1436	3	21	0	1	0	1	0	1
1437	3	21	0	1	0	1	0	0
1438	3	21	0	1	0	1	0	0
1439	3	21	0	1	0	1	0	1
1440	3	21	0	1	0	1	0	0
1441	3	21	0	1	0	1	0	0
1442	3	21	0	1	0	1	0	0
1443	3	21	0	1	0	1	0	1
1444	3	21	0	1	0	1	0	0
1445	3	21	0	1	0	1	0	0
1446	3	21	0	1	0	1	0	1
1447	3	21	0	1	0	1	0	1
1448	3	21	0	1	0	1	0	0
1449	3	21	0	1	0	1	0	1
1450	3	21	0	1	0	1	0	0
1451	3	22	1	0	0	1	0	1
1452	3	22	0	1	0	1	0	1
1453	3	22	0	1	0	1	0	1
1454	3	22	0	1	0	1	0	1
1455	3	22	0	1	0	1	0	0
1456	3	22	0	1	0	1	0	0
1457	3	22	0	1	0	1	0	1
1458	3	22	0	1	0	1	0	0
1459	3	22	0	1	0	1	0	0
1460	3	22	0	1	0	1	0	0
1461	3	22	0	1	0	1	0	1
1462	3	22	0	1	0	1	0	0
1463	3	22	0	1	0	1	0	0
1464	3	22	0	1	0	1	0	0
1465	3	22	0	1	0	1	0	0
1466	3	22	0	1	0	1	0	0
1467	3	23	1	0	0	1	0	1
1468	3	23	0	1	0	1	0	1
1469	3	23	0	1	0	1	0	0
1470	3	23	0	1	0	1	0	0
1471	3	23	0	1	0	1	0	0
1472	3	23	0	1	0	1	0	0
1473	3	23	0	1	0	1	0	0
1474	3	23	0	1	0	1	0	0
1475	3	23	0	1	0	1	0	0
1476	3	23	0	1	0	1	0	0
1477	3	23	0	1	0	1	0	0
1478	3	23	0	1	0	1	0	0
1479	3	23	0	1	0	1	0	0
1480	3	23	0	1	0	1	0	0
1481	3	23	0	1	0	1	0	0
1482	3	23	0	1	0	1	0	0
1483	3	24	1	0	0	1	0	1
1484	3	24	0	1	0	1	0	0
1485	3	24	0	1	0	1	0	0
1486	3	24	0	1	0	1	0	0
1487	3	24	0	1	0	1	0	0
1488	3	24	0	1	0	1	0	0
1489	3	24	0	1	0	1	0	0
1490	3	24	0	1	0	1	0	0
1491	3	24	0	1	0	1	0	1
1492	3	24	0	1	0	1	0	0
1493	3	24	0	1	0	1	0	0
1494	3	24	0	1	0	1	0	0
1495	3	24	0	1	0	1	0	0
1496	3	24	0	1	0	1	0	0
1497	3	24	0	1	0	1	0	0
1498	3	24	0	1	0	1	0	0
1499	3	25	1	0	0	1	0	1
1500	3	25	0	1	0	1	0	0
1501	3	25	0	1	0	1	0	0
1502	3	25	0	1	0	1	0	0
1503	3	25	0	1	0	1	0	0
1504	3	25	0	1	0	1	0	0
1505	3	25	0	1	0	1	0	0
1506	3	25	0	1	0	1	0	0
1507	3	25	0	1	0	1	0	0
1508	3	25	0	1	0	1	0	0
1509	3	25	0	1	0	1	0	0
1510	3	25	0	1	0	1	0	0
1511	3	25	0	1	0	1	0	0
1512	3	25	0	1	0	1	0	0
1513	3	25	0	1	0	1	0	0
1514	3	25	0	1	0	1	0	0
1515	3	999	0	0	0	0	1	0
1516	4	0	0	0	0	1	0	0
1517	4	0	0	0	0	1	0	0
1518	4	0	0	0	0	1	0	0
1519	4	0	0	0	0	1	0	0
1520	4	0	0	0	0	1	0	0
1521	4	1	1	0	0	1	0	0
1522	4	1	1	0	0	1	0	0
1523	4	1	1	0	0	1	0	0
1524	4	1	1	0	0	1	0	0
1525	4	1	1	0	0	1	0	0
1526	4	1	1	0	0	1	0	0
1527	4	1	1	0	1	1	0	1
1528	4	1	0	1	0	1	0	1
1529	4	1	0	1	0	1	0	0
1530	4	1	0	1	0	1	0	0
1531	4	1	0	1	0	1	0	0
1532	4	1	0	1	0	1	0	0
1533	4	1	0	1	0	1	0	0
1534	4	1	0	1	0	1	0	0
1535	4	1	0	1	0	1	0	1
1536	4	1	0	1	0	1	0	0
1537	4	1	0	1	0	1	0	0
1538	4	1	0	1	0	1	0	0
1539	4	1	0	1	0	1	0	0
1540	4	1	0	1	0	1	0	0
1541	4	1	0	1	0	1	0	1
1542	4	1	0	1	0	1	0	0
1543	4	2	1	0	0	1	0	0
1544	4	2	1	0	0	1	0	0
1545	4	2	1	0	0	1	0	0
1546	4	2	1	0	0	1	0	0
1547	4	2	1	0	0	1	0	0
1548	4	2	1	0	0	1	0	0
1549	4	2	1	0	1	1	0	1
1550	4	2	0	1	0	1	0	0
1551	4	2	0	1	0	1	0	0
1552	4	2	0	1	0	1	0	0
1553	4	2	0	1	0	1	0	0
1554	4	2	0	1	0	1	0	0
1555	4	2	0	1	0	1	0	0
1556	4	2	0	1	0	1	0	0
1557	4	2	0	1	0	1	0	0
1558	4	2	0	1	0	1	0	0
1559	4	2	0	1	0	1	0	0
1560	4	2	0	1	0	1	0	0
1561	4	2	0	1	0	1	0	0
1562	4	2	0	1	0	1	0	0
1563	4	2	0	1	0	1	0	0
1564	4	2	0	1	0	1	0	0
1565	4	3	1	0	0	1	0	0
1566	4	3	1	0	0	1	0	0
1567	4	3	1	0	0	1	0	0
1568	4	3	1	0	0	1	0	0
1569	4	3	1	0	0	1	0	0
1570	4	3	1	0	0	1	0	0
1571	4	3	1	0	1	1	0	1
1572	4	3	0	1	0	1	0	1
1573	4	3	0	1	0	1	0	0
1574	4	3	0	1	0	1	0	0
1575	4	3	0	1	0	1	0	1
1576	4	3	0	1	0	1	0	0
1577	4	3	0	1	0	1	0	1
1578	4	3	0	1	0	1	0	0
1579	4	3	0	1	0	1	0	1
1580	4	3	0	1	0	1	0	0
1581	4	3	0	1	0	1	0	1
1582	4	3	0	1	0	1	0	0
1583	4	3	0	1	0	1	0	0
1584	4	3	0	1	0	1	0	0
1585	4	3	0	1	0	1	0	1
1586	4	3	0	1	0	1	0	1
1587	4	4	1	0	0	1	0	0
1588	4	4	1	0	0	1	0	0
1589	4	4	1	0	0	1	0	0
1590	4	4	1	0	0	1	0	0
1591	4	4	1	0	0	1	0	0
1592	4	4	1	0	0	1	0	1
1593	4	4	0	1	0	1	0	1
1594	4	4	0	1	0	1	0	1
1595	4	4	0	1	0	1	0	0
1596	4	4	0	1	0	1	0	0
1597	4	4	0	1	0	1	0	0
1598	4	4	0	1	0	1	0	0
1599	4	4	0	1	0	1	0	1
1600	4	4	0	1	0	1	0	0
1601	4	4	0	1	0	1	0	1
1602	4	4	0	1	0	1	0	1
1603	4	4	0	1	0	1	0	1
1604	4	4	0	1	0	1	0	0
1605	4	4	0	1	0	1	0	1
1606	4	4	0	1	0	1	0	0
1607	4	4	0	1	0	1	0	0
1608	4	5	1	0	0	1	0	1
1609	4	5	0	1	0	1	0	0
1610	4	5	0	1	0	1	0	1
1611	4	5	0	1	0	1	0	1
1612	4	5	0	1	0	1	0	1
1613	4	5	0	1	0	1	0	1
1614	4	5	0	1	0	1	0	1
1615	4	5	0	1	0	1	0	1
1616	4	5	0	1	0	1	0	1
1617	4	5	0	1	0	1	0	1
1618	4	5	0	1	0	1	0	1
1619	4	5	0	1	0	1	0	1
1620	4	5	0	1	0	1	0	0
1621	4	5	0	1	0	1	0	0
1622	4	5	0	1	0	1	0	0
1623	4	5	0	1	0	1	0	0
1624	4	6	1	0	0	1	0	0
1625	4	6	1	0	0	1	0	1
1626	4	6	0	1	0	1	0	0
1627	4	6	0	1	0	1	0	1
1628	4	6	0	1	0	1	0	0
1629	4	6	0	1	0	1	0	1
1630	4	6	0	1	0	1	0	0
1631	4	6	0	1	0	1	0	0
1632	4	6	0	1	0	1	0	0
1633	4	6	0	1	0	1	0	1
1634	4	6	0	1	0	1	0	0
1635	4	6	0	1	0	1	0	0
1636	4	6	0	1	0	1	0	0
1637	4	6	0	1	0	1	0	0
1638	4	6	0	1	0	1	0	0
1639	4	6	0	1	0	1	0	0
1640	4	6	0	1	0	1	0	0
1641	4	7	1	0	0	1	0	1
1642	4	7	0	1	0	1	0	1
1643	4	7	0	1	0	1	0	0
1644	4	7	0	1	0	1	0	1
1645	4	7	0	1	0	1	0	1
1646	4	7	0	1	0	1	0	0
1647	4	7	0	1	0	1	0	1
1648	4	7	0	1	0	1	0	0
1649	4	7	0	1	0	1	0	0
1650	4	7	0	1	0	1	0	1
1651	4	7	0	1	0	1	0	1
1652	4	7	0	1	0	1	0	0
1653	4	7	0	1	0	1	0	0
1654	4	7	0	1	0	1	0	1
1655	4	7	0	1	0	1	0	0
1656	4	7	0	1	0	1	0	0
1657	4	8	1	0	0	1	0	1
1658	4	8	0	1	0	1	0	0
1659	4	8	0	1	0	1	0	0
1660	4	8	0	1	0	1	0	1
1661	4	8	0	1	0	1	0	0
1662	4	8	0	1	0	1	0	1
1663	4	8	0	1	0	1	0	1
1664	4	8	0	1	0	1	0	0
1665	4	8	0	1	0	1	0	0
1666	4	8	0	1	0	1	0	0
1667	4	8	0	1	0	1	0	0
1668	4	8	0	1	0	1	0	0
1669	4	8	0	1	0	1	0	0
1670	4	8	0	1	0	1	0	0
1671	4	8	0	1	0	1	0	0
1672	4	8	0	1	0	1	0	0
1673	4	9	1	0	0	1	0	1
1674	4	9	0	1	0	1	0	0
1675	4	9	0	1	0	1	0	0
1676	4	9	0	1	0	1	0	0
1677	4	9	0	1	0	1	0	1
1678	4	9	0	1	0	1	0	0
1679	4	9	0	1	0	1	0	0
1680	4	9	0	1	0	1	0	0
1681	4	9	0	1	0	1	0	0
1682	4	9	0	1	0	1	0	0
1683	4	9	0	1	0	1	0	0
1684	4	9	0	1	0	1	0	0
1685	4	9	0	1	0	1	0	0
1686	4	9	0	1	0	1	0	0
1687	4	9	0	1	0	1	0	0
1688	4	9	0	1	0	1	0	0
1689	4	10	1	0	0	1	0	1
1690	4	10	0	1	0	1	0	1
1691	4	10	0	1	0	1	0	0
1692	4	10	0	1	0	1	0	0
1693	4	10	0	1	0	1	0	0
1694	4	10	0	1	0	1	0	0
1695	4	10	0	1	0	1	0	0
1696	4	10	0	1	0	1	0	0
1697	4	10	0	1	0	1	0	0
1698	4	10	0	1	0	1	0	0
1699	4	10	0	1	0	1	0	0
1700	4	10	0	1	0	1	0	0
1701	4	10	0	1	0	1	0	0
1702	4	10	0	1	0	1	0	0
1703	4	10	0	1	0	1	0	0
1704	4	10	0	1	0	1	0	0
1705	4	11	1	0	0	1	0	1
1706	4	11	0	1	0	1	0	0
1707	4	11	0	1	0	1	0	0
1708	4	11	0	1	0	1	0	0
1709	4	11	0	1	0	1	0	0
1710	4	11	0	1	0	1	0	0
1711	4	11	0	1	0	1	0	0
1712	4	11	0	1	0	1	0	0
1713	4	11	0	1	0	1	0	0
1714	4	11	0	1	0	1	0	0
1715	4	11	0	1	0	1	0	0
1716	4	11	0	1	0	1	0	0
1717	4	11	0	1	0	1	0	0
1718	4	11	0	1	0	1	0	0
1719	4	11	0	1	0	1	0	0
1720	4	11	0	1	0	1	0	0
1721	4	12	1	0	0	1	0	0
1722	4	12	1	0	0	1	0	0
1723	4	12	1	0	0	1	0	0
1724	4	12	1	0	0	1	0	1
1725	4	12	0	1	0	1	0	0
1726	4	12	0	1	0	1	0	0
1727	4	12	0	1	0	1	0	0
1728	4	12	0	1	0	1	0	0
1729	4	12	0	1	0	1	0	0
1730	4	12	0	1	0	1	0	0
1731	4	12	0	1	0	1	0	0
1732	4	12	0	1	0	1	0	0
1733	4	12	0	1	0	1	0	0
1734	4	12	0	1	0	1	0	0
1735	4	12	0	1	0	1	0	0
1736	4	12	0	1	0	1	0	0
1737	4	12	0	1	0	1	0	0
1738	4	12	0	1	0	1	0	0
1739	4	12	0	1	0	1	0	0
1740	4	13	1	0	0	1	0	0
1741	4	13	1	0	0	1	0	1
1742	4	13	0	1	0	1	0	0
1743	4	13	0	1	0	1	0	0
1744	4	13	0	1	0	1	0	0
1745	4	13	0	1	0	1	0	0
1746	4	13	0	1	0	1	0	0
1747	4	13	0	1	0	1	0	0
1748	4	13	0	1	0	1	0	0
1749	4	13	0	1	0	1	0	0
1750	4	13	0	1	0	1	0	0
1751	4	13	0	1	0	1	0	0
1752	4	13	0	1	0	1	0	0
1753	4	13	0	1	0	1	0	0
1754	4	13	0	1	0	1	0	0
1755	4	13	0	1	0	1	0	0
1756	4	13	0	1	0	1	0	0
1757	4	14	1	0	0	1	0	1
1758	4	14	0	1	0	1	0	1
1759	4	14	0	1	0	1	0	0
1760	4	14	0	1	0	1	0	0
1761	4	14	0	1	0	1	0	0
1762	4	14	0	1	0	1	0	0
1763	4	14	0	1	0	1	0	0
1764	4	14	0	1	0	1	0	0
1765	4	14	0	1	0	1	0	0
1766	4	14	0	1	0	1	0	0
1767	4	14	0	1	0	1	0	0
1768	4	14	0	1	0	1	0	0
1769	4	14	0	1	0	1	0	0
1770	4	14	0	1	0	1	0	0
1771	4	14	0	1	0	1	0	0
1772	4	14	0	1	0	1	0	0
1773	4	15	1	0	0	1	0	0
1774	4	15	1	0	0	1	0	0
1775	4	15	1	0	0	1	0	0
1776	4	15	1	0	0	1	0	0
1777	4	15	1	0	0	1	0	0
1778	4	15	1	0	0	1	0	1
1779	4	15	0	1	0	1	0	0
1780	4	15	0	1	0	1	0	0
1781	4	15	0	1	0	1	0	0
1782	4	15	0	1	0	1	0	0
1783	4	15	0	1	0	1	0	0
1784	4	15	0	1	0	1	0	0
1785	4	15	0	1	0	1	0	0
1786	4	15	0	1	0	1	0	0
1787	4	15	0	1	0	1	0	0
1788	4	15	0	1	0	1	0	0
1789	4	15	0	1	0	1	0	0
1790	4	15	0	1	0	1	0	0
1791	4	15	0	1	0	1	0	0
1792	4	15	0	1	0	1	0	0
1793	4	15	0	1	0	1	0	0
1794	4	16	1	0	0	1	0	0
1795	4	16	1	0	0	1	0	0
1796	4	16	1	0	0	1	0	0
1797	4	16	1	0	0	1	0	1
1798	4	16	0	1	0	1	0	1
1799	4	16	0	1	0	1	0	0
1800	4	16	0	1	0	1	0	0
1801	4	16	0	1	0	1	0	0
1802	4	16	0	1	0	1	0	0
1803	4	16	0	1	0	1	0	0
1804	4	16	0	1	0	1	0	0
1805	4	16	0	1	0	1	0	0
1806	4	16	0	1	0	1	0	0
1807	4	16	0	1	0	1	0	0
1808	4	16	0	1	0	1	0	0
1809	4	16	0	1	0	1	0	0
1810	4	16	0	1	0	1	0	0
1811	4	16	0	1	0	1	0	0
1812	4	16	0	1	0	1	0	0
1813	4	17	1	0	0	1	0	1
1814	4	17	0	1	0	1	0	0
1815	4	17	0	1	0	1	0	0
1816	4	17	0	1	0	1	0	0
1817	4	17	0	1	0	1	0	0
1818	4	17	0	1	0	1	0	0
1819	4	17	0	1	0	1	0	0
1820	4	17	0	1	0	1	0	0
1821	4	17	0	1	0	1	0	0
1822	4	17	0	1	0	1	0	0
1823	4	17	0	1	0	1	0	0
1824	4	17	0	1	0	1	0	0
1825	4	17	0	1	0	1	0	0
1826	4	17	0	1	0	1	0	0
1827	4	17	0	1	0	1	0	0
1828	4	17	0	1	0	1	0	0
1829	4	18	1	0	0	1	0	0
1830	4	18	1	0	0	1	0	0
1831	4	18	1	0	0	1	0	0
1832	4	18	1	0	0	1	0	0
1833	4	18	1	0	0	1	0	1
1834	4	18	0	1	0	1	0	0
1835	4	18	0	1	0	1	0	0
1836	4	18	0	1	0	1	0	0
1837	4	18	0	1	0	1	0	0
1838	4	18	0	1	0	1	0	0
1839	4	18	0	1	0	1	0	0
1840	4	18	0	1	0	1	0	0
1841	4	18	0	1	0	1	0	0
1842	4	18	0	1	0	1	0	0
1843	4	18	0	1	0	1	0	0
1844	4	18	0	1	0	1	0	0
1845	4	18	0	1	0	1	0	0
1846	4	18	0	1	0	1	0	0
1847	4	18	0	1	0	1	0	0
1848	4	18	0	1	0	1	0	0
1849	4	19	1	0	0	1	0	0
1850	4	19	1	0	0	1	0	0
1851	4	19	1	0	0	1	0	0
1852	4	19	1	0	0	1	0	0
1853	4	19	1	0	0	1	0	0
1854	4	19	1	0	0	1	0	0
1855	4	19	1	0	1	1	0	1
1856	4	19	0	1	0	1	0	0
1857	4	19	0	1	0	1	0	0
1858	4	19	0	1	0	1	0	1
1859	4	19	0	1	0	1	0	0
1860	4	19	0	1	0	1	0	1
1861	4	19	0	1	0	1	0	0
1862	4	19	0	1	0	1	0	0
1863	4	19	0	1	0	1	0	0
1864	4	19	0	1	0	1	0	0
1865	4	19	0	1	0	1	0	0
1866	4	19	0	1	0	1	0	0
1867	4	19	0	1	0	1	0	0
1868	4	19	0	1	0	1	0	1
1869	4	19	0	1	0	1	0	0
1870	4	19	0	1	0	1	0	0
1871	4	20	1	0	0	1	0	0
1872	4	20	1	0	0	1	0	1
1873	4	20	0	1	0	1	0	0
1874	4	20	0	1	0	1	0	0
1875	4	20	0	1	0	1	0	0
1876	4	20	0	1	0	1	0	0
1877	4	20	0	1	0	1	0	1
1878	4	20	0	1	0	1	0	0
1879	4	20	0	1	0	1	0	0
1880	4	20	0	1	0	1	0	0
1881	4	20	0	1	0	1	0	0
1882	4	20	0	1	0	1	0	0
1883	4	20	0	1	0	1	0	0
1884	4	20	0	1	0	1	0	0
1885	4	20	0	1	0	1	0	0
1886	4	20	0	1	0	1	0	0
1887	4	20	0	1	0	1	0	0
1888	4	21	1	0	0	1	0	0
1889	4	21	1	0	0	1	0	1
1890	4	21	0	1	0	1	0	0
1891	4	21	0	1	0	1	0	0
1892	4	21	0	1	0	1	0	0
1893	4	21	0	1	0	1	0	0
1894	4	21	0	1	0	1	0	0
1895	4	21	0	1	0	1	0	0
1896	4	21	0	1	0	1	0	1
1897	4	21	0	1	0	1	0	0
1898	4	21	0	1	0	1	0	0
1899	4	21	0	1	0	1	0	0
1900	4	21	0	1	0	1	0	0
1901	4	21	0	1	0	1	0	0
1902	4	21	0	1	0	1	0	0
1903	4	21	0	1	0	1	0	0
1904	4	21	0	1	0	1	0	0
1905	4	22	1	0	0	1	0	0
1906	4	22	1	0	0	1	0	0
1907	4	22	1	0	0	1	0	0
1908	4	22	1	0	0	1	0	0
1909	4	22	1	0	0	1	0	0
1910	4	22	1	0	0	1	0	0
1911	4	22	1	0	1	1	0	1
1912	4	22	0	1	0	1	0	1
1913	4	22	0	1	0	1	0	0
1914	4	22	0	1	0	1	0	0
1915	4	22	0	1	0	1	0	0
1916	4	22	0	1	0	1	0	0
1917	4	22	0	1	0	1	0	0
1918	4	22	0	1	0	1	0	0
1919	4	22	0	1	0	1	0	0
1920	4	22	0	1	0	1	0	0
1921	4	22	0	1	0	1	0	0
1922	4	22	0	1	0	1	0	0
1923	4	22	0	1	0	1	0	0
1924	4	22	0	1	0	1	0	0
1925	4	22	0	1	0	1	0	0
1926	4	22	0	1	0	1	0	0
1927	4	23	1	0	0	1	0	0
1928	4	23	1	0	0	1	0	0
1929	4	23	1	0	0	1	0	1
1930	4	23	0	1	0	1	0	0
1931	4	23	0	1	0	1	0	1
1932	4	23	0	1	0	1	0	1
1933	4	23	0	1	0	1	0	0
1934	4	23	0	1	0	1	0	0
1935	4	23	0	1	0	1	0	0
1936	4	23	0	1	0	1	0	0
1937	4	23	0	1	0	1	0	0
1938	4	23	0	1	0	1	0	0
1939	4	23	0	1	0	1	0	1
1940	4	23	0	1	0	1	0	0
1941	4	23	0	1	0	1	0	0
1942	4	23	0	1	0	1	0	1
1943	4	23	0	1	0	1	0	0
1944	4	23	0	1	0	1	0	0
1945	4	24	1	0	0	1	0	1
1946	4	24	0	1	0	1	0	0
1947	4	24	0	1	0	1	0	0
1948	4	24	0	1	0	1	0	0
1949	4	24	0	1	0	1	0	0
1950	4	24	0	1	0	1	0	0
1951	4	24	0	1	0	1	0	0
1952	4	24	0	1	0	1	0	0
1953	4	24	0	1	0	1	0	0
1954	4	24	0	1	0	1	0	0
1955	4	24	0	1	0	1	0	0
1956	4	24	0	1	0	1	0	0
1957	4	24	0	1	0	1	0	0
1958	4	24	0	1	0	1	0	0
1959	4	24	0	1	0	1	0	0
1960	4	24	0	1	0	1	0	0
1961	4	25	1	0	0	1	0	1
1962	4	25	0	1	0	1	0	0
1963	4	25	0	1	0	1	0	0
1964	4	25	0	1	0	1	0	0
1965	4	25	0	1	0	1	0	0
1966	4	25	0	1	0	1	0	0
1967	4	25	0	1	0	1	0	0
1968	4	25	0	1	0	1	0	0
1969	4	25	0	1	0	1	0	0
1970	4	25	0	1	0	1	0	0
1971	4	25	0	1	0	1	0	0
1972	4	25	0	1	0	1	0	0
1973	4	25	0	1	0	1	0	0
1974	4	25	0	1	0	1	0	0
1975	4	25	0	1	0	1	0	0
1976	4	25	0	1	0	1	0	0
1977	4	999	0	0	0	0	1	0
1978	5	0	0	0	0	1	0	0
1979	5	0	0	0	0	1	0	0
1980	5	0	0	0	0	1	0	0
1981	5	0	0	0	0	1	0	0
1982	5	0	0	0	0	1	0	0
1983	5	1	1	0	0	1	0	0
1984	5	1	1	0	0	1	0	0
1985	5	1	1	0	0	1	0	0
1986	5	1	1	0	0	1	0	0
1987	5	1	1	0	0	1	0	0
1988	5	1	1	0	0	1	0	0
1989	5	1	1	0	1	1	0	1
1990	5	1	0	1	0	1	0	0
1991	5	1	0	1	0	1	0	1
1992	5	1	0	1	0	1	0	0
1993	5	1	0	1	0	1	0	0
1994	5	1	0	1	0	1	0	1
1995	5	1	0	1	0	1	0	0
1996	5	1	0	1	0	1	0	0
1997	5	1	0	1	0	1	0	0
1998	5	1	0	1	0	1	0	0
1999	5	1	0	1	0	1	0	0
[truncated: 3,604 more rows]
