# Supplementary material for: Dataset of active avoidance in Wistar-Kyoto and Sprague Dawley rats: Experimental data and reinforcement learning model code and output
Source: Data Brief. 2020 Jul 25;32:106074. doi: 10.1016/j.dib.2020.106074 (PMC7451822; doi:10.1016/j.dib.2020.106074)
Supplement: Supplementary file 1 [file mmc1.zip › ratRL_datafiles_Model_InputOutput/S40.csv]

Timestep	Session	Trial	Danger	Safety	Shock	Chamber	Homecage	Leverpress
1	1	0	0	0	0	1	0	0
2	1	0	0	0	0	1	0	0
3	1	0	0	0	0	1	0	0
4	1	0	0	0	0	1	0	0
5	1	0	0	0	0	1	0	1
6	1	1	1	0	0	1	0	0
7	1	1	1	0	0	1	0	0
8	1	1	1	0	0	1	0	0
9	1	1	1	0	0	1	0	0
10	1	1	1	0	0	1	0	0
11	1	1	1	0	0	1	0	0
12	1	1	1	0	1	1	0	0
13	1	1	1	0	1	1	0	0
14	1	1	1	0	1	1	0	0
15	1	1	1	0	1	1	0	0
16	1	1	1	0	1	1	0	0
17	1	1	1	0	1	1	0	0
18	1	1	0	1	0	1	0	0
19	1	1	0	1	0	1	0	0
20	1	1	0	1	0	1	0	0
21	1	1	0	1	0	1	0	0
22	1	1	0	1	0	1	0	0
23	1	1	0	1	0	1	0	0
24	1	1	0	1	0	1	0	0
25	1	1	0	1	0	1	0	0
26	1	1	0	1	0	1	0	0
27	1	1	0	1	0	1	0	0
28	1	1	0	1	0	1	0	0
29	1	1	0	1	0	1	0	0
30	1	1	0	1	0	1	0	0
31	1	1	0	1	0	1	0	0
32	1	1	0	1	0	1	0	0
33	1	2	1	0	0	1	0	0
34	1	2	1	0	0	1	0	0
35	1	2	1	0	0	1	0	0
36	1	2	1	0	0	1	0	0
37	1	2	1	0	0	1	0	0
38	1	2	1	0	0	1	0	0
39	1	2	1	0	1	1	0	0
40	1	2	1	0	1	1	0	0
41	1	2	1	0	1	1	0	0
42	1	2	1	0	1	1	0	0
43	1	2	1	0	1	1	0	0
44	1	2	1	0	1	1	0	0
45	1	2	0	1	0	1	0	0
46	1	2	0	1	0	1	0	0
47	1	2	0	1	0	1	0	0
48	1	2	0	1	0	1	0	0
49	1	2	0	1	0	1	0	0
50	1	2	0	1	0	1	0	0
51	1	2	0	1	0	1	0	0
52	1	2	0	1	0	1	0	0
53	1	2	0	1	0	1	0	0
54	1	2	0	1	0	1	0	0
55	1	2	0	1	0	1	0	0
56	1	2	0	1	0	1	0	0
57	1	2	0	1	0	1	0	0
58	1	2	0	1	0	1	0	0
59	1	2	0	1	0	1	0	0
60	1	3	1	0	0	1	0	0
61	1	3	1	0	0	1	0	0
62	1	3	1	0	0	1	0	0
63	1	3	1	0	0	1	0	0
64	1	3	1	0	0	1	0	0
65	1	3	1	0	0	1	0	0
66	1	3	1	0	1	1	0	1
67	1	3	0	1	0	1	0	0
68	1	3	0	1	0	1	0	0
69	1	3	0	1	0	1	0	0
70	1	3	0	1	0	1	0	0
71	1	3	0	1	0	1	0	0
72	1	3	0	1	0	1	0	0
73	1	3	0	1	0	1	0	0
74	1	3	0	1	0	1	0	0
75	1	3	0	1	0	1	0	0
76	1	3	0	1	0	1	0	0
77	1	3	0	1	0	1	0	0
78	1	3	0	1	0	1	0	0
79	1	3	0	1	0	1	0	0
80	1	3	0	1	0	1	0	0
81	1	3	0	1	0	1	0	0
82	1	4	1	0	0	1	0	0
83	1	4	1	0	0	1	0	0
84	1	4	1	0	0	1	0	0
85	1	4	1	0	0	1	0	0
86	1	4	1	0	0	1	0	0
87	1	4	1	0	0	1	0	0
88	1	4	1	0	1	1	0	0
89	1	4	1	0	1	1	0	0
90	1	4	1	0	1	1	0	0
91	1	4	1	0	1	1	0	0
92	1	4	1	0	1	1	0	0
93	1	4	1	0	1	1	0	0
94	1	4	0	1	0	1	0	0
95	1	4	0	1	0	1	0	0
96	1	4	0	1	0	1	0	0
97	1	4	0	1	0	1	0	0
98	1	4	0	1	0	1	0	0
99	1	4	0	1	0	1	0	0
100	1	4	0	1	0	1	0	0
101	1	4	0	1	0	1	0	0
102	1	4	0	1	0	1	0	0
103	1	4	0	1	0	1	0	0
104	1	4	0	1	0	1	0	0
105	1	4	0	1	0	1	0	0
106	1	4	0	1	0	1	0	0
107	1	4	0	1	0	1	0	0
108	1	4	0	1	0	1	0	0
109	1	5	1	0	0	1	0	0
110	1	5	1	0	0	1	0	0
111	1	5	1	0	0	1	0	0
112	1	5	1	0	0	1	0	0
113	1	5	1	0	0	1	0	0
114	1	5	1	0	0	1	0	0
115	1	5	1	0	1	1	0	0
116	1	5	1	0	1	1	0	0
117	1	5	1	0	1	1	0	0
118	1	5	1	0	1	1	0	0
119	1	5	1	0	1	1	0	0
120	1	5	1	0	1	1	0	0
121	1	5	0	1	0	1	0	0
122	1	5	0	1	0	1	0	0
123	1	5	0	1	0	1	0	0
124	1	5	0	1	0	1	0	0
125	1	5	0	1	0	1	0	0
126	1	5	0	1	0	1	0	0
127	1	5	0	1	0	1	0	0
128	1	5	0	1	0	1	0	0
129	1	5	0	1	0	1	0	0
130	1	5	0	1	0	1	0	0
131	1	5	0	1	0	1	0	0
132	1	5	0	1	0	1	0	0
133	1	5	0	1	0	1	0	0
134	1	5	0	1	0	1	0	0
135	1	5	0	1	0	1	0	0
136	1	6	1	0	0	1	0	0
137	1	6	1	0	0	1	0	0
138	1	6	1	0	0	1	0	0
139	1	6	1	0	0	1	0	0
140	1	6	1	0	0	1	0	0
141	1	6	1	0	0	1	0	0
142	1	6	1	0	1	1	0	0
143	1	6	1	0	1	1	0	0
144	1	6	1	0	1	1	0	0
145	1	6	1	0	1	1	0	1
146	1	6	0	1	0	1	0	1
147	1	6	0	1	0	1	0	1
148	1	6	0	1	0	1	0	1
149	1	6	0	1	0	1	0	1
150	1	6	0	1	0	1	0	1
151	1	6	0	1	0	1	0	1
152	1	6	0	1	0	1	0	1
153	1	6	0	1	0	1	0	1
154	1	6	0	1	0	1	0	1
155	1	6	0	1	0	1	0	1
156	1	6	0	1	0	1	0	1
157	1	6	0	1	0	1	0	1
158	1	6	0	1	0	1	0	1
159	1	6	0	1	0	1	0	0
160	1	6	0	1	0	1	0	1
161	1	7	1	0	0	1	0	1
162	1	7	0	1	0	1	0	1
163	1	7	0	1	0	1	0	0
164	1	7	0	1	0	1	0	1
165	1	7	0	1	0	1	0	1
166	1	7	0	1	0	1	0	0
167	1	7	0	1	0	1	0	1
168	1	7	0	1	0	1	0	1
169	1	7	0	1	0	1	0	1
170	1	7	0	1	0	1	0	1
171	1	7	0	1	0	1	0	0
172	1	7	0	1	0	1	0	1
173	1	7	0	1	0	1	0	0
174	1	7	0	1	0	1	0	0
175	1	7	0	1	0	1	0	1
176	1	7	0	1	0	1	0	1
177	1	8	1	0	0	1	0	0
178	1	8	1	0	0	1	0	1
179	1	8	0	1	0	1	0	1
180	1	8	0	1	0	1	0	1
181	1	8	0	1	0	1	0	0
182	1	8	0	1	0	1	0	1
183	1	8	0	1	0	1	0	0
184	1	8	0	1	0	1	0	1
185	1	8	0	1	0	1	0	1
186	1	8	0	1	0	1	0	1
187	1	8	0	1	0	1	0	0
188	1	8	0	1	0	1	0	1
189	1	8	0	1	0	1	0	1
190	1	8	0	1	0	1	0	1
191	1	8	0	1	0	1	0	1
192	1	8	0	1	0	1	0	1
193	1	8	0	1	0	1	0	1
194	1	9	1	0	0	1	0	0
195	1	9	1	0	0	1	0	0
196	1	9	1	0	0	1	0	1
197	1	9	0	1	0	1	0	1
198	1	9	0	1	0	1	0	1
199	1	9	0	1	0	1	0	0
200	1	9	0	1	0	1	0	0
201	1	9	0	1	0	1	0	0
202	1	9	0	1	0	1	0	0
203	1	9	0	1	0	1	0	1
204	1	9	0	1	0	1	0	1
205	1	9	0	1	0	1	0	0
206	1	9	0	1	0	1	0	1
207	1	9	0	1	0	1	0	1
208	1	9	0	1	0	1	0	1
209	1	9	0	1	0	1	0	0
210	1	9	0	1	0	1	0	1
211	1	9	0	1	0	1	0	1
212	1	10	1	0	0	1	0	0
213	1	10	1	0	0	1	0	0
214	1	10	1	0	0	1	0	0
215	1	10	1	0	0	1	0	0
216	1	10	1	0	0	1	0	0
217	1	10	1	0	0	1	0	0
218	1	10	1	0	1	1	0	1
219	1	10	0	1	0	1	0	1
220	1	10	0	1	0	1	0	1
221	1	10	0	1	0	1	0	1
222	1	10	0	1	0	1	0	0
223	1	10	0	1	0	1	0	1
224	1	10	0	1	0	1	0	1
225	1	10	0	1	0	1	0	0
226	1	10	0	1	0	1	0	1
227	1	10	0	1	0	1	0	1
228	1	10	0	1	0	1	0	1
229	1	10	0	1	0	1	0	1
230	1	10	0	1	0	1	0	0
231	1	10	0	1	0	1	0	0
232	1	10	0	1	0	1	0	1
233	1	10	0	1	0	1	0	0
234	1	11	1	0	0	1	0	0
235	1	11	1	0	0	1	0	0
236	1	11	1	0	0	1	0	0
237	1	11	1	0	0	1	0	0
238	1	11	1	0	0	1	0	0
239	1	11	1	0	0	1	0	0
240	1	11	1	0	1	1	0	1
241	1	11	0	1	0	1	0	0
242	1	11	0	1	0	1	0	0
243	1	11	0	1	0	1	0	0
244	1	11	0	1	0	1	0	0
245	1	11	0	1	0	1	0	0
246	1	11	0	1	0	1	0	0
247	1	11	0	1	0	1	0	0
248	1	11	0	1	0	1	0	0
249	1	11	0	1	0	1	0	0
250	1	11	0	1	0	1	0	0
251	1	11	0	1	0	1	0	0
252	1	11	0	1	0	1	0	0
253	1	11	0	1	0	1	0	0
254	1	11	0	1	0	1	0	0
255	1	11	0	1	0	1	0	0
256	1	12	1	0	0	1	0	0
257	1	12	1	0	0	1	0	0
258	1	12	1	0	0	1	0	0
259	1	12	1	0	0	1	0	0
260	1	12	1	0	0	1	0	0
261	1	12	1	0	0	1	0	0
262	1	12	1	0	1	1	0	1
263	1	12	0	1	0	1	0	0
264	1	12	0	1	0	1	0	1
265	1	12	0	1	0	1	0	0
266	1	12	0	1	0	1	0	0
267	1	12	0	1	0	1	0	0
268	1	12	0	1	0	1	0	0
269	1	12	0	1	0	1	0	0
270	1	12	0	1	0	1	0	0
271	1	12	0	1	0	1	0	1
272	1	12	0	1	0	1	0	0
273	1	12	0	1	0	1	0	0
274	1	12	0	1	0	1	0	1
275	1	12	0	1	0	1	0	0
276	1	12	0	1	0	1	0	0
277	1	12	0	1	0	1	0	0
278	1	13	1	0	0	1	0	0
279	1	13	1	0	0	1	0	0
280	1	13	1	0	0	1	0	1
281	1	13	0	1	0	1	0	1
282	1	13	0	1	0	1	0	0
283	1	13	0	1	0	1	0	1
284	1	13	0	1	0	1	0	0
285	1	13	0	1	0	1	0	0
286	1	13	0	1	0	1	0	0
287	1	13	0	1	0	1	0	0
288	1	13	0	1	0	1	0	0
289	1	13	0	1	0	1	0	0
290	1	13	0	1	0	1	0	0
291	1	13	0	1	0	1	0	0
292	1	13	0	1	0	1	0	1
293	1	13	0	1	0	1	0	1
294	1	13	0	1	0	1	0	1
295	1	13	0	1	0	1	0	0
296	1	14	1	0	0	1	0	1
297	1	14	0	1	0	1	0	0
298	1	14	0	1	0	1	0	0
299	1	14	0	1	0	1	0	0
300	1	14	0	1	0	1	0	0
301	1	14	0	1	0	1	0	1
302	1	14	0	1	0	1	0	0
303	1	14	0	1	0	1	0	1
304	1	14	0	1	0	1	0	1
305	1	14	0	1	0	1	0	0
306	1	14	0	1	0	1	0	1
307	1	14	0	1	0	1	0	1
308	1	14	0	1	0	1	0	1
309	1	14	0	1	0	1	0	1
310	1	14	0	1	0	1	0	1
311	1	14	0	1	0	1	0	0
312	1	15	1	0	0	1	0	0
313	1	15	1	0	0	1	0	0
314	1	15	1	0	0	1	0	0
315	1	15	1	0	0	1	0	1
316	1	15	0	1	0	1	0	1
317	1	15	0	1	0	1	0	0
318	1	15	0	1	0	1	0	0
319	1	15	0	1	0	1	0	0
320	1	15	0	1	0	1	0	0
321	1	15	0	1	0	1	0	1
322	1	15	0	1	0	1	0	1
323	1	15	0	1	0	1	0	0
324	1	15	0	1	0	1	0	1
325	1	15	0	1	0	1	0	1
326	1	15	0	1	0	1	0	0
327	1	15	0	1	0	1	0	0
328	1	15	0	1	0	1	0	0
329	1	15	0	1	0	1	0	0
330	1	15	0	1	0	1	0	0
331	1	16	1	0	0	1	0	0
332	1	16	1	0	0	1	0	0
333	1	16	1	0	0	1	0	1
334	1	16	0	1	0	1	0	1
335	1	16	0	1	0	1	0	0
336	1	16	0	1	0	1	0	0
337	1	16	0	1	0	1	0	0
338	1	16	0	1	0	1	0	0
339	1	16	0	1	0	1	0	0
340	1	16	0	1	0	1	0	0
341	1	16	0	1	0	1	0	0
342	1	16	0	1	0	1	0	0
343	1	16	0	1	0	1	0	0
344	1	16	0	1	0	1	0	0
345	1	16	0	1	0	1	0	0
346	1	16	0	1	0	1	0	0
347	1	16	0	1	0	1	0	0
348	1	16	0	1	0	1	0	0
349	1	17	1	0	0	1	0	0
350	1	17	1	0	0	1	0	0
351	1	17	1	0	0	1	0	0
352	1	17	1	0	0	1	0	1
353	1	17	0	1	0	1	0	1
354	1	17	0	1	0	1	0	0
355	1	17	0	1	0	1	0	0
356	1	17	0	1	0	1	0	1
357	1	17	0	1	0	1	0	0
358	1	17	0	1	0	1	0	0
359	1	17	0	1	0	1	0	0
360	1	17	0	1	0	1	0	1
361	1	17	0	1	0	1	0	1
362	1	17	0	1	0	1	0	0
363	1	17	0	1	0	1	0	0
364	1	17	0	1	0	1	0	0
365	1	17	0	1	0	1	0	1
366	1	17	0	1	0	1	0	1
367	1	17	0	1	0	1	0	0
368	1	18	1	0	0	1	0	1
369	1	18	0	1	0	1	0	1
370	1	18	0	1	0	1	0	0
371	1	18	0	1	0	1	0	0
372	1	18	0	1	0	1	0	0
373	1	18	0	1	0	1	0	0
374	1	18	0	1	0	1	0	1
375	1	18	0	1	0	1	0	0
376	1	18	0	1	0	1	0	0
377	1	18	0	1	0	1	0	0
378	1	18	0	1	0	1	0	0
379	1	18	0	1	0	1	0	0
380	1	18	0	1	0	1	0	0
381	1	18	0	1	0	1	0	0
382	1	18	0	1	0	1	0	0
383	1	18	0	1	0	1	0	0
384	1	19	1	0	0	1	0	0
385	1	19	1	0	0	1	0	0
386	1	19	1	0	0	1	0	1
387	1	19	0	1	0	1	0	1
388	1	19	0	1	0	1	0	0
389	1	19	0	1	0	1	0	0
390	1	19	0	1	0	1	0	0
391	1	19	0	1	0	1	0	0
392	1	19	0	1	0	1	0	1
393	1	19	0	1	0	1	0	0
394	1	19	0	1	0	1	0	0
395	1	19	0	1	0	1	0	0
396	1	19	0	1	0	1	0	1
397	1	19	0	1	0	1	0	1
398	1	19	0	1	0	1	0	1
399	1	19	0	1	0	1	0	1
400	1	19	0	1	0	1	0	0
401	1	19	0	1	0	1	0	0
402	1	20	1	0	0	1	0	0
403	1	20	1	0	0	1	0	1
404	1	20	0	1	0	1	0	0
405	1	20	0	1	0	1	0	0
406	1	20	0	1	0	1	0	1
407	1	20	0	1	0	1	0	0
408	1	20	0	1	0	1	0	0
409	1	20	0	1	0	1	0	0
410	1	20	0	1	0	1	0	0
411	1	20	0	1	0	1	0	0
412	1	20	0	1	0	1	0	0
413	1	20	0	1	0	1	0	0
414	1	20	0	1	0	1	0	0
415	1	20	0	1	0	1	0	0
416	1	20	0	1	0	1	0	0
417	1	20	0	1	0	1	0	0
418	1	20	0	1	0	1	0	0
419	1	21	1	0	0	1	0	1
420	1	21	0	1	0	1	0	1
421	1	21	0	1	0	1	0	0
422	1	21	0	1	0	1	0	0
423	1	21	0	1	0	1	0	1
424	1	21	0	1	0	1	0	0
425	1	21	0	1	0	1	0	0
426	1	21	0	1	0	1	0	1
427	1	21	0	1	0	1	0	0
428	1	21	0	1	0	1	0	1
429	1	21	0	1	0	1	0	0
430	1	21	0	1	0	1	0	0
431	1	21	0	1	0	1	0	0
432	1	21	0	1	0	1	0	0
433	1	21	0	1	0	1	0	0
434	1	21	0	1	0	1	0	0
435	1	22	1	0	0	1	0	0
436	1	22	1	0	0	1	0	1
437	1	22	0	1	0	1	0	1
438	1	22	0	1	0	1	0	0
439	1	22	0	1	0	1	0	1
440	1	22	0	1	0	1	0	0
441	1	22	0	1	0	1	0	0
442	1	22	0	1	0	1	0	1
443	1	22	0	1	0	1	0	0
444	1	22	0	1	0	1	0	1
445	1	22	0	1	0	1	0	0
446	1	22	0	1	0	1	0	1
447	1	22	0	1	0	1	0	0
448	1	22	0	1	0	1	0	0
449	1	22	0	1	0	1	0	0
450	1	22	0	1	0	1	0	0
451	1	22	0	1	0	1	0	0
452	1	23	1	0	0	1	0	0
453	1	23	1	0	0	1	0	0
454	1	23	1	0	0	1	0	0
455	1	23	1	0	0	1	0	0
456	1	23	1	0	0	1	0	0
457	1	23	1	0	0	1	0	1
458	1	23	0	1	0	1	0	0
459	1	23	0	1	0	1	0	0
460	1	23	0	1	0	1	0	0
461	1	23	0	1	0	1	0	1
462	1	23	0	1	0	1	0	0
463	1	23	0	1	0	1	0	0
464	1	23	0	1	0	1	0	0
465	1	23	0	1	0	1	0	0
466	1	23	0	1	0	1	0	0
467	1	23	0	1	0	1	0	0
468	1	23	0	1	0	1	0	0
469	1	23	0	1	0	1	0	0
470	1	23	0	1	0	1	0	0
471	1	23	0	1	0	1	0	0
472	1	23	0	1	0	1	0	0
473	1	24	1	0	0	1	0	0
474	1	24	1	0	0	1	0	0
475	1	24	1	0	0	1	0	1
476	1	24	0	1	0	1	0	0
477	1	24	0	1	0	1	0	1
478	1	24	0	1	0	1	0	1
479	1	24	0	1	0	1	0	0
480	1	24	0	1	0	1	0	0
481	1	24	0	1	0	1	0	0
482	1	24	0	1	0	1	0	0
483	1	24	0	1	0	1	0	0
484	1	24	0	1	0	1	0	0
485	1	24	0	1	0	1	0	0
486	1	24	0	1	0	1	0	0
487	1	24	0	1	0	1	0	0
488	1	24	0	1	0	1	0	0
489	1	24	0	1	0	1	0	0
490	1	24	0	1	0	1	0	0
491	1	25	1	0	0	1	0	0
492	1	25	1	0	0	1	0	0
493	1	25	1	0	0	1	0	0
494	1	25	1	0	0	1	0	0
495	1	25	1	0	0	1	0	0
496	1	25	1	0	0	1	0	0
497	1	25	1	0	1	1	0	1
498	1	25	0	1	0	1	0	1
499	1	25	0	1	0	1	0	0
500	1	25	0	1	0	1	0	0
501	1	25	0	1	0	1	0	0
502	1	25	0	1	0	1	0	0
503	1	25	0	1	0	1	0	0
504	1	25	0	1	0	1	0	0
505	1	25	0	1	0	1	0	0
506	1	25	0	1	0	1	0	0
507	1	25	0	1	0	1	0	0
508	1	25	0	1	0	1	0	0
509	1	25	0	1	0	1	0	0
510	1	25	0	1	0	1	0	0
511	1	25	0	1	0	1	0	0
512	1	25	0	1	0	1	0	0
513	1	999	0	0	0	0	1	0
514	2	0	0	0	0	1	0	0
515	2	0	0	0	0	1	0	0
516	2	0	0	0	0	1	0	1
517	2	0	0	0	0	1	0	0
518	2	0	0	0	0	1	0	0
519	2	1	1	0	0	1	0	0
520	2	1	1	0	0	1	0	0
521	2	1	1	0	0	1	0	0
522	2	1	1	0	0	1	0	0
523	2	1	1	0	0	1	0	0
524	2	1	1	0	0	1	0	0
525	2	1	1	0	1	1	0	0
526	2	1	1	0	1	1	0	0
527	2	1	1	0	1	1	0	1
528	2	1	0	1	0	1	0	1
529	2	1	0	1	0	1	0	1
530	2	1	0	1	0	1	0	0
531	2	1	0	1	0	1	0	1
532	2	1	0	1	0	1	0	0
533	2	1	0	1	0	1	0	1
534	2	1	0	1	0	1	0	0
535	2	1	0	1	0	1	0	0
536	2	1	0	1	0	1	0	0
537	2	1	0	1	0	1	0	1
538	2	1	0	1	0	1	0	0
539	2	1	0	1	0	1	0	1
540	2	1	0	1	0	1	0	0
541	2	1	0	1	0	1	0	0
542	2	1	0	1	0	1	0	1
543	2	2	1	0	0	1	0	1
544	2	2	0	1	0	1	0	1
545	2	2	0	1	0	1	0	1
546	2	2	0	1	0	1	0	1
547	2	2	0	1	0	1	0	0
548	2	2	0	1	0	1	0	1
549	2	2	0	1	0	1	0	1
550	2	2	0	1	0	1	0	1
551	2	2	0	1	0	1	0	0
552	2	2	0	1	0	1	0	0
553	2	2	0	1	0	1	0	0
554	2	2	0	1	0	1	0	0
555	2	2	0	1	0	1	0	0
556	2	2	0	1	0	1	0	0
557	2	2	0	1	0	1	0	0
558	2	2	0	1	0	1	0	0
559	2	3	1	0	0	1	0	1
560	2	3	0	1	0	1	0	1
561	2	3	0	1	0	1	0	0
562	2	3	0	1	0	1	0	0
563	2	3	0	1	0	1	0	0
564	2	3	0	1	0	1	0	0
565	2	3	0	1	0	1	0	0
566	2	3	0	1	0	1	0	0
567	2	3	0	1	0	1	0	0
568	2	3	0	1	0	1	0	0
569	2	3	0	1	0	1	0	0
570	2	3	0	1	0	1	0	0
571	2	3	0	1	0	1	0	0
572	2	3	0	1	0	1	0	0
573	2	3	0	1	0	1	0	0
574	2	3	0	1	0	1	0	0
575	2	4	1	0	0	1	0	0
576	2	4	1	0	0	1	0	0
577	2	4	1	0	0	1	0	0
578	2	4	1	0	0	1	0	0
579	2	4	1	0	0	1	0	0
580	2	4	1	0	0	1	0	0
581	2	4	1	0	1	1	0	1
582	2	4	0	1	0	1	0	0
583	2	4	0	1	0	1	0	0
584	2	4	0	1	0	1	0	0
585	2	4	0	1	0	1	0	0
586	2	4	0	1	0	1	0	0
587	2	4	0	1	0	1	0	0
588	2	4	0	1	0	1	0	0
589	2	4	0	1	0	1	0	0
590	2	4	0	1	0	1	0	0
591	2	4	0	1	0	1	0	0
592	2	4	0	1	0	1	0	0
593	2	4	0	1	0	1	0	0
594	2	4	0	1	0	1	0	0
595	2	4	0	1	0	1	0	0
596	2	4	0	1	0	1	0	0
597	2	5	1	0	0	1	0	0
598	2	5	1	0	0	1	0	0
599	2	5	1	0	0	1	0	0
600	2	5	1	0	0	1	0	0
601	2	5	1	0	0	1	0	0
602	2	5	1	0	0	1	0	0
603	2	5	1	0	1	1	0	1
604	2	5	0	1	0	1	0	1
605	2	5	0	1	0	1	0	0
606	2	5	0	1	0	1	0	0
607	2	5	0	1	0	1	0	0
608	2	5	0	1	0	1	0	0
609	2	5	0	1	0	1	0	0
610	2	5	0	1	0	1	0	0
611	2	5	0	1	0	1	0	0
612	2	5	0	1	0	1	0	0
613	2	5	0	1	0	1	0	0
614	2	5	0	1	0	1	0	0
615	2	5	0	1	0	1	0	0
616	2	5	0	1	0	1	0	1
617	2	5	0	1	0	1	0	0
618	2	5	0	1	0	1	0	0
619	2	6	1	0	0	1	0	1
620	2	6	0	1	0	1	0	1
621	2	6	0	1	0	1	0	1
622	2	6	0	1	0	1	0	0
623	2	6	0	1	0	1	0	0
624	2	6	0	1	0	1	0	0
625	2	6	0	1	0	1	0	0
626	2	6	0	1	0	1	0	0
627	2	6	0	1	0	1	0	1
628	2	6	0	1	0	1	0	0
629	2	6	0	1	0	1	0	0
630	2	6	0	1	0	1	0	0
631	2	6	0	1	0	1	0	0
632	2	6	0	1	0	1	0	1
633	2	6	0	1	0	1	0	1
634	2	6	0	1	0	1	0	0
635	2	7	1	0	0	1	0	1
636	2	7	0	1	0	1	0	1
637	2	7	0	1	0	1	0	1
638	2	7	0	1	0	1	0	1
639	2	7	0	1	0	1	0	0
640	2	7	0	1	0	1	0	1
641	2	7	0	1	0	1	0	1
642	2	7	0	1	0	1	0	1
643	2	7	0	1	0	1	0	0
644	2	7	0	1	0	1	0	1
645	2	7	0	1	0	1	0	0
646	2	7	0	1	0	1	0	0
647	2	7	0	1	0	1	0	0
648	2	7	0	1	0	1	0	0
649	2	7	0	1	0	1	0	1
650	2	7	0	1	0	1	0	1
651	2	8	1	0	0	1	0	1
652	2	8	0	1	0	1	0	1
653	2	8	0	1	0	1	0	0
654	2	8	0	1	0	1	0	0
655	2	8	0	1	0	1	0	0
656	2	8	0	1	0	1	0	0
657	2	8	0	1	0	1	0	1
658	2	8	0	1	0	1	0	1
659	2	8	0	1	0	1	0	0
660	2	8	0	1	0	1	0	0
661	2	8	0	1	0	1	0	0
662	2	8	0	1	0	1	0	0
663	2	8	0	1	0	1	0	1
664	2	8	0	1	0	1	0	0
665	2	8	0	1	0	1	0	0
666	2	8	0	1	0	1	0	0
667	2	9	1	0	0	1	0	1
668	2	9	0	1	0	1	0	0
669	2	9	0	1	0	1	0	1
670	2	9	0	1	0	1	0	0
671	2	9	0	1	0	1	0	0
672	2	9	0	1	0	1	0	0
673	2	9	0	1	0	1	0	0
674	2	9	0	1	0	1	0	0
675	2	9	0	1	0	1	0	0
676	2	9	0	1	0	1	0	1
677	2	9	0	1	0	1	0	1
678	2	9	0	1	0	1	0	1
679	2	9	0	1	0	1	0	1
680	2	9	0	1	0	1	0	0
681	2	9	0	1	0	1	0	0
682	2	9	0	1	0	1	0	1
683	2	10	1	0	0	1	0	1
684	2	10	0	1	0	1	0	0
685	2	10	0	1	0	1	0	0
686	2	10	0	1	0	1	0	0
687	2	10	0	1	0	1	0	0
688	2	10	0	1	0	1	0	0
689	2	10	0	1	0	1	0	0
690	2	10	0	1	0	1	0	0
691	2	10	0	1	0	1	0	0
692	2	10	0	1	0	1	0	1
693	2	10	0	1	0	1	0	1
694	2	10	0	1	0	1	0	0
695	2	10	0	1	0	1	0	0
696	2	10	0	1	0	1	0	1
697	2	10	0	1	0	1	0	0
698	2	10	0	1	0	1	0	0
699	2	11	1	0	0	1	0	1
700	2	11	0	1	0	1	0	1
701	2	11	0	1	0	1	0	0
702	2	11	0	1	0	1	0	0
703	2	11	0	1	0	1	0	0
704	2	11	0	1	0	1	0	0
705	2	11	0	1	0	1	0	0
706	2	11	0	1	0	1	0	0
707	2	11	0	1	0	1	0	0
708	2	11	0	1	0	1	0	0
709	2	11	0	1	0	1	0	0
710	2	11	0	1	0	1	0	0
711	2	11	0	1	0	1	0	0
712	2	11	0	1	0	1	0	0
713	2	11	0	1	0	1	0	0
714	2	11	0	1	0	1	0	0
715	2	12	1	0	0	1	0	0
716	2	12	1	0	0	1	0	0
717	2	12	1	0	0	1	0	0
718	2	12	1	0	0	1	0	0
719	2	12	1	0	0	1	0	0
720	2	12	1	0	0	1	0	0
721	2	12	1	0	1	1	0	1
722	2	12	0	1	0	1	0	1
723	2	12	0	1	0	1	0	0
724	2	12	0	1	0	1	0	0
725	2	12	0	1	0	1	0	0
726	2	12	0	1	0	1	0	0
727	2	12	0	1	0	1	0	0
728	2	12	0	1	0	1	0	0
729	2	12	0	1	0	1	0	0
730	2	12	0	1	0	1	0	0
731	2	12	0	1	0	1	0	0
732	2	12	0	1	0	1	0	0
733	2	12	0	1	0	1	0	0
734	2	12	0	1	0	1	0	0
735	2	12	0	1	0	1	0	0
736	2	12	0	1	0	1	0	0
737	2	13	1	0	0	1	0	0
738	2	13	1	0	0	1	0	0
739	2	13	1	0	0	1	0	0
740	2	13	1	0	0	1	0	0
741	2	13	1	0	0	1	0	0
742	2	13	1	0	0	1	0	0
743	2	13	1	0	1	1	0	1
744	2	13	0	1	0	1	0	0
745	2	13	0	1	0	1	0	0
746	2	13	0	1	0	1	0	0
747	2	13	0	1	0	1	0	0
748	2	13	0	1	0	1	0	0
749	2	13	0	1	0	1	0	0
750	2	13	0	1	0	1	0	0
751	2	13	0	1	0	1	0	0
752	2	13	0	1	0	1	0	0
753	2	13	0	1	0	1	0	0
754	2	13	0	1	0	1	0	0
755	2	13	0	1	0	1	0	0
756	2	13	0	1	0	1	0	0
757	2	13	0	1	0	1	0	0
758	2	13	0	1	0	1	0	0
759	2	14	1	0	0	1	0	0
760	2	14	1	0	0	1	0	0
761	2	14	1	0	0	1	0	0
762	2	14	1	0	0	1	0	0
763	2	14	1	0	0	1	0	0
764	2	14	1	0	0	1	0	0
765	2	14	1	0	1	1	0	1
766	2	14	0	1	0	1	0	1
767	2	14	0	1	0	1	0	0
768	2	14	0	1	0	1	0	0
769	2	14	0	1	0	1	0	0
770	2	14	0	1	0	1	0	0
771	2	14	0	1	0	1	0	0
772	2	14	0	1	0	1	0	0
773	2	14	0	1	0	1	0	0
774	2	14	0	1	0	1	0	0
775	2	14	0	1	0	1	0	0
776	2	14	0	1	0	1	0	1
777	2	14	0	1	0	1	0	0
778	2	14	0	1	0	1	0	0
779	2	14	0	1	0	1	0	0
780	2	14	0	1	0	1	0	0
781	2	15	1	0	0	1	0	0
782	2	15	1	0	0	1	0	0
783	2	15	1	0	0	1	0	1
784	2	15	0	1	0	1	0	1
785	2	15	0	1	0	1	0	1
786	2	15	0	1	0	1	0	1
787	2	15	0	1	0	1	0	0
788	2	15	0	1	0	1	0	0
789	2	15	0	1	0	1	0	0
790	2	15	0	1	0	1	0	0
791	2	15	0	1	0	1	0	0
792	2	15	0	1	0	1	0	0
793	2	15	0	1	0	1	0	0
794	2	15	0	1	0	1	0	0
795	2	15	0	1	0	1	0	0
796	2	15	0	1	0	1	0	0
797	2	15	0	1	0	1	0	0
798	2	15	0	1	0	1	0	0
799	2	16	1	0	0	1	0	0
800	2	16	1	0	0	1	0	1
801	2	16	0	1	0	1	0	0
802	2	16	0	1	0	1	0	1
803	2	16	0	1	0	1	0	0
804	2	16	0	1	0	1	0	0
805	2	16	0	1	0	1	0	0
806	2	16	0	1	0	1	0	0
807	2	16	0	1	0	1	0	0
808	2	16	0	1	0	1	0	0
809	2	16	0	1	0	1	0	0
810	2	16	0	1	0	1	0	0
811	2	16	0	1	0	1	0	0
812	2	16	0	1	0	1	0	1
813	2	16	0	1	0	1	0	0
814	2	16	0	1	0	1	0	0
815	2	16	0	1	0	1	0	0
816	2	17	1	0	0	1	0	0
817	2	17	1	0	0	1	0	1
818	2	17	0	1	0	1	0	1
819	2	17	0	1	0	1	0	0
820	2	17	0	1	0	1	0	0
821	2	17	0	1	0	1	0	1
822	2	17	0	1	0	1	0	1
823	2	17	0	1	0	1	0	1
824	2	17	0	1	0	1	0	1
825	2	17	0	1	0	1	0	1
826	2	17	0	1	0	1	0	0
827	2	17	0	1	0	1	0	1
828	2	17	0	1	0	1	0	0
829	2	17	0	1	0	1	0	0
830	2	17	0	1	0	1	0	0
831	2	17	0	1	0	1	0	0
832	2	17	0	1	0	1	0	0
833	2	18	1	0	0	1	0	0
834	2	18	1	0	0	1	0	0
835	2	18	1	0	0	1	0	1
836	2	18	0	1	0	1	0	1
837	2	18	0	1	0	1	0	0
838	2	18	0	1	0	1	0	0
839	2	18	0	1	0	1	0	0
840	2	18	0	1	0	1	0	0
841	2	18	0	1	0	1	0	0
842	2	18	0	1	0	1	0	0
843	2	18	0	1	0	1	0	0
844	2	18	0	1	0	1	0	0
845	2	18	0	1	0	1	0	0
846	2	18	0	1	0	1	0	0
847	2	18	0	1	0	1	0	0
848	2	18	0	1	0	1	0	0
849	2	18	0	1	0	1	0	0
850	2	18	0	1	0	1	0	0
851	2	19	1	0	0	1	0	0
852	2	19	1	0	0	1	0	0
853	2	19	1	0	0	1	0	0
854	2	19	1	0	0	1	0	0
855	2	19	1	0	0	1	0	1
856	2	19	0	1	0	1	0	1
857	2	19	0	1	0	1	0	0
858	2	19	0	1	0	1	0	0
859	2	19	0	1	0	1	0	1
860	2	19	0	1	0	1	0	1
861	2	19	0	1	0	1	0	1
862	2	19	0	1	0	1	0	0
863	2	19	0	1	0	1	0	0
864	2	19	0	1	0	1	0	0
865	2	19	0	1	0	1	0	1
866	2	19	0	1	0	1	0	1
867	2	19	0	1	0	1	0	1
868	2	19	0	1	0	1	0	0
869	2	19	0	1	0	1	0	1
870	2	19	0	1	0	1	0	0
871	2	20	1	0	0	1	0	1
872	2	20	0	1	0	1	0	1
873	2	20	0	1	0	1	0	1
874	2	20	0	1	0	1	0	0
875	2	20	0	1	0	1	0	0
876	2	20	0	1	0	1	0	0
877	2	20	0	1	0	1	0	0
878	2	20	0	1	0	1	0	1
879	2	20	0	1	0	1	0	1
880	2	20	0	1	0	1	0	1
881	2	20	0	1	0	1	0	1
882	2	20	0	1	0	1	0	1
883	2	20	0	1	0	1	0	1
884	2	20	0	1	0	1	0	0
885	2	20	0	1	0	1	0	0
886	2	20	0	1	0	1	0	0
887	2	21	1	0	0	1	0	1
888	2	21	0	1	0	1	0	1
889	2	21	0	1	0	1	0	1
890	2	21	0	1	0	1	0	1
891	2	21	0	1	0	1	0	1
892	2	21	0	1	0	1	0	0
893	2	21	0	1	0	1	0	0
894	2	21	0	1	0	1	0	1
895	2	21	0	1	0	1	0	1
896	2	21	0	1	0	1	0	1
897	2	21	0	1	0	1	0	1
898	2	21	0	1	0	1	0	1
899	2	21	0	1	0	1	0	0
900	2	21	0	1	0	1	0	0
901	2	21	0	1	0	1	0	0
902	2	21	0	1	0	1	0	0
903	2	22	1	0	0	1	0	1
904	2	22	0	1	0	1	0	0
905	2	22	0	1	0	1	0	1
906	2	22	0	1	0	1	0	1
907	2	22	0	1	0	1	0	1
908	2	22	0	1	0	1	0	0
909	2	22	0	1	0	1	0	1
910	2	22	0	1	0	1	0	1
911	2	22	0	1	0	1	0	0
912	2	22	0	1	0	1	0	1
913	2	22	0	1	0	1	0	0
914	2	22	0	1	0	1	0	1
915	2	22	0	1	0	1	0	0
916	2	22	0	1	0	1	0	1
917	2	22	0	1	0	1	0	0
918	2	22	0	1	0	1	0	0
919	2	23	1	0	0	1	0	0
920	2	23	1	0	0	1	0	0
921	2	23	1	0	0	1	0	1
922	2	23	0	1	0	1	0	1
923	2	23	0	1	0	1	0	0
924	2	23	0	1	0	1	0	1
925	2	23	0	1	0	1	0	0
926	2	23	0	1	0	1	0	0
927	2	23	0	1	0	1	0	1
928	2	23	0	1	0	1	0	1
929	2	23	0	1	0	1	0	1
930	2	23	0	1	0	1	0	0
931	2	23	0	1	0	1	0	1
932	2	23	0	1	0	1	0	0
933	2	23	0	1	0	1	0	0
934	2	23	0	1	0	1	0	0
935	2	23	0	1	0	1	0	0
936	2	23	0	1	0	1	0	0
937	2	24	1	0	0	1	0	0
938	2	24	1	0	0	1	0	1
939	2	24	0	1	0	1	0	1
940	2	24	0	1	0	1	0	0
941	2	24	0	1	0	1	0	0
942	2	24	0	1	0	1	0	1
943	2	24	0	1	0	1	0	0
944	2	24	0	1	0	1	0	0
945	2	24	0	1	0	1	0	1
946	2	24	0	1	0	1	0	1
947	2	24	0	1	0	1	0	1
948	2	24	0	1	0	1	0	0
949	2	24	0	1	0	1	0	0
950	2	24	0	1	0	1	0	0
951	2	24	0	1	0	1	0	0
952	2	24	0	1	0	1	0	0
953	2	24	0	1	0	1	0	0
954	2	25	1	0	0	1	0	0
955	2	25	1	0	0	1	0	1
956	2	25	0	1	0	1	0	0
957	2	25	0	1	0	1	0	0
958	2	25	0	1	0	1	0	0
959	2	25	0	1	0	1	0	0
960	2	25	0	1	0	1	0	0
961	2	25	0	1	0	1	0	1
962	2	25	0	1	0	1	0	0
963	2	25	0	1	0	1	0	1
964	2	25	0	1	0	1	0	0
965	2	25	0	1	0	1	0	1
966	2	25	0	1	0	1	0	1
967	2	25	0	1	0	1	0	0
968	2	25	0	1	0	1	0	0
969	2	25	0	1	0	1	0	0
970	2	25	0	1	0	1	0	0
971	2	999	0	0	0	0	1	0
972	3	0	0	0	0	1	0	0
973	3	0	0	0	0	1	0	0
974	3	0	0	0	0	1	0	0
975	3	0	0	0	0	1	0	0
976	3	0	0	0	0	1	0	1
977	3	1	1	0	0	1	0	1
978	3	1	0	1	0	1	0	1
979	3	1	0	1	0	1	0	1
980	3	1	0	1	0	1	0	0
981	3	1	0	1	0	1	0	1
982	3	1	0	1	0	1	0	0
983	3	1	0	1	0	1	0	0
984	3	1	0	1	0	1	0	0
985	3	1	0	1	0	1	0	0
986	3	1	0	1	0	1	0	0
987	3	1	0	1	0	1	0	0
988	3	1	0	1	0	1	0	0
989	3	1	0	1	0	1	0	0
990	3	1	0	1	0	1	0	0
991	3	1	0	1	0	1	0	0
992	3	1	0	1	0	1	0	0
993	3	2	1	0	0	1	0	1
994	3	2	0	1	0	1	0	1
995	3	2	0	1	0	1	0	0
996	3	2	0	1	0	1	0	0
997	3	2	0	1	0	1	0	0
998	3	2	0	1	0	1	0	0
999	3	2	0	1	0	1	0	0
1000	3	2	0	1	0	1	0	0
1001	3	2	0	1	0	1	0	1
1002	3	2	0	1	0	1	0	0
1003	3	2	0	1	0	1	0	0
1004	3	2	0	1	0	1	0	0
1005	3	2	0	1	0	1	0	0
1006	3	2	0	1	0	1	0	0
1007	3	2	0	1	0	1	0	0
1008	3	2	0	1	0	1	0	0
1009	3	3	1	0	0	1	0	0
1010	3	3	1	0	0	1	0	1
1011	3	3	0	1	0	1	0	0
1012	3	3	0	1	0	1	0	0
1013	3	3	0	1	0	1	0	0
1014	3	3	0	1	0	1	0	0
1015	3	3	0	1	0	1	0	0
1016	3	3	0	1	0	1	0	0
1017	3	3	0	1	0	1	0	0
1018	3	3	0	1	0	1	0	0
1019	3	3	0	1	0	1	0	0
1020	3	3	0	1	0	1	0	0
1021	3	3	0	1	0	1	0	0
1022	3	3	0	1	0	1	0	0
1023	3	3	0	1	0	1	0	0
1024	3	3	0	1	0	1	0	0
1025	3	3	0	1	0	1	0	0
1026	3	4	1	0	0	1	0	0
1027	3	4	1	0	0	1	0	0
1028	3	4	1	0	0	1	0	0
1029	3	4	1	0	0	1	0	0
1030	3	4	1	0	0	1	0	0
1031	3	4	1	0	0	1	0	0
1032	3	4	1	0	1	1	0	1
1033	3	4	0	1	0	1	0	1
1034	3	4	0	1	0	1	0	1
1035	3	4	0	1	0	1	0	0
1036	3	4	0	1	0	1	0	0
1037	3	4	0	1	0	1	0	0
1038	3	4	0	1	0	1	0	0
1039	3	4	0	1	0	1	0	0
1040	3	4	0	1	0	1	0	0
1041	3	4	0	1	0	1	0	0
1042	3	4	0	1	0	1	0	0
1043	3	4	0	1	0	1	0	1
1044	3	4	0	1	0	1	0	0
1045	3	4	0	1	0	1	0	0
1046	3	4	0	1	0	1	0	0
1047	3	4	0	1	0	1	0	0
1048	3	5	1	0	0	1	0	1
1049	3	5	0	1	0	1	0	0
1050	3	5	0	1	0	1	0	1
1051	3	5	0	1	0	1	0	0
1052	3	5	0	1	0	1	0	0
1053	3	5	0	1	0	1	0	0
1054	3	5	0	1	0	1	0	0
1055	3	5	0	1	0	1	0	0
1056	3	5	0	1	0	1	0	0
1057	3	5	0	1	0	1	0	0
1058	3	5	0	1	0	1	0	0
1059	3	5	0	1	0	1	0	0
1060	3	5	0	1	0	1	0	0
1061	3	5	0	1	0	1	0	0
1062	3	5	0	1	0	1	0	0
1063	3	5	0	1	0	1	0	0
1064	3	6	1	0	0	1	0	0
1065	3	6	1	0	0	1	0	1
1066	3	6	0	1	0	1	0	0
1067	3	6	0	1	0	1	0	1
1068	3	6	0	1	0	1	0	0
1069	3	6	0	1	0	1	0	0
1070	3	6	0	1	0	1	0	0
1071	3	6	0	1	0	1	0	1
1072	3	6	0	1	0	1	0	0
1073	3	6	0	1	0	1	0	0
1074	3	6	0	1	0	1	0	0
1075	3	6	0	1	0	1	0	0
1076	3	6	0	1	0	1	0	0
1077	3	6	0	1	0	1	0	0
1078	3	6	0	1	0	1	0	0
1079	3	6	0	1	0	1	0	0
1080	3	6	0	1	0	1	0	0
1081	3	7	1	0	0	1	0	0
1082	3	7	1	0	0	1	0	1
1083	3	7	0	1	0	1	0	1
1084	3	7	0	1	0	1	0	0
1085	3	7	0	1	0	1	0	0
1086	3	7	0	1	0	1	0	0
1087	3	7	0	1	0	1	0	1
1088	3	7	0	1	0	1	0	1
1089	3	7	0	1	0	1	0	0
1090	3	7	0	1	0	1	0	0
1091	3	7	0	1	0	1	0	0
1092	3	7	0	1	0	1	0	0
1093	3	7	0	1	0	1	0	0
1094	3	7	0	1	0	1	0	0
1095	3	7	0	1	0	1	0	0
1096	3	7	0	1	0	1	0	0
1097	3	7	0	1	0	1	0	0
1098	3	8	1	0	0	1	0	1
1099	3	8	0	1	0	1	0	0
1100	3	8	0	1	0	1	0	0
1101	3	8	0	1	0	1	0	0
1102	3	8	0	1	0	1	0	0
1103	3	8	0	1	0	1	0	0
1104	3	8	0	1	0	1	0	0
1105	3	8	0	1	0	1	0	0
1106	3	8	0	1	0	1	0	0
1107	3	8	0	1	0	1	0	0
1108	3	8	0	1	0	1	0	0
1109	3	8	0	1	0	1	0	0
1110	3	8	0	1	0	1	0	0
1111	3	8	0	1	0	1	0	0
1112	3	8	0	1	0	1	0	0
1113	3	8	0	1	0	1	0	0
1114	3	9	1	0	0	1	0	0
1115	3	9	1	0	0	1	0	1
1116	3	9	0	1	0	1	0	1
1117	3	9	0	1	0	1	0	0
1118	3	9	0	1	0	1	0	0
1119	3	9	0	1	0	1	0	0
1120	3	9	0	1	0	1	0	0
1121	3	9	0	1	0	1	0	0
1122	3	9	0	1	0	1	0	0
1123	3	9	0	1	0	1	0	0
1124	3	9	0	1	0	1	0	0
1125	3	9	0	1	0	1	0	0
1126	3	9	0	1	0	1	0	0
1127	3	9	0	1	0	1	0	0
1128	3	9	0	1	0	1	0	0
1129	3	9	0	1	0	1	0	0
1130	3	9	0	1	0	1	0	0
1131	3	10	1	0	0	1	0	0
1132	3	10	1	0	0	1	0	1
1133	3	10	0	1	0	1	0	0
1134	3	10	0	1	0	1	0	0
1135	3	10	0	1	0	1	0	0
1136	3	10	0	1	0	1	0	0
1137	3	10	0	1	0	1	0	0
1138	3	10	0	1	0	1	0	1
1139	3	10	0	1	0	1	0	1
1140	3	10	0	1	0	1	0	0
1141	3	10	0	1	0	1	0	0
1142	3	10	0	1	0	1	0	0
1143	3	10	0	1	0	1	0	0
1144	3	10	0	1	0	1	0	0
1145	3	10	0	1	0	1	0	0
1146	3	10	0	1	0	1	0	0
1147	3	10	0	1	0	1	0	0
1148	3	11	1	0	0	1	0	1
1149	3	11	0	1	0	1	0	0
1150	3	11	0	1	0	1	0	0
1151	3	11	0	1	0	1	0	0
1152	3	11	0	1	0	1	0	0
1153	3	11	0	1	0	1	0	1
1154	3	11	0	1	0	1	0	1
1155	3	11	0	1	0	1	0	0
1156	3	11	0	1	0	1	0	0
1157	3	11	0	1	0	1	0	0
1158	3	11	0	1	0	1	0	0
1159	3	11	0	1	0	1	0	0
1160	3	11	0	1	0	1	0	0
1161	3	11	0	1	0	1	0	0
1162	3	11	0	1	0	1	0	0
1163	3	11	0	1	0	1	0	0
1164	3	12	1	0	0	1	0	1
1165	3	12	0	1	0	1	0	1
1166	3	12	0	1	0	1	0	0
1167	3	12	0	1	0	1	0	0
1168	3	12	0	1	0	1	0	0
1169	3	12	0	1	0	1	0	0
1170	3	12	0	1	0	1	0	0
1171	3	12	0	1	0	1	0	1
1172	3	12	0	1	0	1	0	0
1173	3	12	0	1	0	1	0	0
1174	3	12	0	1	0	1	0	0
1175	3	12	0	1	0	1	0	0
1176	3	12	0	1	0	1	0	0
1177	3	12	0	1	0	1	0	0
1178	3	12	0	1	0	1	0	0
1179	3	12	0	1	0	1	0	0
1180	3	13	1	0	0	1	0	0
1181	3	13	1	0	0	1	0	1
1182	3	13	0	1	0	1	0	0
1183	3	13	0	1	0	1	0	0
1184	3	13	0	1	0	1	0	0
1185	3	13	0	1	0	1	0	0
1186	3	13	0	1	0	1	0	0
1187	3	13	0	1	0	1	0	0
1188	3	13	0	1	0	1	0	0
1189	3	13	0	1	0	1	0	0
1190	3	13	0	1	0	1	0	0
1191	3	13	0	1	0	1	0	1
1192	3	13	0	1	0	1	0	0
1193	3	13	0	1	0	1	0	0
1194	3	13	0	1	0	1	0	0
1195	3	13	0	1	0	1	0	0
1196	3	13	0	1	0	1	0	0
1197	3	14	1	0	0	1	0	1
1198	3	14	0	1	0	1	0	1
1199	3	14	0	1	0	1	0	0
1200	3	14	0	1	0	1	0	0
1201	3	14	0	1	0	1	0	0
1202	3	14	0	1	0	1	0	0
1203	3	14	0	1	0	1	0	0
1204	3	14	0	1	0	1	0	0
1205	3	14	0	1	0	1	0	0
1206	3	14	0	1	0	1	0	0
1207	3	14	0	1	0	1	0	1
1208	3	14	0	1	0	1	0	0
1209	3	14	0	1	0	1	0	0
1210	3	14	0	1	0	1	0	0
1211	3	14	0	1	0	1	0	0
1212	3	14	0	1	0	1	0	0
1213	3	15	1	0	0	1	0	0
1214	3	15	1	0	0	1	0	1
1215	3	15	0	1	0	1	0	0
1216	3	15	0	1	0	1	0	0
1217	3	15	0	1	0	1	0	0
1218	3	15	0	1	0	1	0	0
1219	3	15	0	1	0	1	0	0
1220	3	15	0	1	0	1	0	0
1221	3	15	0	1	0	1	0	0
1222	3	15	0	1	0	1	0	0
1223	3	15	0	1	0	1	0	0
1224	3	15	0	1	0	1	0	0
1225	3	15	0	1	0	1	0	0
1226	3	15	0	1	0	1	0	0
1227	3	15	0	1	0	1	0	0
1228	3	15	0	1	0	1	0	0
1229	3	15	0	1	0	1	0	0
1230	3	16	1	0	0	1	0	0
1231	3	16	1	0	0	1	0	0
1232	3	16	1	0	0	1	0	1
1233	3	16	0	1	0	1	0	1
1234	3	16	0	1	0	1	0	0
1235	3	16	0	1	0	1	0	0
1236	3	16	0	1	0	1	0	1
1237	3	16	0	1	0	1	0	1
1238	3	16	0	1	0	1	0	0
1239	3	16	0	1	0	1	0	0
1240	3	16	0	1	0	1	0	0
1241	3	16	0	1	0	1	0	0
1242	3	16	0	1	0	1	0	0
1243	3	16	0	1	0	1	0	0
1244	3	16	0	1	0	1	0	0
1245	3	16	0	1	0	1	0	0
1246	3	16	0	1	0	1	0	0
1247	3	16	0	1	0	1	0	0
1248	3	17	1	0	0	1	0	0
1249	3	17	1	0	0	1	0	0
1250	3	17	1	0	0	1	0	1
1251	3	17	0	1	0	1	0	0
1252	3	17	0	1	0	1	0	0
1253	3	17	0	1	0	1	0	0
1254	3	17	0	1	0	1	0	0
1255	3	17	0	1	0	1	0	0
1256	3	17	0	1	0	1	0	0
1257	3	17	0	1	0	1	0	0
1258	3	17	0	1	0	1	0	0
1259	3	17	0	1	0	1	0	0
1260	3	17	0	1	0	1	0	0
1261	3	17	0	1	0	1	0	0
1262	3	17	0	1	0	1	0	0
1263	3	17	0	1	0	1	0	0
1264	3	17	0	1	0	1	0	0
1265	3	17	0	1	0	1	0	0
1266	3	18	1	0	0	1	0	0
1267	3	18	1	0	0	1	0	0
1268	3	18	1	0	0	1	0	0
1269	3	18	1	0	0	1	0	0
1270	3	18	1	0	0	1	0	1
1271	3	18	0	1	0	1	0	0
1272	3	18	0	1	0	1	0	0
1273	3	18	0	1	0	1	0	0
1274	3	18	0	1	0	1	0	0
1275	3	18	0	1	0	1	0	0
1276	3	18	0	1	0	1	0	0
1277	3	18	0	1	0	1	0	0
1278	3	18	0	1	0	1	0	0
1279	3	18	0	1	0	1	0	0
1280	3	18	0	1	0	1	0	0
1281	3	18	0	1	0	1	0	0
1282	3	18	0	1	0	1	0	0
1283	3	18	0	1	0	1	0	0
1284	3	18	0	1	0	1	0	0
1285	3	18	0	1	0	1	0	0
1286	3	19	1	0	0	1	0	1
1287	3	19	0	1	0	1	0	0
1288	3	19	0	1	0	1	0	0
1289	3	19	0	1	0	1	0	0
1290	3	19	0	1	0	1	0	0
1291	3	19	0	1	0	1	0	0
1292	3	19	0	1	0	1	0	0
1293	3	19	0	1	0	1	0	0
1294	3	19	0	1	0	1	0	0
1295	3	19	0	1	0	1	0	0
1296	3	19	0	1	0	1	0	0
1297	3	19	0	1	0	1	0	0
1298	3	19	0	1	0	1	0	0
1299	3	19	0	1	0	1	0	0
1300	3	19	0	1	0	1	0	0
1301	3	19	0	1	0	1	0	0
1302	3	20	1	0	0	1	0	0
1303	3	20	1	0	0	1	0	0
1304	3	20	1	0	0	1	0	0
1305	3	20	1	0	0	1	0	0
1306	3	20	1	0	0	1	0	0
1307	3	20	1	0	0	1	0	1
1308	3	20	0	1	0	1	0	0
1309	3	20	0	1	0	1	0	0
1310	3	20	0	1	0	1	0	0
1311	3	20	0	1	0	1	0	0
1312	3	20	0	1	0	1	0	0
1313	3	20	0	1	0	1	0	0
1314	3	20	0	1	0	1	0	0
1315	3	20	0	1	0	1	0	0
1316	3	20	0	1	0	1	0	0
1317	3	20	0	1	0	1	0	0
1318	3	20	0	1	0	1	0	0
1319	3	20	0	1	0	1	0	0
1320	3	20	0	1	0	1	0	0
1321	3	20	0	1	0	1	0	0
1322	3	20	0	1	0	1	0	0
1323	3	21	1	0	0	1	0	0
1324	3	21	1	0	0	1	0	0
1325	3	21	1	0	0	1	0	1
1326	3	21	0	1	0	1	0	0
1327	3	21	0	1	0	1	0	0
1328	3	21	0	1	0	1	0	0
1329	3	21	0	1	0	1	0	0
1330	3	21	0	1	0	1	0	0
1331	3	21	0	1	0	1	0	0
1332	3	21	0	1	0	1	0	0
1333	3	21	0	1	0	1	0	0
1334	3	21	0	1	0	1	0	0
1335	3	21	0	1	0	1	0	0
1336	3	21	0	1	0	1	0	0
1337	3	21	0	1	0	1	0	0
1338	3	21	0	1	0	1	0	0
1339	3	21	0	1	0	1	0	0
1340	3	21	0	1	0	1	0	0
1341	3	22	1	0	0	1	0	0
1342	3	22	1	0	0	1	0	0
1343	3	22	1	0	0	1	0	0
1344	3	22	1	0	0	1	0	1
1345	3	22	0	1	0	1	0	0
1346	3	22	0	1	0	1	0	0
1347	3	22	0	1	0	1	0	0
1348	3	22	0	1	0	1	0	0
1349	3	22	0	1	0	1	0	0
1350	3	22	0	1	0	1	0	0
1351	3	22	0	1	0	1	0	0
1352	3	22	0	1	0	1	0	0
1353	3	22	0	1	0	1	0	0
1354	3	22	0	1	0	1	0	0
1355	3	22	0	1	0	1	0	0
1356	3	22	0	1	0	1	0	0
1357	3	22	0	1	0	1	0	0
1358	3	22	0	1	0	1	0	0
1359	3	22	0	1	0	1	0	0
1360	3	23	1	0	0	1	0	0
1361	3	23	1	0	0	1	0	0
1362	3	23	1	0	0	1	0	0
1363	3	23	1	0	0	1	0	0
1364	3	23	1	0	0	1	0	0
1365	3	23	1	0	0	1	0	0
1366	3	23	1	0	1	1	0	1
1367	3	23	0	1	0	1	0	1
1368	3	23	0	1	0	1	0	1
1369	3	23	0	1	0	1	0	0
1370	3	23	0	1	0	1	0	0
1371	3	23	0	1	0	1	0	0
1372	3	23	0	1	0	1	0	0
1373	3	23	0	1	0	1	0	0
1374	3	23	0	1	0	1	0	0
1375	3	23	0	1	0	1	0	0
1376	3	23	0	1	0	1	0	0
1377	3	23	0	1	0	1	0	0
1378	3	23	0	1	0	1	0	0
1379	3	23	0	1	0	1	0	0
1380	3	23	0	1	0	1	0	0
1381	3	23	0	1	0	1	0	0
1382	3	24	1	0	0	1	0	0
1383	3	24	1	0	0	1	0	1
1384	3	24	0	1	0	1	0	0
1385	3	24	0	1	0	1	0	0
1386	3	24	0	1	0	1	0	1
1387	3	24	0	1	0	1	0	0
1388	3	24	0	1	0	1	0	1
1389	3	24	0	1	0	1	0	0
1390	3	24	0	1	0	1	0	0
1391	3	24	0	1	0	1	0	0
1392	3	24	0	1	0	1	0	0
1393	3	24	0	1	0	1	0	0
1394	3	24	0	1	0	1	0	0
1395	3	24	0	1	0	1	0	0
1396	3	24	0	1	0	1	0	0
1397	3	24	0	1	0	1	0	0
1398	3	24	0	1	0	1	0	0
1399	3	25	1	0	0	1	0	0
1400	3	25	1	0	0	1	0	0
1401	3	25	1	0	0	1	0	0
1402	3	25	1	0	0	1	0	0
1403	3	25	1	0	0	1	0	0
1404	3	25	1	0	0	1	0	0
1405	3	25	1	0	1	1	0	1
1406	3	25	0	1	0	1	0	0
1407	3	25	0	1	0	1	0	1
1408	3	25	0	1	0	1	0	0
1409	3	25	0	1	0	1	0	0
1410	3	25	0	1	0	1	0	0
1411	3	25	0	1	0	1	0	0
1412	3	25	0	1	0	1	0	0
1413	3	25	0	1	0	1	0	0
1414	3	25	0	1	0	1	0	0
1415	3	25	0	1	0	1	0	0
1416	3	25	0	1	0	1	0	0
1417	3	25	0	1	0	1	0	0
1418	3	25	0	1	0	1	0	0
1419	3	25	0	1	0	1	0	0
1420	3	25	0	1	0	1	0	0
1421	3	999	0	0	0	0	1	0
1422	4	0	0	0	0	1	0	1
1423	4	0	0	0	0	1	0	1
1424	4	0	0	0	0	1	0	0
1425	4	0	0	0	0	1	0	0
1426	4	0	0	0	0	1	0	0
1427	4	1	1	0	0	1	0	0
1428	4	1	1	0	0	1	0	0
1429	4	1	1	0	0	1	0	1
1430	4	1	0	1	0	1	0	0
1431	4	1	0	1	0	1	0	0
1432	4	1	0	1	0	1	0	1
1433	4	1	0	1	0	1	0	0
1434	4	1	0	1	0	1	0	0
1435	4	1	0	1	0	1	0	0
1436	4	1	0	1	0	1	0	0
1437	4	1	0	1	0	1	0	0
1438	4	1	0	1	0	1	0	1
1439	4	1	0	1	0	1	0	0
1440	4	1	0	1	0	1	0	0
1441	4	1	0	1	0	1	0	0
1442	4	1	0	1	0	1	0	0
1443	4	1	0	1	0	1	0	0
1444	4	1	0	1	0	1	0	0
1445	4	2	1	0	0	1	0	0
1446	4	2	1	0	0	1	0	0
1447	4	2	1	0	0	1	0	0
1448	4	2	1	0	0	1	0	1
1449	4	2	0	1	0	1	0	1
1450	4	2	0	1	0	1	0	0
1451	4	2	0	1	0	1	0	0
1452	4	2	0	1	0	1	0	0
1453	4	2	0	1	0	1	0	0
1454	4	2	0	1	0	1	0	0
1455	4	2	0	1	0	1	0	0
1456	4	2	0	1	0	1	0	0
1457	4	2	0	1	0	1	0	1
1458	4	2	0	1	0	1	0	0
1459	4	2	0	1	0	1	0	0
1460	4	2	0	1	0	1	0	0
1461	4	2	0	1	0	1	0	0
1462	4	2	0	1	0	1	0	0
1463	4	2	0	1	0	1	0	0
1464	4	3	1	0	0	1	0	0
1465	4	3	1	0	0	1	0	1
1466	4	3	0	1	0	1	0	1
1467	4	3	0	1	0	1	0	0
1468	4	3	0	1	0	1	0	0
1469	4	3	0	1	0	1	0	0
1470	4	3	0	1	0	1	0	0
1471	4	3	0	1	0	1	0	0
1472	4	3	0	1	0	1	0	0
1473	4	3	0	1	0	1	0	0
1474	4	3	0	1	0	1	0	0
1475	4	3	0	1	0	1	0	0
1476	4	3	0	1	0	1	0	0
1477	4	3	0	1	0	1	0	0
1478	4	3	0	1	0	1	0	0
1479	4	3	0	1	0	1	0	0
1480	4	3	0	1	0	1	0	0
1481	4	4	1	0	0	1	0	1
1482	4	4	0	1	0	1	0	1
1483	4	4	0	1	0	1	0	0
1484	4	4	0	1	0	1	0	0
1485	4	4	0	1	0	1	0	0
1486	4	4	0	1	0	1	0	0
1487	4	4	0	1	0	1	0	0
1488	4	4	0	1	0	1	0	0
1489	4	4	0	1	0	1	0	0
1490	4	4	0	1	0	1	0	0
1491	4	4	0	1	0	1	0	0
1492	4	4	0	1	0	1	0	0
1493	4	4	0	1	0	1	0	0
1494	4	4	0	1	0	1	0	0
1495	4	4	0	1	0	1	0	0
1496	4	4	0	1	0	1	0	0
1497	4	5	1	0	0	1	0	1
1498	4	5	0	1	0	1	0	0
1499	4	5	0	1	0	1	0	0
1500	4	5	0	1	0	1	0	0
1501	4	5	0	1	0	1	0	0
1502	4	5	0	1	0	1	0	0
1503	4	5	0	1	0	1	0	0
1504	4	5	0	1	0	1	0	0
1505	4	5	0	1	0	1	0	0
1506	4	5	0	1	0	1	0	0
1507	4	5	0	1	0	1	0	0
1508	4	5	0	1	0	1	0	0
1509	4	5	0	1	0	1	0	0
1510	4	5	0	1	0	1	0	0
1511	4	5	0	1	0	1	0	0
1512	4	5	0	1	0	1	0	0
1513	4	6	1	0	0	1	0	0
1514	4	6	1	0	0	1	0	0
1515	4	6	1	0	0	1	0	0
1516	4	6	1	0	0	1	0	1
1517	4	6	0	1	0	1	0	0
1518	4	6	0	1	0	1	0	0
1519	4	6	0	1	0	1	0	0
1520	4	6	0	1	0	1	0	0
1521	4	6	0	1	0	1	0	0
1522	4	6	0	1	0	1	0	0
1523	4	6	0	1	0	1	0	0
1524	4	6	0	1	0	1	0	0
1525	4	6	0	1	0	1	0	0
1526	4	6	0	1	0	1	0	0
1527	4	6	0	1	0	1	0	0
1528	4	6	0	1	0	1	0	0
1529	4	6	0	1	0	1	0	0
1530	4	6	0	1	0	1	0	0
1531	4	6	0	1	0	1	0	0
1532	4	7	1	0	0	1	0	0
1533	4	7	1	0	0	1	0	0
1534	4	7	1	0	0	1	0	0
1535	4	7	1	0	0	1	0	0
1536	4	7	1	0	0	1	0	0
1537	4	7	1	0	0	1	0	0
1538	4	7	1	0	1	1	0	1
1539	4	7	0	1	0	1	0	0
1540	4	7	0	1	0	1	0	1
1541	4	7	0	1	0	1	0	0
1542	4	7	0	1	0	1	0	0
1543	4	7	0	1	0	1	0	1
1544	4	7	0	1	0	1	0	0
1545	4	7	0	1	0	1	0	0
1546	4	7	0	1	0	1	0	0
1547	4	7	0	1	0	1	0	0
1548	4	7	0	1	0	1	0	0
1549	4	7	0	1	0	1	0	0
1550	4	7	0	1	0	1	0	0
1551	4	7	0	1	0	1	0	0
1552	4	7	0	1	0	1	0	0
1553	4	7	0	1	0	1	0	0
1554	4	8	1	0	0	1	0	1
1555	4	8	0	1	0	1	0	0
1556	4	8	0	1	0	1	0	0
1557	4	8	0	1	0	1	0	0
1558	4	8	0	1	0	1	0	0
1559	4	8	0	1	0	1	0	0
1560	4	8	0	1	0	1	0	0
1561	4	8	0	1	0	1	0	0
1562	4	8	0	1	0	1	0	0
1563	4	8	0	1	0	1	0	0
1564	4	8	0	1	0	1	0	0
1565	4	8	0	1	0	1	0	0
1566	4	8	0	1	0	1	0	0
1567	4	8	0	1	0	1	0	0
1568	4	8	0	1	0	1	0	0
1569	4	8	0	1	0	1	0	0
1570	4	9	1	0	0	1	0	1
1571	4	9	0	1	0	1	0	1
1572	4	9	0	1	0	1	0	0
1573	4	9	0	1	0	1	0	0
1574	4	9	0	1	0	1	0	0
1575	4	9	0	1	0	1	0	0
1576	4	9	0	1	0	1	0	0
1577	4	9	0	1	0	1	0	0
1578	4	9	0	1	0	1	0	0
1579	4	9	0	1	0	1	0	1
1580	4	9	0	1	0	1	0	0
1581	4	9	0	1	0	1	0	1
1582	4	9	0	1	0	1	0	0
1583	4	9	0	1	0	1	0	0
1584	4	9	0	1	0	1	0	0
1585	4	9	0	1	0	1	0	0
1586	4	10	1	0	0	1	0	1
1587	4	10	0	1	0	1	0	1
1588	4	10	0	1	0	1	0	0
1589	4	10	0	1	0	1	0	0
1590	4	10	0	1	0	1	0	0
1591	4	10	0	1	0	1	0	0
1592	4	10	0	1	0	1	0	0
1593	4	10	0	1	0	1	0	0
1594	4	10	0	1	0	1	0	0
1595	4	10	0	1	0	1	0	1
1596	4	10	0	1	0	1	0	0
1597	4	10	0	1	0	1	0	1
1598	4	10	0	1	0	1	0	0
1599	4	10	0	1	0	1	0	1
1600	4	10	0	1	0	1	0	0
1601	4	10	0	1	0	1	0	0
1602	4	11	1	0	0	1	0	0
1603	4	11	1	0	0	1	0	1
1604	4	11	0	1	0	1	0	1
1605	4	11	0	1	0	1	0	1
1606	4	11	0	1	0	1	0	0
1607	4	11	0	1	0	1	0	0
1608	4	11	0	1	0	1	0	0
1609	4	11	0	1	0	1	0	0
1610	4	11	0	1	0	1	0	0
1611	4	11	0	1	0	1	0	0
1612	4	11	0	1	0	1	0	0
1613	4	11	0	1	0	1	0	0
1614	4	11	0	1	0	1	0	0
1615	4	11	0	1	0	1	0	0
1616	4	11	0	1	0	1	0	1
1617	4	11	0	1	0	1	0	1
1618	4	11	0	1	0	1	0	0
1619	4	12	1	0	0	1	0	1
1620	4	12	0	1	0	1	0	0
1621	4	12	0	1	0	1	0	1
1622	4	12	0	1	0	1	0	0
1623	4	12	0	1	0	1	0	0
1624	4	12	0	1	0	1	0	0
1625	4	12	0	1	0	1	0	0
1626	4	12	0	1	0	1	0	0
1627	4	12	0	1	0	1	0	0
1628	4	12	0	1	0	1	0	0
1629	4	12	0	1	0	1	0	0
1630	4	12	0	1	0	1	0	0
1631	4	12	0	1	0	1	0	0
1632	4	12	0	1	0	1	0	0
1633	4	12	0	1	0	1	0	0
1634	4	12	0	1	0	1	0	0
1635	4	13	1	0	0	1	0	0
1636	4	13	1	0	0	1	0	1
1637	4	13	0	1	0	1	0	0
1638	4	13	0	1	0	1	0	0
1639	4	13	0	1	0	1	0	0
1640	4	13	0	1	0	1	0	0
1641	4	13	0	1	0	1	0	0
1642	4	13	0	1	0	1	0	0
1643	4	13	0	1	0	1	0	0
1644	4	13	0	1	0	1	0	0
1645	4	13	0	1	0	1	0	0
1646	4	13	0	1	0	1	0	1
1647	4	13	0	1	0	1	0	1
1648	4	13	0	1	0	1	0	0
1649	4	13	0	1	0	1	0	0
1650	4	13	0	1	0	1	0	0
1651	4	13	0	1	0	1	0	0
1652	4	14	1	0	0	1	0	0
1653	4	14	1	0	0	1	0	1
1654	4	14	0	1	0	1	0	1
1655	4	14	0	1	0	1	0	0
1656	4	14	0	1	0	1	0	0
1657	4	14	0	1	0	1	0	0
1658	4	14	0	1	0	1	0	0
1659	4	14	0	1	0	1	0	0
1660	4	14	0	1	0	1	0	0
1661	4	14	0	1	0	1	0	0
1662	4	14	0	1	0	1	0	0
1663	4	14	0	1	0	1	0	0
1664	4	14	0	1	0	1	0	0
1665	4	14	0	1	0	1	0	0
1666	4	14	0	1	0	1	0	0
1667	4	14	0	1	0	1	0	0
1668	4	14	0	1	0	1	0	0
1669	4	15	1	0	0	1	0	0
1670	4	15	1	0	0	1	0	1
1671	4	15	0	1	0	1	0	1
1672	4	15	0	1	0	1	0	0
1673	4	15	0	1	0	1	0	0
1674	4	15	0	1	0	1	0	0
1675	4	15	0	1	0	1	0	0
1676	4	15	0	1	0	1	0	0
1677	4	15	0	1	0	1	0	0
1678	4	15	0	1	0	1	0	0
1679	4	15	0	1	0	1	0	0
1680	4	15	0	1	0	1	0	0
1681	4	15	0	1	0	1	0	0
1682	4	15	0	1	0	1	0	0
1683	4	15	0	1	0	1	0	0
1684	4	15	0	1	0	1	0	0
1685	4	15	0	1	0	1	0	0
1686	4	16	1	0	0	1	0	1
1687	4	16	0	1	0	1	0	0
1688	4	16	0	1	0	1	0	0
1689	4	16	0	1	0	1	0	0
1690	4	16	0	1	0	1	0	0
1691	4	16	0	1	0	1	0	0
1692	4	16	0	1	0	1	0	0
1693	4	16	0	1	0	1	0	0
1694	4	16	0	1	0	1	0	0
1695	4	16	0	1	0	1	0	0
1696	4	16	0	1	0	1	0	0
1697	4	16	0	1	0	1	0	0
1698	4	16	0	1	0	1	0	0
1699	4	16	0	1	0	1	0	0
1700	4	16	0	1	0	1	0	0
1701	4	16	0	1	0	1	0	0
1702	4	17	1	0	0	1	0	0
1703	4	17	1	0	0	1	0	1
1704	4	17	0	1	0	1	0	1
1705	4	17	0	1	0	1	0	0
1706	4	17	0	1	0	1	0	0
1707	4	17	0	1	0	1	0	0
1708	4	17	0	1	0	1	0	0
1709	4	17	0	1	0	1	0	0
1710	4	17	0	1	0	1	0	0
1711	4	17	0	1	0	1	0	0
1712	4	17	0	1	0	1	0	0
1713	4	17	0	1	0	1	0	0
1714	4	17	0	1	0	1	0	0
1715	4	17	0	1	0	1	0	0
1716	4	17	0	1	0	1	0	0
1717	4	17	0	1	0	1	0	0
1718	4	17	0	1	0	1	0	0
1719	4	18	1	0	0	1	0	0
1720	4	18	1	0	0	1	0	1
1721	4	18	0	1	0	1	0	0
1722	4	18	0	1	0	1	0	0
1723	4	18	0	1	0	1	0	0
1724	4	18	0	1	0	1	0	0
1725	4	18	0	1	0	1	0	0
1726	4	18	0	1	0	1	0	0
1727	4	18	0	1	0	1	0	0
1728	4	18	0	1	0	1	0	0
1729	4	18	0	1	0	1	0	0
1730	4	18	0	1	0	1	0	0
1731	4	18	0	1	0	1	0	0
1732	4	18	0	1	0	1	0	0
1733	4	18	0	1	0	1	0	0
1734	4	18	0	1	0	1	0	0
1735	4	18	0	1	0	1	0	0
1736	4	19	1	0	0	1	0	0
1737	4	19	1	0	0	1	0	1
1738	4	19	0	1	0	1	0	0
1739	4	19	0	1	0	1	0	0
1740	4	19	0	1	0	1	0	0
1741	4	19	0	1	0	1	0	0
1742	4	19	0	1	0	1	0	0
1743	4	19	0	1	0	1	0	0
1744	4	19	0	1	0	1	0	0
1745	4	19	0	1	0	1	0	0
1746	4	19	0	1	0	1	0	0
1747	4	19	0	1	0	1	0	0
1748	4	19	0	1	0	1	0	0
1749	4	19	0	1	0	1	0	0
1750	4	19	0	1	0	1	0	0
1751	4	19	0	1	0	1	0	0
1752	4	19	0	1	0	1	0	0
1753	4	20	1	0	0	1	0	1
1754	4	20	0	1	0	1	0	0
1755	4	20	0	1	0	1	0	0
1756	4	20	0	1	0	1	0	0
1757	4	20	0	1	0	1	0	0
1758	4	20	0	1	0	1	0	0
1759	4	20	0	1	0	1	0	0
1760	4	20	0	1	0	1	0	0
1761	4	20	0	1	0	1	0	0
1762	4	20	0	1	0	1	0	0
1763	4	20	0	1	0	1	0	0
1764	4	20	0	1	0	1	0	0
1765	4	20	0	1	0	1	0	0
1766	4	20	0	1	0	1	0	0
1767	4	20	0	1	0	1	0	0
1768	4	20	0	1	0	1	0	0
1769	4	21	1	0	0	1	0	0
1770	4	21	1	0	0	1	0	1
1771	4	21	0	1	0	1	0	0
1772	4	21	0	1	0	1	0	0
1773	4	21	0	1	0	1	0	0
1774	4	21	0	1	0	1	0	0
1775	4	21	0	1	0	1	0	0
1776	4	21	0	1	0	1	0	0
1777	4	21	0	1	0	1	0	0
1778	4	21	0	1	0	1	0	0
1779	4	21	0	1	0	1	0	0
1780	4	21	0	1	0	1	0	0
1781	4	21	0	1	0	1	0	0
1782	4	21	0	1	0	1	0	0
1783	4	21	0	1	0	1	0	0
1784	4	21	0	1	0	1	0	0
1785	4	21	0	1	0	1	0	0
1786	4	22	1	0	0	1	0	1
1787	4	22	0	1	0	1	0	0
1788	4	22	0	1	0	1	0	0
1789	4	22	0	1	0	1	0	0
1790	4	22	0	1	0	1	0	0
1791	4	22	0	1	0	1	0	0
1792	4	22	0	1	0	1	0	0
1793	4	22	0	1	0	1	0	0
1794	4	22	0	1	0	1	0	0
1795	4	22	0	1	0	1	0	0
1796	4	22	0	1	0	1	0	0
1797	4	22	0	1	0	1	0	0
1798	4	22	0	1	0	1	0	0
1799	4	22	0	1	0	1	0	0
1800	4	22	0	1	0	1	0	0
1801	4	22	0	1	0	1	0	0
1802	4	23	1	0	0	1	0	1
1803	4	23	0	1	0	1	0	0
1804	4	23	0	1	0	1	0	1
1805	4	23	0	1	0	1	0	0
1806	4	23	0	1	0	1	0	0
1807	4	23	0	1	0	1	0	0
1808	4	23	0	1	0	1	0	0
1809	4	23	0	1	0	1	0	0
1810	4	23	0	1	0	1	0	0
1811	4	23	0	1	0	1	0	0
1812	4	23	0	1	0	1	0	0
1813	4	23	0	1	0	1	0	0
1814	4	23	0	1	0	1	0	0
1815	4	23	0	1	0	1	0	0
1816	4	23	0	1	0	1	0	0
1817	4	23	0	1	0	1	0	0
1818	4	24	1	0	0	1	0	0
1819	4	24	1	0	0	1	0	0
1820	4	24	1	0	0	1	0	0
1821	4	24	1	0	0	1	0	1
1822	4	24	0	1	0	1	0	1
1823	4	24	0	1	0	1	0	0
1824	4	24	0	1	0	1	0	0
1825	4	24	0	1	0	1	0	0
1826	4	24	0	1	0	1	0	0
1827	4	24	0	1	0	1	0	0
1828	4	24	0	1	0	1	0	0
1829	4	24	0	1	0	1	0	0
1830	4	24	0	1	0	1	0	0
1831	4	24	0	1	0	1	0	0
1832	4	24	0	1	0	1	0	0
1833	4	24	0	1	0	1	0	0
1834	4	24	0	1	0	1	0	0
1835	4	24	0	1	0	1	0	0
1836	4	24	0	1	0	1	0	0
1837	4	25	1	0	0	1	0	0
1838	4	25	1	0	0	1	0	0
1839	4	25	1	0	0	1	0	0
1840	4	25	1	0	0	1	0	0
1841	4	25	1	0	0	1	0	0
1842	4	25	1	0	0	1	0	1
1843	4	25	0	1	0	1	0	0
1844	4	25	0	1	0	1	0	0
1845	4	25	0	1	0	1	0	0
1846	4	25	0	1	0	1	0	0
1847	4	25	0	1	0	1	0	0
1848	4	25	0	1	0	1	0	0
1849	4	25	0	1	0	1	0	0
1850	4	25	0	1	0	1	0	0
1851	4	25	0	1	0	1	0	0
1852	4	25	0	1	0	1	0	0
1853	4	25	0	1	0	1	0	0
1854	4	25	0	1	0	1	0	0
1855	4	25	0	1	0	1	0	0
1856	4	25	0	1	0	1	0	0
1857	4	25	0	1	0	1	0	0
1858	4	999	0	0	0	0	1	0
1859	5	0	0	0	0	1	0	0
1860	5	0	0	0	0	1	0	0
1861	5	0	0	0	0	1	0	0
1862	5	0	0	0	0	1	0	0
1863	5	0	0	0	0	1	0	0
1864	5	1	1	0	0	1	0	1
1865	5	1	0	1	0	1	0	1
1866	5	1	0	1	0	1	0	0
1867	5	1	0	1	0	1	0	0
1868	5	1	0	1	0	1	0	0
1869	5	1	0	1	0	1	0	0
1870	5	1	0	1	0	1	0	1
1871	5	1	0	1	0	1	0	0
1872	5	1	0	1	0	1	0	0
1873	5	1	0	1	0	1	0	0
1874	5	1	0	1	0	1	0	0
1875	5	1	0	1	0	1	0	1
1876	5	1	0	1	0	1	0	0
1877	5	1	0	1	0	1	0	0
1878	5	1	0	1	0	1	0	0
1879	5	1	0	1	0	1	0	0
1880	5	2	1	0	0	1	0	0
1881	5	2	1	0	0	1	0	0
1882	5	2	1	0	0	1	0	1
1883	5	2	0	1	0	1	0	1
1884	5	2	0	1	0	1	0	0
1885	5	2	0	1	0	1	0	0
1886	5	2	0	1	0	1	0	0
1887	5	2	0	1	0	1	0	0
1888	5	2	0	1	0	1	0	0
1889	5	2	0	1	0	1	0	0
1890	5	2	0	1	0	1	0	0
1891	5	2	0	1	0	1	0	0
1892	5	2	0	1	0	1	0	0
1893	5	2	0	1	0	1	0	0
1894	5	2	0	1	0	1	0	0
1895	5	2	0	1	0	1	0	0
1896	5	2	0	1	0	1	0	1
1897	5	2	0	1	0	1	0	0
1898	5	3	1	0	0	1	0	1
1899	5	3	0	1	0	1	0	0
1900	5	3	0	1	0	1	0	0
1901	5	3	0	1	0	1	0	0
1902	5	3	0	1	0	1	0	0
1903	5	3	0	1	0	1	0	0
1904	5	3	0	1	0	1	0	0
1905	5	3	0	1	0	1	0	0
1906	5	3	0	1	0	1	0	0
1907	5	3	0	1	0	1	0	0
1908	5	3	0	1	0	1	0	0
1909	5	3	0	1	0	1	0	0
1910	5	3	0	1	0	1	0	0
1911	5	3	0	1	0	1	0	0
1912	5	3	0	1	0	1	0	0
1913	5	3	0	1	0	1	0	0
1914	5	4	1	0	0	1	0	1
1915	5	4	0	1	0	1	0	0
1916	5	4	0	1	0	1	0	0
1917	5	4	0	1	0	1	0	1
1918	5	4	0	1	0	1	0	0
1919	5	4	0	1	0	1	0	0
1920	5	4	0	1	0	1	0	0
1921	5	4	0	1	0	1	0	0
1922	5	4	0	1	0	1	0	0
1923	5	4	0	1	0	1	0	0
1924	5	4	0	1	0	1	0	0
1925	5	4	0	1	0	1	0	0
1926	5	4	0	1	0	1	0	0
1927	5	4	0	1	0	1	0	0
1928	5	4	0	1	0	1	0	0
1929	5	4	0	1	0	1	0	0
1930	5	5	1	0	0	1	0	0
1931	5	5	1	0	0	1	0	1
1932	5	5	0	1	0	1	0	1
1933	5	5	0	1	0	1	0	0
1934	5	5	0	1	0	1	0	0
1935	5	5	0	1	0	1	0	0
1936	5	5	0	1	0	1	0	0
1937	5	5	0	1	0	1	0	0
1938	5	5	0	1	0	1	0	0
1939	5	5	0	1	0	1	0	0
1940	5	5	0	1	0	1	0	0
1941	5	5	0	1	0	1	0	0
1942	5	5	0	1	0	1	0	0
1943	5	5	0	1	0	1	0	0
1944	5	5	0	1	0	1	0	0
1945	5	5	0	1	0	1	0	0
1946	5	5	0	1	0	1	0	0
1947	5	6	1	0	0	1	0	1
1948	5	6	0	1	0	1	0	0
1949	5	6	0	1	0	1	0	0
1950	5	6	0	1	0	1	0	0
1951	5	6	0	1	0	1	0	0
1952	5	6	0	1	0	1	0	0
1953	5	6	0	1	0	1	0	0
1954	5	6	0	1	0	1	0	0
1955	5	6	0	1	0	1	0	0
1956	5	6	0	1	0	1	0	0
1957	5	6	0	1	0	1	0	0
1958	5	6	0	1	0	1	0	0
1959	5	6	0	1	0	1	0	1
1960	5	6	0	1	0	1	0	0
1961	5	6	0	1	0	1	0	0
1962	5	6	0	1	0	1	0	0
1963	5	7	1	0	0	1	0	0
1964	5	7	1	0	0	1	0	1
1965	5	7	0	1	0	1	0	0
1966	5	7	0	1	0	1	0	0
1967	5	7	0	1	0	1	0	0
1968	5	7	0	1	0	1	0	0
1969	5	7	0	1	0	1	0	1
1970	5	7	0	1	0	1	0	0
1971	5	7	0	1	0	1	0	0
1972	5	7	0	1	0	1	0	0
1973	5	7	0	1	0	1	0	0
1974	5	7	0	1	0	1	0	0
1975	5	7	0	1	0	1	0	0
1976	5	7	0	1	0	1	0	0
1977	5	7	0	1	0	1	0	0
1978	5	7	0	1	0	1	0	0
1979	5	7	0	1	0	1	0	0
1980	5	8	1	0	0	1	0	1
1981	5	8	0	1	0	1	0	0
1982	5	8	0	1	0	1	0	0
1983	5	8	0	1	0	1	0	0
1984	5	8	0	1	0	1	0	0
1985	5	8	0	1	0	1	0	0
1986	5	8	0	1	0	1	0	0
1987	5	8	0	1	0	1	0	0
1988	5	8	0	1	0	1	0	0
1989	5	8	0	1	0	1	0	0
1990	5	8	0	1	0	1	0	0
1991	5	8	0	1	0	1	0	0
1992	5	8	0	1	0	1	0	0
1993	5	8	0	1	0	1	0	0
1994	5	8	0	1	0	1	0	0
1995	5	8	0	1	0	1	0	1
1996	5	9	1	0	0	1	0	0
1997	5	9	1	0	0	1	0	0
1998	5	9	1	0	0	1	0	0
1999	5	9	1	0	0	1	0	1
[truncated: 3,242 more rows]
